# Supplementary material for: An integrated proteomics approach shows synaptic plasticity changes in an APP/PS1 Alzheimer's mouse model
Source: Oncotarget. 2016 Apr 28;7(23):33627–48. doi: 10.18632/oncotarget.9092 (PMC5085108; doi:10.18632/oncotarget.9092)
Supplement: Supplementary file 2 [file oncotarget-07-33627-s002.xlsx]

## Sheet: SI Table S1
SI Table S1: Deregulated non-modified proteins found in mass spectrometry-based proteomics of APP/PS1 hippocampus, neocortex, brainstem and olfactory bulb. Shown are the accession number, protein name, number of peptides used for quantification per biological replicate, mean of the three biological replicates with standard error (SD) and PANTHER protein class for gene ontology analysis per protei…
Unmodified proteins
	#	Accession.numbers	Name	Protein.names.x	N.pept_Rep 1	N.pept_Rep 2	N.pept_Rep 3	Repl1	Repl2	Repl3	Mean	SD	PANTHER protein class
Brainstem	1	P00416	mt-Co3	Cytochrome c oxidase subunit 3 OS=Mus musculus GN=mt-Co3 PE=3 SV=2 - [COX3_MOUSE]	NA	2	2		0.551755	0.632826	0.59229	0.0573257	mitochondrial respiration complex*
Brainstem	2	Q8CCT4	Tceal5	Transcription elongation factor A protein-like 5 OS=Mus musculus GN=Tceal5 PE=1 SV=1 - [TCAL5_MOUSE]	3	2	NA	0.649964	0.509224		0.579594	0.0995186	transcription factor
Brainstem	3	P14106	C1qb	Complement C1q subcomponent subunit B OS=Mus musculus GN=C1qb PE=1 SV=2 - [C1QB_MOUSE]	2	2	NA	0.394644	0.676196		0.53542	0.199087	extracellular matrix structural protein, complement component
Brainstem	4	E9PZA8	Syt7	Synaptotagmin-7 OS=Mus musculus GN=Syt7 PE=4 SV=1 - [E9PZA8_MOUSE]	2	2	NA	0.561619	0.400352		0.480986	0.114033	membrane trafficking regulatory protein
Brainstem	5	P62267	Rps23	40S ribosomal protein S23 OS=Mus musculus GN=Rps23 PE=1 SV=3 - [RS23_MOUSE]	NA	2	2		0.430903	0.49451	0.462706	0.0449764	ribosomal protein
Brainstem	6	Q99KR7	Ppif	Peptidyl-prolyl cis-trans isomerase F, mitochondrial OS=Mus musculus GN=Ppif PE=1 SV=1 - [PPIF_MOUSE]	NA	3	2		0.528782	0.391166	0.459974	0.0973093	isomerase
Brainstem	7	Q8BGD9	Eif4b	Eukaryotic translation initiation factor 4B OS=Mus musculus GN=Eif4b PE=1 SV=1 - [IF4B_MOUSE]	2	NA	2	0.473404		0.400745	0.437075	0.0513775	translation initiation factor
Brainstem	8	Q9Z1P6	Ndufa7	NADH dehydrogenase [ubiquinone] 1 alpha subcomplex subunit 7 OS=Mus musculus GN=Ndufa7 PE=1 SV=3 - [NDUA7_MOUSE]	3	4	4	0.476595	0.473408	0.324751	0.424918	0.0867616	Complex I of mitochondrial respiration*
Brainstem	9	P62918	Rpl8	60S ribosomal protein L8 OS=Mus musculus GN=Rpl8 PE=2 SV=2 - [RL8_MOUSE]	2	3	2	0.393944	0.632662	0.216074	0.414227	0.209033	ribosomal protein
Brainstem	10	P06837	Gap43	Neuromodulin OS=Mus musculus GN=Gap43 PE=1 SV=1 - [NEUM_MOUSE]	5	2	NA	0.370306	0.44918		0.409743	0.0557723	growth cones, cytoskeleton-associated axonal and dendritic filopodia induction*
Brainstem	11	P12023	App	Amyloid beta A4 protein OS=Mus musculus GN=App PE=1 SV=3 - [A4_MOUSE]	7	8	9	0.196249	0.621665	0.357545	0.39182	0.214769	neurite outgrowth, neuronal adhesion and axonogenesis*
Brainstem	12	Q9D3D9	Atp5d	ATP synthase subunit delta, mitochondrial OS=Mus musculus GN=Atp5d PE=1 SV=1 - [ATPD_MOUSE]	3	3	3	0.430521	0.477285	0.238562	0.382123	0.126507	mitochondrial ATPase activity*
	#	Accession.numbers	Name	Protein.names.x	N.pept_Rep 1	N.pept_Rep 2	N.pept_Rep 3	Repl1	Repl2	Repl3	Mean	SD	PANTHER protein class
OB	1	Q8BJY1	Psmd5	26S proteasome non-ATPase regulatory subunit 5 OS=Mus musculus GN=Psmd5 PE=1 SV=4 - [PSMD5_MOUSE]	NA	4	3		0.382942	0.665667	0.524304	0.199917	chaperone during assembly on 26S proteasome*
OB	2	Q9Z1L5	Cacna2d3	Voltage-dependent calcium channel subunit alpha-2/delta-3 OS=Mus musculus GN=Cacna2d3 PE=1 SV=1 - [CA2D3_MOUSE]	NA	2	3		0.365467	0.642495	0.503981	0.195889	calcium channels*
OB	3	Q9Z110	Aldh18a1	Delta-1-pyrroline-5-carboxylate synthase OS=Mus musculus GN=Aldh18a1 PE=1 SV=2 - [P5CS_MOUSE]|Delta-1-pyrroline-5-carboxylate synthase OS=Mus musculus GN=Aldh18a1 PE=2 SV=2 - [P5CS_MOUSE]	NA	2	3		0.558262	0.348668	0.453465	0.148205	amino acid kinase, dehydrogenase
OB	4	Q99M87	Dnaja3	DnaJ homolog subfamily A member 3, mitochondrial OS=Mus musculus GN=Dnaja3 PE=1 SV=1 - [DNJA3_MOUSE]	NA	2	2		0.388416	0.515598	0.452007	0.0899315	chaperone
OB	5	Q922F4	Tubb6	Tubulin beta-6 chain OS=Mus musculus GN=Tubb6 PE=1 SV=1 - [TBB6_MOUSE]	2	NA	2	0.388053		0.508363	0.448208	0.0850718	tubulin
OB	6	Q8BVQ5	Ppme1	Protein phosphatase methylesterase 1 OS=Mus musculus GN=Ppme1 PE=1 SV=5 - [PPME1_MOUSE]	NA	3	3		0.339899	0.536448	0.438174	0.138981	esterase
OB	7	Q8R2Y0	Abhd6	Monoacylglycerol lipase ABHD6 OS=Mus musculus GN=Abhd6 PE=2 SV=1 - [ABHD6_MOUSE]	NA	2	2		0.389406	0.475899	0.432652	0.0611594	serine protease
OB	8	Q9CYZ2	Tpd52l2	Tumor protein D54 OS=Mus musculus GN=Tpd52l2 PE=1 SV=1 - [TPD54_MOUSE]	NA	2	2		0.227493	0.628044	0.427769	0.283233	poly(A) RNA binding protein*
OB	9	Q99LG2	Tnpo2	Transportin-2 OS=Mus musculus GN=Tnpo2 PE=2 SV=1 - [TNPO2_MOUSE]	2	2	2	0.235873	0.451225	0.461432	0.382843	0.127382	transporter, transfer/carrier protein
OB	10	Q8K2B3	Sdha	Succinate dehydrogenase [ubiquinone] flavoprotein subunit, mitochondrial OS=Mus musculus GN=Sdha PE=1 SV=1 - [DHSA_MOUSE]	14	16	16	-0.275307	-0.401454	-0.46787	-0.381543	0.0978133	dehydrogenase, oxidase
OB	11	Q9DCX2	Atp5h	ATP synthase subunit d, mitochondrial OS=Mus musculus GN=Atp5h PE=1 SV=3 - [ATP5H_MOUSE]	8	9	8	-0.112059	-0.447774	-0.58802	-0.382617	0.244579	mitochondrial ATP synthase*
OB	12	Q6NXK7	Dpp10	Inactive dipeptidyl peptidase 10 OS=Mus musculus GN=Dpp10 PE=2 SV=1 - [DPP10_MOUSE]	4	6	4	-0.341984	-0.148391	-0.66276	-0.384378	0.259792	serine protease
OB	13	P27659	Rpl3	60S ribosomal protein L3 OS=Mus musculus GN=Rpl3 PE=2 SV=3 - [RL3_MOUSE]	6	7	7	-0.111623	-0.389816	-0.65412	-0.385186	0.271278	ribosomal protein
OB	14	O55126	Gbas	Protein NipSnap homolog 2 OS=Mus musculus GN=Gbas PE=2 SV=1 - [NIPS2_MOUSE]	5	5	4	-0.384821	-0.279156	-0.49184	-0.385272	0.106343	negative regulation of ATP citrate synthase activity*
OB	15	Q9DB73	Cyb5r1	NADH-cytochrome b5 reductase 1 OS=Mus musculus GN=Cyb5r1 PE=2 SV=1 - [NB5R1_MOUSE]	4	5	4	-0.329795	-0.537494	-0.289427	-0.385572	0.133107	reductase
OB	16	P63073	Eif4e	Eukaryotic translation initiation factor 4E OS=Mus musculus GN=Eif4e PE=1 SV=1 - [IF4E_MOUSE]	2	3	NA	-0.453369	-0.320959		-0.387164	0.0936281	translation initiation factor
OB	17	Q64433	Hspe1	10 kDa heat shock protein, mitochondrial OS=Mus musculus GN=Hspe1 PE=1 SV=2 - [CH10_MOUSE]	4	6	5	-0.209608	-0.401329	-0.556449	-0.389129	0.173742	chaperone
OB	18	P12970	Rpl7a	60S ribosomal protein L7a OS=Mus musculus GN=Rpl7a PE=2 SV=2 - [RL7A_MOUSE]	7	8	8	-0.251868	-0.352616	-0.567915	-0.3908	0.161446	ribosomal protein
OB	19	P62281	Rps11	40S ribosomal protein S11 OS=Mus musculus GN=Rps11 PE=1 SV=3 - [RS11_MOUSE]|40S ribosomal protein S11 OS=Mus musculus GN=Rps11 PE=2 SV=3 - [RS11_MOUSE]	2	4	3	-0.205938	-0.33544	-0.635345	-0.392241	0.220267	ribosomal protein
OB	20	Q9DCS9	Ndufb10	NADH dehydrogenase [ubiquinone] 1 beta subcomplex subunit 10 OS=Mus musculus GN=Ndufb10 PE=1 SV=3 - [NDUBA_MOUSE]	3	4	4	-0.291463	-0.501329	-0.384205	-0.392332	0.105169	Complex I of mitochondrial respiration*
OB	21	P32020	Scp2	Non-specific lipid-transfer protein OS=Mus musculus GN=Scp2 PE=1 SV=3 - [NLTP_MOUSE]	2	3	NA	-0.327329	-0.458533		-0.392931	0.092775	transfer/carrier protein
OB	22	P84104	Srsf3	Serine/arginine-rich splicing factor 3 OS=Mus musculus GN=Srsf3 PE=1 SV=1 - [SRSF3_MOUSE]	NA	3	2		-0.395954	-0.394879	-0.395417	0.000760532	mRNA splicing factor
OB	23	P62204	Calm1	Calmodulin OS=Mus musculus GN=Calm1 PE=1 SV=2 - [CALM_MOUSE]	8	7	5	-0.439884	-0.34568	-0.402277	-0.395947	0.0474195	activation of adenylate cyclase activity, calcium-mediated signaling*
OB	24	Q6PIC6	Atp1a3	Sodium/potassium-transporting ATPase subunit alpha-3 OS=Mus musculus GN=Atp1a3 PE=1 SV=1 - [AT1A3_MOUSE]	27	27	28	-0.173115	-0.373642	-0.641298	-0.396018	0.234892	cation transporter, ion channel, hydrolase
OB	25	E9Q453	Tpm1	Tropomyosin alpha-1 chain OS=Mus musculus GN=Tpm1 PE=3 SV=1 - [E9Q453_MOUSE]	3	NA	2	-0.229927		-0.562905	-0.396416	0.235451	actin binding motor protein
OB	26	P63101	Ywhaz	14-3-3 protein zeta/delta OS=Mus musculus GN=Ywhaz PE=1 SV=1 - [1433Z_MOUSE]	11	12	11	-0.377396	-0.330964	-0.488365	-0.398908	0.0808757	adapter protein*
OB	27	P70441	Slc9a3r1	Na(+)/H(+) exchange regulatory cofactor NHE-RF1 OS=Mus musculus GN=Slc9a3r1 PE=1 SV=3 - [NHRF1_MOUSE]	6	4	2	-0.162583	-0.503619	-0.533033	-0.399745	0.205915	linking protein of actin cytoskeleton and ezrin/moesin/radixin proteins*
OB	28	Q3UNH4	Gprin1	G protein-regulated inducer of neurite outgrowth 1 OS=Mus musculus GN=Gprin1 PE=1 SV=2 - [GRIN1_MOUSE]	9	8	3	-0.347665	-0.447704	-0.417762	-0.404377	0.051345	neuron projection development*
OB	29	Q9JM76	Arpc3	Actin-related protein 2/3 complex subunit 3 OS=Mus musculus GN=Arpc3 PE=1 SV=3 - [ARPC3_MOUSE]	NA	3	3		-0.317523	-0.491245	-0.404384	0.12284	actin family cytoskeletal protein
OB	30	P14094	Atp1b1	Sodium/potassium-transporting ATPase subunit beta-1 OS=Mus musculus GN=Atp1b1 PE=1 SV=1 - [AT1B1_MOUSE]	9	8	10	-0.189553	-0.456629	-0.570674	-0.405619	0.195614	ATP synthase
OB	31	Q9D023	Mpc2	Mitochondrial pyruvate carrier 2 OS=Mus musculus GN=Mpc2 PE=1 SV=1 - [MPC2_MOUSE]	NA	2	2		-0.48682	-0.32555	-0.406185	0.114035	pyruvate uptake into mitochondria*
OB	32	P05064	Aldoa	Fructose-bisphosphate aldolase A OS=Mus musculus GN=Aldoa PE=1 SV=2 - [ALDOA_MOUSE]	19	18	16	-0.370094	-0.35666	-0.49208	-0.406278	0.0746095	regulating glycolysis and gluconeogenesis*
OB	33	Q61548	Snap91	Clathrin coat assembly protein AP180 OS=Mus musculus GN=Snap91 PE=1 SV=1 - [AP180_MOUSE]	16	16	13	-0.313832	-0.37906	-0.532003	-0.408298	0.111986	vesicle coat protein
OB	34	P18572	Bsg	Basigin OS=Mus musculus GN=Bsg PE=1 SV=2 - [BASI_MOUSE]	5	2	NA	-0.290439	-0.526747		-0.408593	0.167095	transmembrane receptor regulatory/adaptor protein
OB	35	Q9CXZ1	Ndufs4	NADH dehydrogenase [ubiquinone] iron-sulfur protein 4, mitochondrial OS=Mus musculus GN=Ndufs4 PE=1 SV=3 - [NDUS4_MOUSE]	3	3	3	-0.148799	-0.456584	-0.626768	-0.410717	0.242263	mitochondrial Complex I activity*
OB	36	Q9WVE8	Pacsin2	Protein kinase C and casein kinase substrate in neurons protein 2 OS=Mus musculus GN=Pacsin2 PE=1 SV=1 - [PACN2_MOUSE]	2	4	3	-0.487521	-0.452671	-0.293088	-0.411093	0.10367	membrane trafficking regulatory protein
OB	37	P14148	Rpl7a	60S ribosomal protein L7 OS=Mus musculus GN=Rpl7 PE=2 SV=2 - [RL7_MOUSE]	5	8	8	-0.357502	-0.455473	-0.424071	-0.412349	0.0500259	ribosomal protein
OB	38	Q9CPW0	Cntnap2	Contactin-associated protein-like 2 OS=Mus musculus GN=Cntnap2 PE=1 SV=2 - [CNTP2_MOUSE]	3	6	2	-0.66494	-0.211639	-0.362965	-0.413181	0.230785	transporter, apolipoprotein, serine protease, membrane-bound signaling molecule, cell adhesion molecule
OB	39	P08122	Col4a2	Collagen alpha-2(IV) chain OS=Mus musculus GN=Col4a2 PE=2 SV=4 - [CO4A2_MOUSE]	4	3	2	-0.230857	-0.580793	-0.43039	-0.414013	0.175542	structural component*
OB	40	P43276	Hist1h1b	Histone H1.5 OS=Mus musculus GN=Hist1h1b PE=1 SV=2 - [H15_MOUSE]	2	3	2	-0.276483	-0.218065	-0.758811	-0.417786	0.296777	histone*
OB	41	P18872	Gnao1	Guanine nucleotide-binding protein G(o) subunit alpha OS=Mus musculus GN=Gnao1 PE=1 SV=3 - [GNAO_MOUSE]	10	9	9	-0.387602	-0.232509	-0.638848	-0.419653	0.205057	heterotrimeric G-protein
OB	42	Q9JHI5	Ivd	Isovaleryl-CoA dehydrogenase, mitochondrial OS=Mus musculus GN=Ivd PE=1 SV=1 - [IVD_MOUSE]	4	4	6	-0.267959	-0.395764	-0.600399	-0.421374	0.167693	transferase, dehydrogenase, oxidase
OB	43	P97952	Scn1b	Sodium channel subunit beta-1 OS=Mus musculus GN=Scn1b PE=2 SV=1 - [SCN1B_MOUSE]	NA	2	2		-0.436067	-0.413034	-0.42455	0.0162867	voltage-gated sodium channel, ion channel
OB	44	Q9WUM4	Coro1c	Coronin-1C OS=Mus musculus GN=Coro1c PE=1 SV=2 - [COR1C_MOUSE]	2	4	5	-0.624622	-0.309225	-0.353053	-0.428966	0.170854	non-motor actin binding protein
OB	45	P62259	Ywhae	14-3-3 protein epsilon OS=Mus musculus GN=Ywhae PE=1 SV=1 - [1433E_MOUSE]	12	14	13	-0.360797	-0.417211	-0.530214	-0.436074	0.086269	chaperone
OB	46	P97300	Nptn	Neuroplastin OS=Mus musculus GN=Nptn PE=1 SV=3 - [NPTN_MOUSE]	4	5	7	-0.26205	-0.496788	-0.555742	-0.438193	0.155366	transmembrane receptor regulatory/adaptor protein
OB	47	P45376	Akr1b1	Aldose reductase OS=Mus musculus GN=Akr1b1 PE=1 SV=3 - [ALDR_MOUSE]	NA	7	4		-0.330508	-0.547563	-0.439036	0.153481	reductase
OB	48	O35685	Nudc	Nuclear migration protein nudC OS=Mus musculus GN=Nudc PE=1 SV=1 - [NUDC_MOUSE]	3	5	4	-0.583265	-0.297836	-0.450879	-0.443993	0.142839	microtuble family cytoskeletal protein
OB	49	Q9CQ75	Ndufa2	NADH dehydrogenase [ubiquinone] 1 alpha subcomplex subunit 2 OS=Mus musculus GN=Ndufa2 PE=1 SV=3 - [NDUA2_MOUSE]	4	4	4	-0.227463	-0.558103	-0.550472	-0.445346	0.188731	oxidoreductase
OB	50	P0CG49	Ubb	Polyubiquitin-B OS=Mus musculus GN=Ubb PE=1 SV=1 - [UBB_MOUSE]	NA	7	5		-0.366768	-0.536066	-0.451417	0.119711	ribosomal protein
OB	51	Q9CQ54	Ndufc2	NADH dehydrogenase [ubiquinone] 1 subunit C2 OS=Mus musculus GN=Ndufc2 PE=1 SV=1 - [NDUC2_MOUSE]	2	3	3	-0.23098	-0.439046	-0.711877	-0.460634	0.241174	mitochondrial Complex I activity*
OB	52	Q9D1E6	Tbcb	Tubulin-folding cofactor B OS=Mus musculus GN=Tbcb PE=1 SV=2 - [TBCB_MOUSE]	NA	2	2		-0.356344	-0.569456	-0.4629	0.150693	non-motor microtubule binding protein, chaperone
OB	53	Q9D0M3	Cyc1	Cytochrome c1, heme protein, mitochondrial OS=Mus musculus GN=Cyc1 PE=1 SV=1 - [CY1_MOUSE]	6	5	6	-0.335925	-0.524809	-0.53316	-0.464632	0.111541	mitochondrial respiratory chain with cytochrome c activity*
OB	54	Q7TSJ2	Map6	Microtubule-associated protein 6 OS=Mus musculus GN=Map6 PE=1 SV=2 - [MAP6_MOUSE]	31	30	30	-0.209694	-0.516812	-0.678243	-0.46825	0.238019	microtubule stabilization*
OB	55	P17095	Hmga1	High mobility group protein HMG-I/HMG-Y OS=Mus musculus GN=Hmga1 PE=1 SV=4 - [HMGA1_MOUSE]	2	2	NA	-0.571751	-0.377775		-0.474763	0.137162	DNA binding protein
OB	56	P48771	Cox7a2	Cytochrome c oxidase subunit 7A2, mitochondrial OS=Mus musculus GN=Cox7a2 PE=1 SV=2 - [CX7A2_MOUSE]	2	2	2	-0.367726	-0.442988	-0.617047	-0.47592	0.127881	oxidase
OB	57	Q3TEA8	Hp1bp3	Heterochromatin protein 1-binding protein 3 OS=Mus musculus GN=Hp1bp3 PE=1 SV=1 - [HP1B3_MOUSE]	4	7	7	-0.701364	-0.348269	-0.380914	-0.476849	0.195119	component of heterochromatin*
OB	58	Q810U4	Nrcam	Neuronal cell adhesion molecule OS=Mus musculus GN=Nrcam PE=1 SV=2 - [NRCAM_MOUSE]	8	7	4	-0.246426	-0.566691	-0.619605	-0.477574	0.201921	immunoglobulin receptor superfamily, protein phosphatase, immunoglobulin superfamily cell adhesion molecule
OB	59	Q3UTQ8	Cdkl5	Cyclin-dependent kinase-like 5 OS=Mus musculus GN=Cdkl5 PE=2 SV=1 - [CDKL5_MOUSE]	2	NA	2	-0.479668		-0.475535	-0.477601	0.00292252	medaites phosphorylation of Mecp2*
OB	60	P47962	Rpl5	60S ribosomal protein L5 OS=Mus musculus GN=Rpl5 PE=1 SV=3 - [RL5_MOUSE]	2	4	3	-0.335253	-0.285264	-0.815932	-0.478817	0.293019	ribosomal protein
OB	61	P10922	H1f0	Histone H1.0 OS=Mus musculus GN=H1f0 PE=2 SV=4 - [H10_MOUSE]	2	3	3	-0.19898	-0.58107	-0.656873	-0.478974	0.245426	histone
OB	62	P56959	Fus	RNA-binding protein FUS OS=Mus musculus GN=Fus PE=2 SV=1 - [FUS_MOUSE]	4	4	3	-0.324099	-0.344365	-0.780553	-0.483006	0.257883	transcription factor, DNA binding protein, mRNA splicing factor
OB	63	P62751	Rpl23a	60S ribosomal protein L23a OS=Mus musculus GN=Rpl23a PE=1 SV=1 - [RL23A_MOUSE]	2	5	3	-0.26647	-0.446118	-0.750929	-0.487839	0.244909	ribosomal protein
OB	64	P54227	Stmn1	Stathmin OS=Mus musculus GN=Stmn1 PE=1 SV=2 - [STMN1_MOUSE]	5	5	5	-0.427758	-0.469999	-0.567321	-0.488359	0.0715702	microtubule filament system regulating protein, destablizing microtubuli*
OB	65	P62900	Rpl31	60S ribosomal protein L31 OS=Mus musculus GN=Rpl31 PE=2 SV=1 - [RL31_MOUSE]	2	4	5	-0.210156	-0.628114	-0.632729	-0.490333	0.242651	ribosomal protein
OB	66	Q8CCT4	Tceal5	Transcription elongation factor A protein-like 5 OS=Mus musculus GN=Tceal5 PE=1 SV=1 - [TCAL5_MOUSE]	3	2	NA	-0.386049	-0.595199		-0.490624	0.147891	transcription factor
OB	67	Q60598	Cttn	Src substrate cortactin OS=Mus musculus GN=Cttn PE=1 SV=2 - [SRC8_MOUSE]	6	7	6	-0.35408	-0.477555	-0.640396	-0.490677	0.143608	basic helix-loop-helix transcription factor, non-motor actin binding protein
OB	68	P14152	Mdh1	Malate dehydrogenase, cytoplasmic OS=Mus musculus GN=Mdh1 PE=1 SV=3 - [MDHC_MOUSE]	13	14	13	-0.342078	-0.448545	-0.693803	-0.494809	0.180369	dehydrogenase
OB	69	Q99MN1	Kars	Lysine--tRNA ligase OS=Mus musculus GN=Kars PE=1 SV=1 - [SYK_MOUSE]	2	5	NA	-0.425001	-0.570846		-0.497923	0.103128	RNA binding protein, aminoacyl-tRNA synthetase
OB	70	Q62277	Syp	Synaptophysin OS=Mus musculus GN=Syp PE=1 SV=2 - [SYPH_MOUSE]	5	5	5	-0.395423	-0.448339	-0.656719	-0.50016	0.138141	membrane trafficking regulatory protein
OB	71	Q922J6	Tspan2	Tetraspanin-2 OS=Mus musculus GN=Tspan2 PE=1 SV=1 - [TSN2_MOUSE]	2	NA	2	-0.40171		-0.612758	-0.507234	0.149233	membrane-bound signaling molecule, receptor, cell adhesion molecule
OB	72	O09167	Rpl21	60S ribosomal protein L21 OS=Mus musculus GN=Rpl21 PE=2 SV=3 - [RL21_MOUSE]	2	2	NA	-0.574304	-0.452398		-0.513351	0.0862001	ribosomal protein
OB	73	Q9CQS4	Slc25a46	Solute carrier family 25 member 46 OS=Mus musculus GN=Slc25a46 PE=1 SV=1 - [S2546_MOUSE]	NA	2	2		-0.403275	-0.639657	-0.521466	0.167147	transport protein in membrane*
OB	74	P47911	Rpl6	60S ribosomal protein L6 OS=Mus musculus GN=Rpl6 PE=1 SV=3 - [RL6_MOUSE]	2	5	5	-0.696208	-0.283879	-0.59607	-0.525386	0.21506	ribosomal protein
OB	75	Q60631	Grb2	Growth factor receptor-bound protein 2 OS=Mus musculus GN=Grb2 PE=1 SV=1 - [GRB2_MOUSE]	4	2	2	-0.430143	-0.385231	-0.77214	-0.529172	0.211612	transmembrane receptor regulatory/adaptor protein, signaling molecule
OB	76	P61082	Ube2m	NEDD8-conjugating enzyme Ubc12 OS=Mus musculus GN=Ube2m PE=2 SV=1 - [UBC12_MOUSE]	3	3	3	-0.66062	-0.353076	-0.589859	-0.534518	0.161068	ubiquitination*
OB	77	Q6ZWN5	Rps9	40S ribosomal protein S9 OS=Mus musculus GN=Rps9 PE=2 SV=3 - [RS9_MOUSE]	NA	5	7		-0.629801	-0.441683	-0.535742	0.133019	ribosomal protein
OB	78	Q8C0L0	Tmx4	Thioredoxin-related transmembrane protein 4 OS=Mus musculus GN=Tmx4 PE=2 SV=2 - [TMX4_MOUSE]	2	2	3	-0.20908	-0.656841	-0.75892	-0.541613	0.292471	isomerase
OB	79	Q9CQW2	Arl8b	ADP-ribosylation factor-like protein 8B OS=Mus musculus GN=Arl8b PE=2 SV=1 - [ARL8B_MOUSE]	2	2	3	-0.384408	-0.562669	-0.691453	-0.546177	0.154186	small GTPase
OB	80	P52503	Ndufs6	NADH dehydrogenase [ubiquinone] iron-sulfur protein 6, mitochondrial OS=Mus musculus GN=Ndufs6 PE=1 SV=2 - [NDUS6_MOUSE]	4	3	3	-0.403169	-0.364168	-0.883606	-0.550314	0.289297	oxidoreductase
OB	81	Q9DBT5	Ampd2	AMP deaminase 2 OS=Mus musculus GN=Ampd2 PE=1 SV=1 - [AMPD2_MOUSE]	3	2	NA	-0.383308	-0.731816		-0.557562	0.246432	deaminase
OB	82	Q62425	Ndufa4	NADH dehydrogenase [ubiquinone] 1 alpha subcomplex subunit 4 OS=Mus musculus GN=Ndufa4 PE=1 SV=2 - [NDUA4_MOUSE]	5	5	5	-0.55306	-0.508763	-0.656661	-0.572828	0.0759048	oxidoreductase
OB	83	Q9JKC6	Cend1	Cell cycle exit and neuronal differentiation protein 1 OS=Mus musculus GN=Cend1 PE=1 SV=1 - [CEND_MOUSE]	2	3	NA	-0.669351	-0.492952		-0.581151	0.124733	migration and maturation of neurons*
OB	84	O89112	Lancl1	LanC-like protein 1 OS=Mus musculus GN=Lancl1 PE=1 SV=1 - [LANC1_MOUSE]	3	NA	3	-0.512762		-0.652775	-0.582768	0.0990045	gluthatione binding*
OB	85	Q9WUM3	Coro1b	Coronin-1B OS=Mus musculus GN=Coro1b PE=1 SV=1 - [COR1B_MOUSE]	2	3	2	-0.407621	-0.565574	-0.818473	-0.597223	0.207246	non-motor actin binding protein
OB	86	P48057	Slc6a1	Sodium- and chloride-dependent GABA transporter 1 OS=Mus cookii GN=Slc6a1 PE=2 SV=1 - [SC6A1_MUSCO]	NA	3	3		-0.582382	-0.623765	-0.603074	0.0292624	sodium-dependent reuptake of GAPA into presynaptic terminals*
OB	87	P08228	Sod1	Superoxide dismutase [Cu-Zn] OS=Mus musculus GN=Sod1 PE=1 SV=2 - [SODC_MOUSE]	6	6	6	-0.307435	-0.727356	-0.850677	-0.628489	0.284796	oxidoreductase
OB	88	P31650	Slc6a11	Sodium- and chloride-dependent GABA transporter 3 OS=Mus musculus GN=Slc6a11 PE=1 SV=2 - [S6A11_MOUSE]	7	5	5	-0.667659	-0.430318	-0.81309	-0.637022	0.193217	amino acid transporter, cation transporter
OB	89	P00416	mt-Co3	Cytochrome c oxidase subunit 3 OS=Mus musculus GN=mt-Co3 PE=3 SV=2 - [COX3_MOUSE]	NA	2	2		-0.565277	-0.710252	-0.637764	0.102512	mitochondrial respiratory chain with cytochrome c activity*
OB	90	Q91XV3	Basp1	Brain acid soluble protein 1 OS=Mus musculus GN=Basp1 PE=1 SV=3 - [BASP1_MOUSE]	9	8	7	-0.567115	-0.595846	-0.764244	-0.642402	0.106492	transcription regulatory region DNA binding protein*
OB	91	Q9D3D9	Atp5d	ATP synthase subunit delta, mitochondrial OS=Mus musculus GN=Atp5d PE=1 SV=1 - [ATPD_MOUSE]	3	3	3	-0.391323	-0.680128	-0.881213	-0.650888	0.24625	mitochondrial membrane ATP synthase, Complex V*
OB	92	P16045	Lgals1	Galectin-1 OS=Mus musculus GN=Lgals1 PE=1 SV=3 - [LEG1_MOUSE]	3	NA	3	-0.682981		-0.631849	-0.657415	0.0361555	signaling molecule, cell adhesion molecule
OB	93	Q9WUR9	Ak4	Adenylate kinase 4, mitochondrial OS=Mus musculus GN=Ak4 PE=1 SV=1 - [KAD4_MOUSE]|Adenylate kinase isoenzyme 4, mitochondrial OS=Mus musculus GN=Ak4 PE=2 SV=1 - [KAD4_MOUSE]	2	3	3	-0.502349	-0.491962	-0.990384	-0.661565	0.284813	nucleotide kinase
OB	94	P97823	Lypla1	Acyl-protein thioesterase 1 OS=Mus musculus GN=Lypla1 PE=1 SV=1 - [LYPA1_MOUSE]	NA	3	3		-0.533285	-0.826804	-0.680044	0.207549	phospholipase
OB	95	Q9JMF3	Gng13	Guanine nucleotide-binding protein G(I)/G(S)/G(O) subunit gamma-13 OS=Mus musculus GN=Gng13 PE=3 SV=1 - [GBG13_MOUSE]	NA	3	2		-0.732326	-0.704787	-0.718557	0.0194732	GTPase activity in transmembrane signaling systems*
OB	96	P15864	Hist1h1c	Histone H1.2 OS=Mus musculus GN=Hist1h1c PE=1 SV=2 - [H12_MOUSE]|Histone H1.3 OS=Mus musculus GN=Hist1h1d PE=1 SV=2 - [H13_MOUSE]	2	3	2	-0.557738	-0.837228	-0.928772	-0.774579	0.193288	histone
OB	97	P62918	Rpl8	60S ribosomal protein L8 OS=Mus musculus GN=Rpl8 PE=2 SV=2 - [RL8_MOUSE]	2	3	2	-0.592358	-0.902534	-0.935337	-0.810076	0.189262	ribosomal protein
OB	98	Q60771	Cldn11	Claudin-11 OS=Mus musculus GN=Cldn11 PE=1 SV=1 - [CLD11_MOUSE]	3	2	3	-0.723324	-0.792823	-1.03035	-0.848834	0.160997	tight junction
OB	99	P84084	Arf5	ADP-ribosylation factor 5 OS=Mus musculus GN=Arf5 PE=2 SV=2 - [ARF5_MOUSE]	NA	2	2		-1.00488	-0.695615	-0.850247	0.218684	small GTPase
OB	100	P62267	Rps23	40S ribosomal protein S23 OS=Mus musculus GN=Rps23 PE=1 SV=3 - [RS23_MOUSE]	NA	2	2		-0.992641	-1.23792	-1.11528	0.173439	ribosomal protein
	#	Accession.numbers	Name	Protein.names.x	N.pept_Rep 1	N.pept_Rep 2	N.pept_Rep 3	Repl1	Repl2	Repl3	Mean	SD	PANTHER protein class
Cortex	1	P08226	Apoe	Apolipoprotein E OS=Mus musculus GN=Apoe PE=1 SV=2 - [APOE_MOUSE]	5	6	5	0.561437	0.470041	0.996367	0.675948	0.281228	lipoprotein metabolism*
Cortex	2	P12023	App	Amyloid beta A4 protein OS=Mus musculus GN=App PE=1 SV=3 - [A4_MOUSE]	7	8	9	0.334075	0.534778	0.810372	0.559742	0.239128	signaling molecule
Cortex	3	Q06890	Clu	Clusterin OS=Mus musculus GN=Clu PE=1 SV=1 - [CLUS_MOUSE]	3	4	5	0.58096	0.361191	0.705811	0.549321	0.174475	translation initiation factor
Cortex	4	P03995	Gfap	Glial fibrillary acidic protein OS=Mus musculus GN=Gfap PE=1 SV=4 - [GFAP_MOUSE]	16	17	17	0.346302	0.231882	0.725814	0.434666	0.25855	structural protein, intermediate filament
	#	Accession.numbers	Name	Protein.names.x	N.pept_Rep 1	N.pept_Rep 2	N.pept_Rep 3	Repl1	Repl2	Repl3	Mean	SD	PANTHER protein class
Hippo	1	P12023	App	Amyloid beta A4 protein OS=Mus musculus GN=App PE=1 SV=3 - [A4_MOUSE]	7	8	9	0.251851	0.703549	0.473193	0.476198	0.225864	signaling molecule
Hippo	2	Q06890	Clu	Clusterin OS=Mus musculus GN=Clu PE=1 SV=1 - [CLUS_MOUSE]	3	4	5	0.353504	0.170434	0.670705	0.398214	0.253115	translation inititiation factor
Hippo	3	Q8BGD9	Eif4b	Eukaryotic translation initiation factor 4B OS=Mus musculus GN=Eif4b PE=1 SV=1 - [IF4B_MOUSE]	2	NA	2	-0.339834		-0.462572	-0.401203	0.0867886	translation inititiation factor
Hippo	4	Q6NS52	Dgkb	Diacylglycerol kinase beta OS=Mus musculus GN=Dgkb PE=2 SV=2 - [DGKB_MOUSE]	3	2	NA	-0.49206	-0.312657		-0.402358	0.126857	diacylglycerol kinase activity*
Hippo	5	P16045	Lgals1	Galectin-1 OS=Mus musculus GN=Lgals1 PE=1 SV=3 - [LEG1_MOUSE]	3	NA	3	-0.265226		-0.565123	-0.415174	0.212059	signaling molecule, cell adhesion molecule
Hippo	6	Q61696	Hspa1a	Heat shock 70 kDa protein 1A OS=Mus musculus GN=Hspa1a PE=1 SV=2 - [HS71A_MOUSE]	3	3	NA	-0.540962	-0.298048		-0.419505	0.171766	Hsp70 family chaperone
