# Supplementary material for: An integrated proteomics approach shows synaptic plasticity changes in an APP/PS1 Alzheimer's mouse model
Source: Oncotarget. 2016 Apr 28;7(23):33627–48. doi: 10.18632/oncotarget.9092 (PMC5085108; doi:10.18632/oncotarget.9092)
Supplement: Supplementary file 3 [file oncotarget-07-33627-s003.xlsx]

## Sheet: SI Table S2
SI Table S2: Deregulated phosphorylated/N-linked glycosylated proteins found in mass spectrometry-based proteomics of APP/PS1 olfactory bulb. Shown are the accession number, protein name, peptide sequence, PTM position, number of peptides used for quantification per biological replicate, mean of the individual peptide of the three biological replicates with standard error (SD), total mean of the …
Olfactory Bulb
#	Name	Peptide sequence	Position	Protein.names.x	Accession.numbers.x	Modifications.x	N.pept_Rep.1	N.pept_Rep.2	N.pept_Rep.3	Repl1	Repl2	Repl3	Mean	SD	Mean_total	SD_total	PANTHER protein class
1	Slc32a1	GGAPLPPSGSphK	S97	Vesicular inhibitory amino acid transporter OS=Mus musculus GN=Slc32a1 PE=1 SV=3 - [VIAAT_MOUSE]	O35633	N-Term(iTRAQ8plex); S10(Phosp); K11(iTRAQ8plex)	1	2	2	-0.535168	-1.00189	-0.826489	-0.787847	0.235746	-0.787847	0.235746	amino acid transporter
2	Myo5a	AISphPTSATSSGR	S600	Unconventional myosin-Va OS=Mus musculus GN=Myo5a PE=1 SV=2 - [MYO5A_MOUSE]	Q99104	N-Term(iTRAQ8plex); S3(Phosp)	1	3	1	-0.901565	-0.873002	-0.774406	-0.849658	0.0667165	-0.849658	0.0667165	G-protein modulator, actin binding motor protein, cell junction protein
3	Uchl1	QTIGNdeSCGTIGLIHAVANNdeQDK	N88, N102	Ubiquitin carboxyl-terminal hydrolase isozyme L1 OS=Mus musculus GN=Uchl1 PE=1 SV=1 - [UCHL1_MOUSE]	Q9R0P9	N-Term(iTRAQ8plex); N5(Deami); C7(Carbamidomethyl); N19(Deami); K22(iTRAQ8plex)	NA	6	1		0.391591	0.410512	0.401052	0.0133796	0.401052	0.0133796	cysteine protease
4	Trim2	TGNAYLTAELSTphPDGSphVADGEILDNdeK	T371, S375, N384	Tripartite motif-containing protein 2 OS=Mus musculus GN=Trim2 PE=1 SV=1 - [TRIM2_MOUSE]	Q9ESN6	N-Term(iTRAQ8plex); T12(Phosp); S16(Phosp); N25(Deami); K26(iTRAQ8plex)	NA	8	1		0.651206	0.512956	0.582081	0.0977577	-0.169221	0.189442	ubiquitin-protein ligase
		SADVSphPTTEGVK	S428	Tripartite motif-containing protein 2 OS=Mus musculus GN=Trim2 PE=1 SV=1 - [TRIM2_MOUSE]	Q9ESN6	N-Term(iTRAQ8plex); S5(Phosp); K12(iTRAQ8plex)	1	7	1	-1.17296	-0.617557	-0.971055	-0.920522	0.281126
5	Tagln3	RGFSphEEQLR	S163	Transgelin-3 OS=Mus musculus GN=Tagln3 PE=1 SV=1 - [TAGL3_MOUSE]	Q9R1Q8	N-Term(iTRAQ8plex); S4(Phosp)	2	1	34	-0.451277	-0.674512		-0.562894	0.157851	-0.562894	0.157851	non-motor actin binding protein
6	Tnr	NdeCSEPYCPLGCSSR	N198	Tenascin-R OS=Mus musculus GN=Tnr PE=1 SV=2 - [TENR_MOUSE]	Q8BYI9	N1(Deami); N-Term(iTRAQ8plex); C2(Carbamidomethyl); C7(Carbamidomethyl); C11(Carbamidomethyl)	8	1	1	-0.38151	-0.455575		-0.418542	0.0523715	-0.418542	0.0523715	signaling molecule
7	Stxbp1	SSphASFSTTAVSAR	S507	Syntaxin-binding protein 1 OS=Mus musculus GN=Stxbp1 PE=1 SV=2 - [STXB1_MOUSE]	O08599	N-Term(iTRAQ8plex); S2(Phosp)	1	1	3	-0.568063	-0.632015	-1.06386	-0.754647	0.269692	-0.754647	0.269692	transporter, membrane trafficking regulatory protein
8	Stx1b	DSphDDEEEVVHVDR	S14	Syntaxin-1B OS=Mus musculus GN=Stx1b PE=1 SV=1 - [STX1B_MOUSE]	P61264	N-Term(iTRAQ8plex); S2(Phosp)	4	5	4	-0.430643	-0.459996	-0.28125	-0.39063	0.0958556	-0.536092	0.0850654	SNARE protein
		SAKDSphDDEEEVVHVDR	S14	Syntaxin-1B OS=Mus musculus GN=Stx1b PE=1 SV=1 - [STX1B_MOUSE]	P61264	N-Term(iTRAQ8plex); K3(iTRAQ8plex); S5(Phosp)	2	2	1	-0.727697	-0.595873	-0.721091	-0.681554	0.0742752
9	Stx1a	TAKDSphDDDDDVTVTVDR	S14	Syntaxin-1A OS=Mus musculus GN=Stx1a PE=1 SV=3 - [STX1A_MOUSE]	O35526	N-Term(iTRAQ8plex); K3(iTRAQ8plex); S5(Phosp)	1	2	2	-1.08273	-0.84513	-1.31681	-1.08156	0.235843	-1.08156	0.235843	SNARE protein
10	Syt1	DDDAETGLTphDGEEK	T128	Synaptotagmin-1 OS=Mus musculus GN=Syt1 PE=1 SV=1 - [SYT1_MOUSE]	P46096	N-Term(iTRAQ8plex); T9(Phosp); K14(iTRAQ8plex)	6	3	18	-0.598493	-0.679899	-0.696997	-0.658463	0.0526343	-0.658463	0.0526343	membrane trafficking regulatory protein
11	Sv2a	VEHVTFNdeFTLENdeQIHR	N498, N503	Synaptic vesicle glycoprotein 2A OS=Mus musculus GN=Sv2a PE=1 SV=1 - [SV2A_MOUSE]	Q9JIS5	N-Term(iTRAQ8plex); N7(Deami); N12(Deami)	16	1	8	0.738037	0.257848	0.516405	0.504097	0.240331	0.0256887	0.179308	transfer/carrier protein
		VEHVTFNdeFTLENQIHR	N498	Synaptic vesicle glycoprotein 2A OS=Mus musculus GN=Sv2a PE=1 SV=1 - [SV2A_MOUSE]	Q9JIS5	N-Term(iTRAQ8plex); N7(Deami)	3	3	2	0.268054	0.347564	0.701696	0.439105	0.23086
		GGLSphDGEGPPGGR	S127	Synaptic vesicle glycoprotein 2A OS=Mus musculus GN=Sv2a PE=1 SV=1 - [SV2A_MOUSE]	Q9JIS5	N-Term(iTRAQ8plex); S4(Phosp)	2	1	1	-0.840378	-0.81612	-0.941909	-0.866135	0.0667331
12	Syn1	SQSphLTNdeAFNLPEPAPPRPSLSQDEVK	N669	Synapsin-1 OS=Mus musculus GN=Syn1 PE=1 SV=2 - [SYN1_MOUSE]	O88935	N-Term(iTRAQ8plex); S3(Phosp); N6(Deami); K26(iTRAQ8plex)	2	1	4	0.423383	0.430095		0.426739	0.00474604	-0.391041	0.0766802	membrane trafficking regulatory protein, non-motor actin binding protein
		DASphPGRGSHSQSSSPGALTLGR	S427	Synapsin-1 OS=Mus musculus GN=Syn1 PE=1 SV=2 - [SYN1_MOUSE]	O88935	N-Term(iTRAQ8plex); S3(Phosp)	1	4	1	-0.340109	-0.46571		-0.40291	0.0888133
		GSHSQSSSphPGALTLGR	S438	Synapsin-1 OS=Mus musculus GN=Syn1 PE=1 SV=2 - [SYN1_MOUSE]	O88935	N-Term(iTRAQ8plex); S8(Phosp)	1	1	5	-0.697357	-0.812237	-0.531976	-0.680524	0.140887
		QASphISGPAPTK	S568	Synapsin-1 OS=Mus musculus GN=Syn1 PE=1 SV=2 - [SYN1_MOUSE]	O88935	N-Term(iTRAQ8plex); S3(Phosp); K11(iTRAQ8plex)	5	2	3	-0.856362	-0.958574		-0.907468	0.072275
13	Psap	TNdeSSFIQGFVDHVK	N214	Sulfated glycoprotein 1 OS=Mus musculus GN=Psap PE=1 SV=2 - [SAP_MOUSE]	Q61207	N-Term(iTRAQ8plex); N2(Deami); K14(iTRAQ8plex)	1	4	3	0.21561	0.464028	0.597302	0.425647	0.193719	0.425647	0.193719	MAPK signaling pathway regulating protein*
14	Stmn1	RASphGQAFELILSphPR	S16, S25	Stathmin OS=Mus musculus GN=Stmn1 PE=1 SV=2 - [STMN1_MOUSE]	P54227	N-Term(iTRAQ8plex); S3(Phosp); S12(Phosp)	7	2	1	0.803173	0.508259	0.681879	0.664437	0.148229	0.5718	0.110308	microtuble destabilizing protein*
		RASphGQAFELILSPR	S16	Stathmin OS=Mus musculus GN=Stmn1 PE=1 SV=2 - [STMN1_MOUSE]	P54227	N-Term(iTRAQ8plex); S3(Phosp)	1	3	3	0.678387	0.498164	0.539016	0.571856	0.0944929
		ESVPDFPLSphPPK	S38	Stathmin OS=Mus musculus GN=Stmn1 PE=1 SV=2 - [STMN1_MOUSE]	P54227	N-Term(iTRAQ8plex); S9(Phosp); K12(iTRAQ8plex)	1	2	1	0.570926	0.395031	0.471364	0.479107	0.0882029
15	Srcin1	GLDFEIPPPSphPPLNLHELSGPAEGTPLTPK	S933	SRC kinase signaling inhibitor 1 OS=Mus musculus GN=Srcin1 PE=1 SV=2 - [SRCN1_MOUSE]	Q9QWI6	N-Term(iTRAQ8plex); S10(Phosp); K30(iTRAQ8plex)	7	2	4	-0.547082	-0.0992949	-0.643316	-0.429898	0.290325	-0.976564	0.233455	dendritic actin-dependent spine morphology regulating protein*
		DSGSSSVFAESphPGGK	S588	SRC kinase signaling inhibitor 1 OS=Mus musculus GN=Srcin1 PE=1 SV=2 - [SRCN1_MOUSE]	Q9QWI6	N-Term(iTRAQ8plex); S11(Phosp); K15(iTRAQ8plex)	4	1	10	-1.10534	-0.946234		-1.02579	0.112508
		RGSphDELTVPR	S1054	SRC kinase signaling inhibitor 1 OS=Mus musculus GN=Srcin1 PE=1 SV=2 - [SRCN1_MOUSE]	Q9QWI6	N-Term(iTRAQ8plex); S3(Phosp)	1	4	2	-1.14428	-1.55529	-1.72245	-1.47401	0.297533
16	U2af2	EEHGGLIRSphPR	S79	Splicing factor U2AF 65 kDa subunit OS=Mus musculus GN=U2af2 PE=1 SV=3 - [U2AF2_MOUSE]	P26369	N-Term(iTRAQ8plex); S9(Phosp)	1	4	3	-1.25692	-1.17565		-1.21628	0.0574665	-1.21628	0.0574665	mRNA splicing factor
17	Sptbn1	ESSPVPSphPTLDR	S2168	Spectrin beta chain, non-erythrocytic 1 OS=Mus musculus GN=Sptbn1 PE=1 SV=2 - [SPTB2_MOUSE]	Q62261	N-Term(iTRAQ8plex); S7(Phosp)	8	1	2	-0.254695	-0.580339	-0.465039	-0.433358	0.165118	-0.792805	0.214931	non-motor actin binding protein
		ESSphPVPSPTLDR	S2164	Spectrin beta chain, non-erythrocytic 1 OS=Mus musculus GN=Sptbn1 PE=1 SV=2 - [SPTB2_MOUSE]	Q62261	N-Term(iTRAQ8plex); S3(Phosp)	2	1	1	-0.707905	-0.656562	-0.858517	-0.740994	0.104965
		GDQVSQNdeGLPAEQGSphPR	N2129, S2137	Spectrin beta chain, non-erythrocytic 1 OS=Mus musculus GN=Sptbn1 PE=1 SV=2 - [SPTB2_MOUSE]	Q62261	N-Term(iTRAQ8plex); N7(Deami); S15(Phosp)	7	10	1	-0.495976	-1.08383	-0.869429	-0.81641	0.297489
		ESSphPVPSPTLDRK	S2164	Spectrin beta chain, non-erythrocytic 1 OS=Mus musculus GN=Sptbn1 PE=1 SV=2 - [SPTB2_MOUSE]	Q62261	N-Term(iTRAQ8plex); S3(Phospho); K13(iTRAQ8plex)	1	1	NA	-0.660303	-1.01312		-0.836712	0.249481
		RPPSphPDPNTK	S2102	Spectrin beta chain, non-erythrocytic 1 OS=Mus musculus GN=Sptbn1 PE=1 SV=2 - [SPTB2_MOUSE]	Q62261	N-Term(iTRAQ8plex); S4(Phospho); K10(iTRAQ8plex)	1	16	6	-1.1773	-0.604879	-0.772324	-0.851502	0.294312
		GDQVSQNGLPAEQGSphPR	S2137	Spectrin beta chain, non-erythrocytic 1 OS=Mus musculus GN=Sptbn1 PE=1 SV=2 - [SPTB2_MOUSE]	Q62261	N-Term(iTRAQ8plex); S15(Phosp)	1	22	1	-1.14112	-0.87663	-1.21581	-1.07785	0.178221
18	Sptan1	LDPAQSASphRENLLEEQGSIALR	S1031	Spectrin alpha chain, non-erythrocytic 1 OS=Mus musculus GN=Sptan1 PE=1 SV=4 - [SPTN1_MOUSE]	P16546	N-Term(iTRAQ8plex); S8(Phosp)	6	1	2	0.199697	0.30247	0.755157	0.419108	0.295529	0.419108	0.295529	non-motor actin binding protein
19	Snx27	SESphGYGFNVR	S49	Sorting nexin-27 OS=Mus musculus GN=Snx27 PE=1 SV=2 - [SNX27_MOUSE]	Q3UHD6	N-Term(iTRAQ8plex); S3(Phosp)	2	2	6	-0.464579	-0.915891	-0.397982	-0.592817	0.281765	-0.592817	0.281765	transmbrane interacting protein*
20	Sorbs1	DISphPEEIDLK	S345	Sorbin and SH3 domain-containing protein 1 OS=Mus musculus GN=Sorbs1 PE=1 SV=2 - [SRBS1_MOUSE]	Q62417	N-Term(iTRAQ8plex); S3(Phosp); K10(iTRAQ8plex)	3	1	2	-0.393142	-0.435701		-0.414421	0.0300932	-0.414421	0.0300932	membrane trafficking regulatory protein, actin family cytoskeletal protein
21	Slc12a5	LAWEGNdeETVTTR	N333	Solute carrier family 12 member 5 OS=Mus musculus GN=Slc12a5 PE=1 SV=2 - [S12A5_MOUSE]	Q91V14	N-Term(iTRAQ8plex); N6(Deami)	5	2	4	-0.140494	-0.418285	-0.579808	-0.379529	0.222207	-0.379529	0.222207	mediates potassium-chloride cotransport in mature neurons*
22	Atp1b2	FLNdeVTPNVEVNVECR	N250	Sodium/potassium-transporting ATPase subunit beta-2 OS=Mus musculus GN=Atp1b2 PE=1 SV=2 - [AT1B2_MOUSE]	P14231	N-Term(iTRAQ8plex); N3(Deami); C14(Carbamidomethyl)	1	1	1	0.213018	0.497557	0.707705	0.47276	0.248274	0.47276	0.248274	ATPase activity, cell adhesion of neurons and astrocytes, promotes neurite outgrowth*
23	Atp1b1	FKLDWLGNdeCSGLNDDSYGYR	N158	Sodium/potassium-transporting ATPase subunit beta-1 OS=Mus musculus GN=Atp1b1 PE=1 SV=1 - [AT1B1_MOUSE]	P14094	N-Term(iTRAQ8plex); K2(iTRAQ8plex); N8(Deami); C9(Carbamidomethyl)	2	NA	2	0.562223		0.849433	0.705828	0.203088	0.650495	0.196781	ATPase activity, cell adhesion of neurons and astrocytes, promotes neurite outgrowth*
		YLQPLLAVQFTNdeLTVDTEIR	N266	Sodium/potassium-transporting ATPase subunit beta-1 OS=Mus musculus GN=Atp1b1 PE=1 SV=1 - [AT1B1_MOUSE]	P14094	N-Term(iTRAQ8plex); N12(Deami)	1	2	1	0.458726	0.513984	0.812776	0.595162	0.190474
24	Atp1a3	SphPDCTHDNPLETR	S218	Sodium/potassium-transporting ATPase subunit alpha-3 OS=Mus musculus GN=Atp1a3 PE=1 SV=1 - [AT1A3_MOUSE]	Q6PIC6	N-Term(iTRAQ8plex); S1(Phosp); C4(Carbamidomethyl)	24	1	2	-0.371045	-0.557038		-0.464042	0.131516	-0.464042	0.131516	ATPase activity, cell adhesion of neurons and astrocytes, promotes neurite outgrowth*
25	Atp1a1	SphPDFTNENPLETR	S228	Sodium/potassium-transporting ATPase subunit alpha-1 OS=Mus musculus GN=Atp1a1 PE=1 SV=1 - [AT1A1_MOUSE]	Q8VDN2	N-Term(iTRAQ8plex); S1(Phosp)	6	1	1	0.211388	0.346012	0.760511	0.439304	0.286202	0.430297	0.258958	ATPase activity, cell adhesion of neurons and astrocytes, promotes neurite outgrowth*
		IVEIPFNSTphNK	T485	Sodium/potassium-transporting ATPase subunit alpha-1 OS=Mus musculus GN=Atp1a1 PE=1 SV=1 - [AT1A1_MOUSE]	Q8VDN2	N-Term(iTRAQ8plex); T9(Phosp); K11(iTRAQ8plex)	4	1	2	0.207766	0.667684	0.388424	0.421291	0.231714			ATPase activity, cell adhesion of neurons and astrocytes, promotes neurite outgrowth*
26	Sgip1	WVHFSphDASphPEHVTphPELTPR	S316, S319, T324	SH3-containing GRB2-like protein 3-interacting protein 1 OS=Mus musculus GN=Sgip1 PE=1 SV=1 - [SGIP1_MOUSE]	Q8VD37	N-Term(iTRAQ8plex); S5(Phosp); S8(Phosp); T13(Phosp)	12	2	2	0.667002	0.152808	0.591594	0.470468	0.277674	-0.608894	0.218576	clathrin-coated pits mediating protein, tubulin binding protein*
		LPSISDLDSIFGPVLSphPK	S300	SH3-containing GRB2-like protein 3-interacting protein 1 OS=Mus musculus GN=Sgip1 PE=1 SV=1 - [SGIP1_MOUSE]	Q8VD37	N-Term(iTRAQ8plex); S16(Phosp); K18(iTRAQ8plex)	1	1	16	-0.45714	-0.523992	-0.532552	-0.504561	0.0412908
		ATphPPPPPPPTYR	T409	SH3-containing GRB2-like protein 3-interacting protein 1 OS=Mus musculus GN=Sgip1 PE=1 SV=1 - [SGIP1_MOUSE]	Q8VD37	N-Term(iTRAQ8plex); T2(Phosp)	1	2	2	-0.316718	-0.737527	-0.625399	-0.559881	0.217921
		NLSphSEEVARPR	S169	SH3-containing GRB2-like protein 3-interacting protein 1 OS=Mus musculus GN=Sgip1 PE=1 SV=1 - [SGIP1_MOUSE]	Q8VD37	N-Term(iTRAQ8plex); S3(Phosp)	3	1	15	-0.757643	-1.27987	-1.2417	-1.09307	0.291114
		TVPATphPPR	T259	SH3-containing GRB2-like protein 3-interacting protein 1 OS=Mus musculus GN=Sgip1 PE=1 SV=1 - [SGIP1_MOUSE]	Q8VD37	N-Term(iTRAQ8plex); T5(Phosp)	1	3	2	-1.06452	-1.42762	-1.58014	-1.35743	0.26488
27	Tf	NdeSTLCDLCIGPLK	N513	Serotransferrin OS=Mus musculus GN=Tf PE=1 SV=1 - [TRFE_MOUSE]	Q921I1	N1(Deami); N-Term(iTRAQ8plex); C5(Carbamidomethyl); C8(Carbamidomethyl); K13(iTRAQ8plex)	3	11	1	0.312252	0.405479	0.816651	0.511461	0.268382	0.511461	0.268382	type I/II cytokine receptor, defense/immunity protein
28	Ppp1cb	YQYGGLNSGRPVTphPPR	T316	Serine/threonine-protein phosphatase PP1-beta catalytic subunit OS=Mus musculus GN=Ppp1cb PE=1 SV=3 - [PP1B_MOUSE]	P62141	N-Term(iTRAQ8plex); T13(Phospho)	1	1	NA	-0.658725	-0.415858		-0.537291	0.171733	-0.537291	0.171733	protein phosphatase activity*
29	Pak1	DVATphSphPISPTENNTTPPDALTR	T219, S220	Serine/threonine-protein kinase PAK 1 OS=Mus musculus GN=Pak1 PE=1 SV=1 - [PAK1_MOUSE]	O88643	N-Term(iTRAQ8plex); T4(Phosp); S5(Phosp)	1	1	NA	0.402678	0.416217		0.409447	0.00957365	0.409447	0.00957365	cytoskeleton regulating protein*
30	Dclk1	AQPAPPELNSphESEDYSPSSSETVR	S736	Serine/threonine-protein kinase DCLK1 OS=Mus musculus GN=Dclk1 PE=1 SV=1 - [DCLK1_MOUSE]	Q9JLM8	N-Term(iTRAQ8plex); S10(Phospho)	9	3	2	-0.537232	-0.271634		-0.404433	0.187806	-0.404433	0.187806	non-receptor serine/threonine protein kinase
31	Sept6	AAAELLQSQGSQAGGSQTphLK	T418	Septin-6 OS=Mus musculus GN=Sept6 PE=1 SV=4 - [SEPT6_MOUSE]	Q9R1T4	N-Term(iTRAQ8plex); T18(Phosp); K20(iTRAQ8plex)	7	4	1	-0.123429	-0.454173	-0.576911	-0.384838	0.234557	-0.384838	0.234557	small GTPase, cytoskeletal protein
32	Sept4	IYQFPDCDSphDEDEDFK	S325	Septin-4 OS=Mus musculus GN=Sept4 PE=1 SV=1 - [SEPT4_MOUSE]	P28661	N-Term(iTRAQ8plex); C7(Carbamidomethyl); S9(Phosp); K16(iTRAQ8plex)	1	7	1	0.320889	0.777631	0.277728	0.458749	0.277002	0.458749	0.277002	small GTPase, cytoskeletal protein
33	Arhgef2	EAQELGSphPEDR	S931	Rho guanine nucleotide exchange factor 2 OS=Mus musculus GN=Arhgef2 PE=1 SV=4 - [ARHG2_MOUSE]	Q60875	N-Term(iTRAQ8plex); S7(Phosp)	8	1	1	-1.31449	-1.23369		-1.27409	0.0571351	-1.27409	0.0571351	guanyl-nucleotide exchange factor
34	Rtn4	ESETFSDSSphPIEIIDEFPTFVSAK	S839	Reticulon-4 OS=Mus musculus GN=Rtn4 PE=1 SV=2 - [RTN4_MOUSE]	Q99P72	N-Term(iTRAQ8plex); S9(Phosp); K24(iTRAQ8plex)	6	1	4	0.335121	0.410214	0.529498	0.424944	0.098022	0.424944	0.098022	membrane traffic protein
35	Rmdn3	SHSphLPNSLDYAQASER	S46	Regulator of microtubule dynamics protein 3 OS=Mus musculus GN=Rmdn3 PE=1 SV=2 - [RMD3_MOUSE]	Q3UJU9	N-Term(iTRAQ8plex); S3(Phosp)	3	34	15	-0.347282	-0.711421		-0.529351	0.257485	-0.529351	0.257485	microtubule regulating protein*
36	Rap1gap2	TTFSphPPVAAATAK	S525	Rap1 GTPase-activating protein 2 OS=Mus musculus GN=Rap1gap2 PE=2 SV=1 - [RPGP2_MOUSE]	Q5SVL6	N-Term(iTRAQ8plex); S4(Phosp); K13(iTRAQ8plex)	1	1	NA	-0.490406	-0.365875		-0.42814	0.088057	0.292441	0.119002	G-protein modulator
		AAGISLIVPGKSphPTR	S484	Rap1 GTPase-activating protein 1 OS=Mus musculus GN=Rap1gap PE=1 SV=2 - [RPGP1_MOUSE]	A2ALS5	N-Term(iTRAQ8plex); K11(iTRAQ8plex); S12(Phosp)	7	6	9	0.645433	0.637655	1.02874	0.77061	0.223582
		RSSphAIGIENIQEVQEK	S499	Rap1 GTPase-activating protein 1 OS=Mus musculus GN=Rap1gap PE=1 SV=2 - [RPGP1_MOUSE]	A2ALS5	N-Term(iTRAQ8plex); S3(Phosp); K16(iTRAQ8plex)	1	2	NA	0.502775	0.566934		0.534855	0.0453671
37	Rapgef2	HIPAALPVSGTLSSSphNPDLLQSHHR	S585	Rap guanine nucleotide exchange factor 2 OS=Mus musculus GN=Rapgef2 PE=1 SV=2 - [RPGF2_MOUSE]	Q8CHG7	N-Term(iTRAQ8plex); S15(Phosp)	1	1	1	0.422742	0.662073		0.542408	0.169233	0.542408	0.169233	regulation of synaptic plasticity*
38	Ptk2b	RNSphLPQIPTLNLEAR	S375	Protein-tyrosine kinase 2-beta OS=Mus musculus GN=Ptk2b PE=1 SV=2 - [FAK2_MOUSE]	Q9QVP9	N-Term(iTRAQ8plex); S3(Phosp)	2	2	1	0.455634	0.34142	0.647884	0.481646	0.154879	0.481646	0.154879	non-receptor tyrosine protein kinase
39	Ndrg2	TASLTphSAASIDGSR	T334	Protein NDRG2 OS=Mus musculus GN=Ndrg2 PE=1 SV=1 - [NDRG2_MOUSE]	Q9QYG0	N-Term(iTRAQ8plex); T5(Phosp)	1	1	NA	-0.408628	-0.583126		-0.495877	0.123389	-0.495877	0.123389	dendritic cell and neuron differentiation, Wnt signaling pathway*
40	Ndrg1	TASphGSSVTSLEGTR	S330	Protein NDRG1 OS=Mus musculus GN=Ndrg1 PE=1 SV=1 - [NDRG1_MOUSE]	Q62433	N-Term(iTRAQ8plex); S3(Phosp)	2	2	31	-0.734802	-0.714682		-0.724742	0.0142267	-0.724742	0.0142267	dendritic cell and neuron differentiation, Wnt signaling pathway*
41	Prkce	LAAGAESPQPASGNSphPSEDDR	S337	Protein kinase C epsilon type OS=Mus musculus GN=Prkce PE=1 SV=1 - [KPCE_MOUSE]	P16054	N-Term(iTRAQ8plex); S15(Phosp)	1	4	NA	-0.559801	-0.544279		-0.55204	0.010975	-0.55204	0.010975	non-receptor serine/theronine protein kinase, transfer/carrier protein, annexin , calmodulin
42	Prkcb	QPVELTphPTDK	T642	Protein kinase C beta type OS=Mus musculus GN=Prkcb PE=1 SV=4 - [KPCB_MOUSE]	P68404	N-Term(iTRAQ8plex); T6(Phosp); K10(iTRAQ8plex)	2	36	1	-0.529343	-0.770939	-0.913143	-0.737808	0.194033	-0.737808	0.194033	non-receptor serine/theronine protein kinase, transfer/carrier protein, annexin , calmodulin
43	Bsn	SPQVLYSPVSPLSphPHR	S2811	Protein bassoon OS=Mus musculus GN=Bsn PE=1 SV=4 - [BSN_MOUSE]	O88737	N-Term(iTRAQ8plex); S13(Phosp)	21	1	4	0.665466	0.245605	0.549472	0.486848	0.216823	-0.330859	0.202593	cytoskeleton-mediated organization of cytomatrix at nerve terminals active zones*
		SLSDPKPLSphPTAEESAK	S2866	Protein bassoon OS=Mus musculus GN=Bsn PE=1 SV=4 - [BSN_MOUSE]	O88737	N-Term(iTRAQ8plex); K6(iTRAQ8plex); S9(Phosp); K17(iTRAQ8plex)	6	3	NA	-0.309097	-0.515672		-0.412385	0.146071
		SQGSphFEYQDTQDHDYGGR	S1236	Protein bassoon OS=Mus musculus GN=Bsn PE=1 SV=4 - [BSN_MOUSE]	O88737	N-Term(iTRAQ8plex); S4(Phosp)	1	1	15	-0.29775	-0.639442		-0.468596	0.241613
		ISKFSphPIEEAK	S3382	Protein bassoon OS=Mus musculus GN=Bsn PE=1 SV=4 - [BSN_MOUSE]	O88737	N-Term(iTRAQ8plex); K3(iTRAQ8plex); S5(Phospho); K11(iTRAQ8plex)	1	1	NA	-0.41519	-0.638717		-0.526954	0.158057
		FSphPIEEAK	S3382	Protein bassoon OS=Mus musculus GN=Bsn PE=1 SV=4 - [BSN_MOUSE]	O88737	N-Term(iTRAQ8plex); S2(Phosp); K8(iTRAQ8plex)	4	NA	3	-0.556147		-0.910265	-0.733206	0.250399
44	Gpr37l1	ESphPPLLPLGTPC	S471	Prosaposin receptor GPR37L1 OS=Mus musculus GN=Gpr37l1 PE=2 SV=2 - [ETBR2_MOUSE]	Q99JG2	N-Term(iTRAQ8plex); S2(Phosp); C12(Carbamidomethyl)	7	1	1	0.16358	0.394198	0.74562	0.434466	0.293102	0.434466	0.293102	receptor for neuroprotective and glioprotective factor*
45	Lrp1	GVTHLNdeISGLK	N3954	Prolow-density lipoprotein receptor-related protein 1 OS=Mus musculus GN=Lrp1 PE=1 SV=1 - [LRP1_MOUSE]	Q91ZX7	N-Term(iTRAQ8plex); N6(Deami); K11(iTRAQ8plex)	5	2	NA	-0.295805	-0.719787		-0.507796	0.2998	-0.51628	0.179353	receptor, extracellular matrix glycoprotein
		LNdeGTDPIVAADSK	N4076	Prolow-density lipoprotein receptor-related protein 1 OS=Mus musculus GN=Lrp1 PE=1 SV=1 - [LRP1_MOUSE]	Q91ZX7	N-Term(iTRAQ8plex); N2(Deami); K13(iTRAQ8plex)	4	1	1	-0.566417	-0.483113		-0.524765	0.058905
46	Atp8a1	TDDVSphEKTSphLADQEEVR	S25, S29	Probable phospholipid-transporting ATPase IA OS=Mus musculus GN=Atp8a1 PE=1 SV=1 - [AT8A1_MOUSE]	P70704	N-Term(iTRAQ8plex); S5(Phosp); K7(iTRAQ8plex); S9(Phosp)	5	43	11	-0.463641	-0.779192	-0.35762	-0.533484	0.219293	-0.533484	0.219293	hydrolysis of ATP, maintenance of asymmetric distribution of phospholipids*
47	Lmna	LRLSphPSPTSQR	S390	Prelamin-A/C OS=Mus musculus GN=Lmna PE=1 SV=2 - [LMNA_MOUSE]	P48678	N-Term(iTRAQ8plex); S4(Phosp)	9	1	4	-0.821079	-1.19828	-1.17162	-1.06366	0.210504	-1.06366	0.210504	framework for the nuclear envelope, chromatin interacting protein*
48	Hcn1	RLGTphPPGGGAAGK	T39	Potassium/sodium hyperpolarization-activated cyclic nucleotide-gated channel 1 OS=Mus musculus GN=Hcn1 PE=1 SV=1 - [HCN1_MOUSE]	O88704	N-Term(iTRAQ8plex); T4(Phosp); K13(iTRAQ8plex)	1	7	NA	-0.760835	-0.949198		-0.855017	0.133193	-0.855017	0.133193	cyclic nucleotide-gated ion channel, voltage-gated potassium channel
49	Atp2b2	SATSSSPGSphPIHSLETSL	S1189	Plasma membrane calcium-transporting ATPase 2 OS=Mus musculus GN=Atp2b2 PE=1 SV=2 - [AT2B2_MOUSE]	Q9R0K7	N-Term(iTRAQ8plex); S9(Phosp)	3	1	2	0.207768	0.528593	0.759673	0.498678	0.277166	0.102447	0.208653	cation transporter, ion channel, hydrolase
		SATSSSphPGSPIHSLETSL	S1186	Plasma membrane calcium-transporting ATPase 2 OS=Mus musculus GN=Atp2b2 PE=1 SV=2 - [AT2B2_MOUSE]	Q9R0K7	N-Term(iTRAQ8plex); S6(Phosp)	5	2	1	0.332461	0.464262	0.392991	0.396571	0.0659737
		SSLYEGLEKPESphR	S1115	Plasma membrane calcium-transporting ATPase 2 OS=Mus musculus GN=Atp2b2 PE=1 SV=2 - [AT2B2_MOUSE]	Q9R0K7	N-Term(iTRAQ8plex); K9(iTRAQ8plex); S12(Phosp)	1	1	2	-0.264373	-0.788149	-0.711205	-0.587909	0.282819
50	Phyhipl	NLSphLEAIQLCDR	S24	Phytanoyl-CoA hydroxylase-interacting protein-like OS=Mus musculus GN=Phyhipl PE=2 SV=1 - [PHIPL_MOUSE]	Q8BGT8	N-Term(iTRAQ8plex); S3(Phosp); C10(Carbamidomethyl)	2	6	3	0.596263	0.398511	0.18116	0.391978	0.207629	0.391978	0.207629	development of central nervous system protein*
51	Pgam1	HGESphAWNLENR	S14	Phosphoglycerate mutase 1 OS=Mus musculus GN=Pgam1 PE=1 SV=3 - [PGAM1_MOUSE]	Q9DBJ1	N-Term(iTRAQ8plex); S4(Phosp)	3	1	7	-0.582158	-0.90975		-0.745954	0.231643	-0.745954	0.231643	phosphoglycerate activity*
52	Pgm1	AIGGIILTphASHNdePGGPNdeGDFGIK	T115, N119, N124	Phosphoglucomutase-1 OS=Mus musculus GN=Pgm1 PE=1 SV=4 - [PGM1_MOUSE]	Q9D0F9	N-Term(iTRAQ8plex); T8(Phosp); N12(Deami); N17(Deami); K23(iTRAQ8plex)	3	9	NA	0.668562	0.341192		0.504877	0.231486	0.461735	0.216531	glycosyltransferase, mutase
		AIGGIILTASphHNdePGGPNdeGDFGIK	S117, N119, N124	Phosphoglucomutase-1 OS=Mus musculus GN=Pgm1 PE=1 SV=4 - [PGM1_MOUSE]	Q9D0F9	N-Term(iTRAQ8plex); S10(Phosp); N12(Deami); N17(Deami); K23(iTRAQ8plex)	1	1	1	0.243072	0.487857	0.730755	0.487228	0.243842
		AIGGIILTASphHNPGGPNdeGDFGIK	S117, N124	Phosphoglucomutase-1 OS=Mus musculus GN=Pgm1 PE=1 SV=4 - [PGM1_MOUSE]	Q9D0F9	N-Term(iTRAQ8plex); S10(Phosp); N17(Deami); K23(iTRAQ8plex)	1	3	4	0.25153	0.340042	0.587727	0.3931	0.174266
53	Pcdh1	ANdeDSDQGANAEIDYTFHQAPEVVR	N333	Pcdh1 protein (Fragment) OS=Mus musculus GN=Pcdh1 PE=2 SV=1 - [Q8QZT6_MOUSE]	Q8QZT6	N-Term(iTRAQ8plex); N2(Deamidated)	1	1	2	0.323072	0.709112		0.516092	0.272972	0.489311	0.149943	cadherin
		ANdeDSDQGANdeAEIDYTFHQAPEVVR	N333, N340	Pcdh1 protein (Fragment) OS=Mus musculus GN=Pcdh1 PE=2 SV=1 - [Q8QZT6_MOUSE]	Q8QZT6	N-Term(iTRAQ8plex); N2(Deamidated); N9(Deamidated)	1	1	NA	0.443498	0.48156		0.462529	0.0269136
54	Oxr1	VVSSphTSEEEEAFTEK	S202	Oxidation resistance protein 1 OS=Mus musculus GN=Oxr1 PE=1 SV=3 - [OXR1_MOUSE]	Q4KMM3	N-Term(iTRAQ8plex); S4(Phosp); K15(iTRAQ8plex)	2	1	1	0.592336	0.746753		0.669545	0.109189	0.509724	0.11654	protection from oxidative damage*
		STEESLSEDAFTESELSphPIREELLSSEPR	S346	Oxidation resistance protein 1 OS=Mus musculus GN=Oxr1 PE=1 SV=3 - [OXR1_MOUSE]	Q4KMM3	N-Term(iTRAQ8plex); S17(Phosp)	1	9	3	0.41967	0.510612		0.465141	0.0643062
		ESLPIELDQLSphGR	S294	Oxidation resistance protein 1 OS=Mus musculus GN=Oxr1 PE=1 SV=3 - [OXR1_MOUSE]	Q4KMM3	N-Term(iTRAQ8plex); S11(Phosp)	1	2	NA	0.269946	0.519025		0.394485	0.176125
55	Gpm6a	SKEEQELHDIHSphTR	S267	Neuronal membrane glycoprotein M6-a OS=Mus musculus GN=Gpm6a PE=1 SV=1 - [GPM6A_MOUSE]	P35802	N-Term(iTRAQ8plex); K2(iTRAQ8plex); S12(Phosp)	1	2	4	-0.287946	-0.476131		-0.382038	0.133066	-0.382038	0.133066	myelin protein
56	Nrcam	VSVVNdeSTLAEVHWDPVPPK	N852	Neuronal cell adhesion molecule OS=Mus musculus GN=Nrcam PE=1 SV=2 - [NRCAM_MOUSE]	Q810U4	N-Term(iTRAQ8plex); N5(Deami); K19(iTRAQ8plex)	1	4	2	0.600049	0.753916	0.421331	0.591765	0.166447	0.553785	0.108053	immunoglobulin receptor superfamily, protein phosphatase, immunoglboulin superfamily cell adhesion molecule
		GSALHEDIYVLHDNdeGTLEIPVAQK	N501	Neuronal cell adhesion molecule OS=Mus musculus GN=Nrcam PE=1 SV=2 - [NRCAM_MOUSE]	Q810U4	N-Term(iTRAQ8plex); N14(Deami); K24(iTRAQ8plex)	4	2	NA	0.550918	0.48069		0.515804	0.0496593
57	Gap43	EGDGSATTDAAPATSphPK	S96	Neuromodulin OS=Mus musculus GN=Gap43 PE=1 SV=1 - [NEUM_MOUSE]	P06837	N-Term(iTRAQ8plex); S15(Phosp); K17(iTRAQ8plex)	4	18	6	-0.486694	-0.785041		-0.635868	0.210963	-0.635868	0.210963	axonal and dendritic cytoskeleton-associated protein, growth cones*
58	Nefh	GAASSphTDSLDTLSNdeGPEGCVVAAVAAR	S71, N80	Neurofilament heavy polypeptide OS=Mus musculus GN=Nefh PE=1 SV=3 - [NFH_MOUSE]	P19246	N-Term(iTRAQ8plex); S5(Phosp); N14(Deami); C19(Carbamidomethyl)	7	1	6	0.450912	0.208479	0.58261	0.414001	0.189777	-0.0342719	0.0995697	immunoglobulin receptor superfamily, protein phosphatase, immunoglobulin superfamily cell adhesion molecule
		SphPAEVK	S673	Neurofilament heavy polypeptide OS=Mus musculus GN=Nefh PE=1 SV=3 - [NFH_MOUSE]	P19246	N-Term(iTRAQ8plex); S1(Phosp); K6(iTRAQ8plex)	1	1	NA	-0.475924	-0.489165		-0.482544	0.00936242
59	Ncam2	ITNdeHEDGSphPVNEPNdeETTPLTEPEK	N781, S786, N792	Neural cell adhesion molecule 2 OS=Mus musculus GN=Ncam2 PE=1 SV=1 - [NCAM2_MOUSE]	O35136	N-Term(iTRAQ8plex); N3(Deami); S8(Phosp); N14(Deami); K24(iTRAQ8plex)	1	4	NA	-0.418224	-0.40279		-0.410507	0.0109134	-0.425858	0.0175935	immunoglobulin receptor superfamily, protein phosphatase, immunoglboulin superfamily cell adhesion molecule
		ITNdeHEDGSphPVNEPNdeETTphPLTEPEK	N781, S786, N792, T795	Neural cell adhesion molecule 2 OS=Mus musculus GN=Ncam2 PE=1 SV=1 - [NCAM2_MOUSE]	O35136	N-Term(iTRAQ8plex); N3(Deami); S8(Phosp); N14(Deami); T17(Phosp); K24(iTRAQ8plex)	3	3	2	-0.424044	-0.458372		-0.441208	0.0242736
60	Ncam1	GVTASSSphSPASAPK	S886	Neural cell adhesion molecule 1 OS=Mus musculus GN=Ncam1 PE=1 SV=3 - [NCAM1_MOUSE]	P13595	N-Term(iTRAQ8plex); S7(Phosp); K14(iTRAQ8plex)	1	1	NA	-1.45788	-1.14934		-1.30361	0.218176	-1.30725	0.160037	immunoglobulin receptor superfamily, protein phosphatase, immunoglboulin superfamily cell adhesion molecule
		NdePPEAATAPASphPK	N995, S1005	Neural cell adhesion molecule 1 OS=Mus musculus GN=Ncam1 PE=1 SV=3 - [NCAM1_MOUSE]	P13595	N1(Deami); N-Term(iTRAQ8plex); S11(Phosp); K13(iTRAQ8plex)	1	2	NA	-1.38295	-1.23884		-1.31089	0.101899
61	Sirt2	EHANIDAQSGSQAPNdePSTTISPGKSphPPPAK	N362, S372	NAD-dependent protein deacetylase sirtuin-2 OS=Mus musculus GN=Sirt2 PE=1 SV=2 - [SIR2_MOUSE]	Q8VDQ8	N-Term(iTRAQ8plex); N15(Deami); K24(iTRAQ8plex); S25(Phosp); K30(iTRAQ8plex)	1	2	8	-0.183835	-0.578605		-0.38122	0.279144	-0.38122	0.279144	chromatin/chromatin-binding protein, deacetylase
62	Marcks	AEDGAAPSphPSSETPK	S189	Myristoylated alanine-rich C-kinase substrate OS=Mus musculus GN=Marcks PE=1 SV=2 - [MARCS_MOUSE]	P26645	N-Term(iTRAQ8plex); S8(Phosp); K15(iTRAQ8plex)	1	37	1	-0.983737	-0.695751	-0.710328	-0.796606	0.162225	-0.796606	0.162225	structural protein, signaling molecule, non-motor actin binding protein
63	Mag	SNPEPSVAFELPSRNdeVTVNdeETER	N500, N504	Myelin-associated glycoprotein OS=Mus musculus GN=Mag PE=1 SV=2 - [MAG_MOUSE]	P20917	N-Term(iTRAQ8plex); N15(Deami); N19(Deami)	1	3	3		0.3567	0.605264	0.480982	0.175761	0.480982	0.175761	non-motor actin binding protein
64	Plp1	GLSphATVTGGQK	S173	Myelin proteolipid protein OS=Mus musculus GN=Plp1 PE=1 SV=2 - [MYPR_MOUSE]	P60202	N-Term(iTRAQ8plex); S3(Phosp); K11(iTRAQ8plex)	3	2	1	-0.382493	-0.665991	-0.652409	-0.566964	0.159901	-0.566964	0.159901	myelin protein
65	Mbp	TTHYGSphLPQK	S210	Myelin basic protein OS=Mus musculus GN=Mbp PE=1 SV=2 - [MBP_MOUSE]	P04370	N-Term(iTRAQ8plex); S6(Phosp); K10(iTRAQ8plex)	2	1	1	-0.561501	-0.611639	-0.171033	-0.448058	0.241217	-0.650996	0.253283	myelin protein
		TphPPPSQGK	T229	Myelin basic protein OS=Mus musculus GN=Mbp PE=1 SV=2 - [MBP_MOUSE]	P04370	N-Term(iTRAQ8plex); T1(Phosp); K8(iTRAQ8plex)	2	5	1	-1.08288	-0.915812	-0.563113	-0.853934	0.265349
66	Bin1	VNHEPEPASGASphPGATIPK	S324	Myc box-dependent-interacting protein 1 OS=Mus musculus GN=Bin1 PE=1 SV=1 - [BIN1_MOUSE]	O08539	N-Term(iTRAQ8plex); S12(Phosp); K19(iTRAQ8plex)	24	1	3	-0.283112	-0.412302	-0.724538	-0.473317	0.22695	-0.473317	0.22695	membrane trafficking regulatory protein
67	Mapt	STphPTAEDVTAPLVDER	T58	Microtubule-associated protein tau OS=Mus musculus GN=Mapt PE=1 SV=3 - [TAU_MOUSE]	P10637	N-Term(iTRAQ8plex); T2(Phosp)	1	2	2	0.277006	0.264355	0.656825	0.399396	0.22303	-0.552664	0.207531	non-motor microtubule binding protein
		TDHGAEIVYKSphPVVSGDTphSPR	S688, T695	Microtubule-associated protein tau OS=Mus musculus GN=Mapt PE=1 SV=3 - [TAU_MOUSE]	P10637	N-Term(iTRAQ8plex); K10(iTRAQ8plex); S11(Phosp); T18(Phosp)	6	1	3	-0.151846	-0.499196	-0.53469	-0.395244	0.211535
		SRTPSphLPTPPTR	S506	Microtubule-associated protein tau OS=Mus musculus GN=Mapt PE=1 SV=3 - [TAU_MOUSE]	P10637	N-Term(iTRAQ8plex); S5(Phosp)	5	1	NA	-0.342223	-0.505241		-0.423732	0.115271
		SGYSSPGSphPGTPGSR	S494	Microtubule-associated protein tau OS=Mus musculus GN=Mapt PE=1 SV=3 - [TAU_MOUSE]	P10637	N-Term(iTRAQ8plex); S8(Phosp)	1	1	3	-0.279743	-0.562129	-0.838468	-0.560113	0.279368
		SPVVSGDTSphPR	S696	Microtubule-associated protein tau OS=Mus musculus GN=Mapt PE=1 SV=3 - [TAU_MOUSE]	P10637	N-Term(iTRAQ8plex); S9(Phosp)	1	2	1	-0.644773	-0.549706	-0.79018	-0.661553	0.121112
		TphPPGSGEPPK	T473	Microtubule-associated protein tau OS=Mus musculus GN=Mapt PE=1 SV=3 - [TAU_MOUSE]	P10637	N-Term(iTRAQ8plex); T1(Phosp); K10(iTRAQ8plex)	2	16	1	-1.15026	-0.807854	-0.696925	-0.885011	0.236309
		VAVVRTphPPK	T523	Microtubule-associated protein tau OS=Mus musculus GN=Mapt PE=1 SV=3 - [TAU_MOUSE]	P10637	N-Term(iTRAQ8plex); T6(Phosp); K9(iTRAQ8plex)	2	12	1	-1.06514	-1.5957	-1.36632	-1.34239	0.266092
68	Mapre2	PGPTQTLSphPNGENNNdeDIIQDNdeGTIIPFR	S9, N16, N22	Microtubule-associated protein RP/EB family member 2 OS=Mus musculus GN=Mapre2 PE=1 SV=1 - [MARE2_MOUSE]	Q8R001	N-Term(iTRAQ8plex); S8(Phosp); N15(Deami); N21(Deami)	1	2	NA	0.433419	0.511991		0.472705	0.0555589	0.472705	0.0555589	non-motor microtubule binding protein
69	Map6	AQSphPLLPEPLK	S687	Microtubule-associated protein 6 OS=Mus musculus GN=Map6 PE=1 SV=2 - [MAP6_MOUSE]	Q7TSJ2	N-Term(iTRAQ8plex); S3(Phosp); K11(iTRAQ8plex)	5	8	1	0.220643	0.387721	0.802699	0.470355	0.299698	0.470355	0.299698	non-motor microtubule binding protein
70	Map2	VAIIRTphPPK	T1650	Microtubule-associated protein 2 OS=Mus musculus GN=Map2 PE=1 SV=2 - [MTAP2_MOUSE]|Microtubule-associated protein 2 OS=Mus musculus GN=Map2 PE=1 SV=2 - [MAP2_MOUSE]	P20357	N-Term(iTRAQ8plex); T6(Phospho); K9(iTRAQ8plex)	2	4	2	-0.244247	-0.516403	-0.813581	-0.524744	0.284759	-0.543685	0.179662	non-motor microtubule binding protein
		DGSphPDAPATPEK	S1352	Microtubule-associated protein 2 OS=Mus musculus GN=Map2 PE=1 SV=2 - [MTAP2_MOUSE]|Microtubule-associated protein 2 OS=Mus musculus GN=Map2 PE=1 SV=2 - [MAP2_MOUSE]	P20357	N-Term(iTRAQ8plex); S3(Phosp); K12(iTRAQ8plex)	3	4	1	-0.905559	-0.436387	-0.476994	-0.606314	0.259948
		EASphPPTSADK	S938	Microtubule-associated protein 2 OS=Mus musculus GN=Map2 PE=1 SV=2 - [MTAP2_MOUSE]|Microtubule-associated protein 2 OS=Mus musculus GN=Map2 PE=1 SV=2 - [MAP2_MOUSE]	P20357	N-Term(iTRAQ8plex); S3(Phosp); K10(iTRAQ8plex)	3	4	NA	-0.663463	-0.643462		-0.653463	0.0141425
		ESSphPLYSphPGFSDSTSAAK	S1789	Microtubule-associated protein 1B OS=Mus musculus GN=Map1b PE=1 SV=2 - [MAP1B_MOUSE]	P14873	N-Term(iTRAQ8plex); S3(Phosp); S7(Phosp); K18(iTRAQ8plex)	4	3	2	-0.220819	-0.411571	-0.538268	-0.390219	0.159798
71	Map1b	TPGDFNYAYQKPENdeAAGSphPDEEDYDYESQEK	N1873	Microtubule-associated protein 1B OS=Mus musculus GN=Map1b PE=1 SV=2 - [MAP1B_MOUSE]	P14873	N-Term(iTRAQ8plex); K11(iTRAQ8plex); N14(Deami); S18(Phosp); K31(iTRAQ8plex)	4	2	NA	-0.443258	-0.576451		-0.509854	0.0941815	-0.708717	0.182163	non-motor microtubule binding protein
		TIKTphPEDGGYTCEITEK	T1928	Microtubule-associated protein 1B OS=Mus musculus GN=Map1b PE=1 SV=2 - [MAP1B_MOUSE]	P14873	N-Term(iTRAQ8plex); K3(iTRAQ8plex); T4(Phosp); C12(Carbamidomethyl); K17(iTRAQ8plex)	2	17	NA	-0.391147	-0.637892		-0.514519	0.174475
		SLMSphSphPEDLTK	S828, S829	Microtubule-associated protein 1B OS=Mus musculus GN=Map1b PE=1 SV=2 - [MAP1B_MOUSE]	P14873	N-Term(iTRAQ8plex); S4(Phosp); S5(Phosp); K11(iTRAQ8plex)	12	9	2	-0.584978	-0.623865	-0.619253	-0.609365	0.0212456
		SDISphPLTphPR	S1781, S1784	Microtubule-associated protein 1B OS=Mus musculus GN=Map1b PE=1 SV=2 - [MAP1B_MOUSE]	P14873	N-Term(iTRAQ8plex); S4(Phosp); T7(Phosp)	3	14	11	-0.49098	-0.934929	-1.00927	-0.811725	0.28025
		SDISphPLTPR	S1781	Microtubule-associated protein 1B OS=Mus musculus GN=Map1b PE=1 SV=2 - [MAP1B_MOUSE]	P14873	N-Term(iTRAQ8plex); S4(Phosp)	1	32	1	-0.581419	-0.783496	-1.16694	-0.843951	0.297404
		DVSDERLSphPAK	S1247	Microtubule-associated protein 1B OS=Mus musculus GN=Map1b PE=1 SV=2 - [MAP1B_MOUSE]	P14873	N-Term(iTRAQ8plex); S8(Phospho); K11(iTRAQ8plex)	1	1	NA	-1.12228	-0.803488		-0.962884	0.22542
72	Map1a	SphPQAQDTLGSLAGGQTGCTIQLLPEQDK	S1062	Microtubule-associated protein 1A OS=Mus musculus GN=Map1a PE=1 SV=2 - [MAP1A_MOUSE]	Q9QYR6	S1(Phosp); N-Term(iTRAQ8plex); C18(Carbamidomethyl); K28(iTRAQ8plex)	1	1	1	0.265417	0.703453	0.546356	0.505075	0.221916	0.291762	0.216709	non-motor microtubule binding protein
		TEATQGLDYVPSAGTISphPTSSLEEDK	S895	Microtubule-associated protein 1A OS=Mus musculus GN=Map1a PE=1 SV=2 - [MAP1A_MOUSE]	Q9QYR6	N-Term(iTRAQ8plex); S17(Phosp); K26(iTRAQ8plex)	1	2	1	0.242875	0.49579	0.693673	0.477446	0.225958
		TEATQGLDYVPSAGTISphPTphSphSLEEDK	S895, T897, S898	Microtubule-associated protein 1A OS=Mus musculus GN=Map1a PE=1 SV=2 - [MAP1A_MOUSE]	Q9QYR6	N-Term(iTRAQ8plex); S17(Phosp); T19(Phosp); S20(Phosp); K26(iTRAQ8plex)	NA	2	1		0.278323	0.667839	0.473081	0.275429
		QEPEPGPNVEPSFTphPPAVPPR	T2031	Microtubule-associated protein 1A OS=Mus musculus GN=Map1a PE=1 SV=2 - [MAP1A_MOUSE]	Q9QYR6	N-Term(iTRAQ8plex); T14(Phosp)	4	1	1	0.132672	0.460033	0.568817	0.387174	0.227017
		SHWDDGTNDSphDLEK	S2082	Microtubule-associated protein 1A OS=Mus musculus GN=Map1a PE=1 SV=2 - [MAP1A_MOUSE]	Q9QYR6	N-Term(iTRAQ8plex); S10(Phospho); K14(iTRAQ8plex)	2	NA	2	-0.289763		-0.478168	-0.383965	0.133222
73	Madd	ATLSphDSEIETNdeSATSAIFGK	S1237, N1244	MAP kinase-activating death domain protein OS=Mus musculus GN=Madd PE=1 SV=2 - [MADD_MOUSE]	Q80U28	N-Term(iTRAQ8plex); S4(Phosp); N11(Deami); K20(iTRAQ8plex)	1	11	1	-0.513118	-0.265258	-0.456868	-0.411748	0.129945	-0.796559	0.0801404	guanyl-nucleotide exchange factor
		SphPTENVNTPVGK	S1058	MAP kinase-activating death domain protein OS=Mus musculus GN=Madd PE=1 SV=2 - [MADD_MOUSE]	Q80U28	N-Term(iTRAQ8plex); S1(Phosp); K12(iTRAQ8plex)	4	3	2	-1.20282	-1.15992		-1.18137	0.0303363
74	Acsbg1	ESphPSHGLELSAPEK	S53	Long-chain-fatty-acid--CoA ligase ACSBG1 OS=Mus musculus GN=Acsbg1 PE=1 SV=1 - [ACBG1_MOUSE]	Q99PU5	N-Term(iTRAQ8plex); S2(Phosp); K14(iTRAQ8plex)	NA	2	10		-0.695893	-0.801653	-0.748773	0.0747831	-0.748773	0.0747831	ligase
75	Cd47	NdeSTTTDQNdeFTSAK	N73, N80	Leukocyte surface antigen CD47 OS=Mus musculus GN=Cd47 PE=1 SV=2 - [CD47_MOUSE]	Q61735	N-Term(iTRAQ8plex); N1(Deami); N8(Deami); K13(iTRAQ8plex)	1	3	11	-0.42355	-0.3777	-0.572194	-0.457815	0.101674	-0.457815	0.101674	immunoglobulin receptor superfamily, guanyl-nucleotide exchange factor, cell adhesion molecule
76	Lmnb1	ASAPATPLSphPTR	S24	Lamin-B1 OS=Mus musculus GN=Lmnb1 PE=1 SV=3 - [LMNB1_MOUSE]	P14733	N-Term(iTRAQ8plex); S9(Phosp)	2	6	1	-0.523271	-0.413224		-0.468248	0.0778154	-0.468248	0.0778154	structural protein, intermediate filament
77	Itsn1	SAFTPATATGSSPSphPVLGQGEK	S897	Intersectin-1 OS=Mus musculus GN=Itsn1 PE=1 SV=2 - [ITSN1_MOUSE]	Q9Z0R4	N-Term(iTRAQ8plex); S14(Phosp); K22(iTRAQ8plex)	11	7	1	0.62468	0.20979		0.417235	0.293371	0.417235	0.293371	membrane traffic protein, G-protein modulator, calcium-binding protein
78	Hyou1	LSALDNLLNdeHSSIFLK	N830	Hypoxia up-regulated protein 1 OS=Mus musculus GN=Hyou1 PE=1 SV=1 - [HYOU1_MOUSE]	Q9JKR6	N-Term(iTRAQ8plex); N9(Deami); K16(iTRAQ8plex)	2	1	1	-0.616965	-0.0613808	-0.47981	-0.386052	0.289415	-0.386052	0.289415	Hsp70 family chaperone
79	Hapln1	GGNdeVTLPCK	N58	Hyaluronan and proteoglycan link protein 1 OS=Mus musculus GN=Hapln1 PE=2 SV=1 - [HPLN1_MOUSE]	Q9QUP5	N-Term(iTRAQ8plex); N3(Deami); C8(Carbamidomethyl); K9(iTRAQ8plex)	1	1	1	-0.430506	-0.542025	-0.716312	-0.562947	0.144048	-0.562947	0.144048	extracellular matrix glycoprotein
80	Hdgfrp3	FTGYQTIQQQSSSETEGEGGNdeTADASphSphEEEGDRVEDGK	N116, S121, S122	Hepatoma-derived growth factor-related protein 3 OS=Mus musculus GN=Hdgfrp3 PE=1 SV=2 - [HDGR3_MOUSE]	Q9JMG7	N-Term(iTRAQ8plex); N21(Deami); S26(Phosp); S27(Phosp); K38(iTRAQ8plex)	6	3	NA	0.520091	0.247953		0.384022	0.192431	0.384022	0.192431	transcription cofactor, growth factor
81	Hdgf	AGDVLEDSphPK	S165	Hepatoma-derived growth factor OS=Mus musculus GN=Hdgf PE=1 SV=2 - [HDGF_MOUSE]	P51859	N-Term(iTRAQ8plex); S8(Phosp); K10(iTRAQ8plex)	3	10	2	-0.965175	-0.876379	-0.575661	-0.805738	0.20414	-0.805738	0.20414	transcription cofactor, growth factor
82	Grin2b	QHSphYDTFVDLQK	S1303	Glutamate receptor ionotropic, NMDA 2B OS=Mus musculus GN=Grin2b PE=1 SV=3 - [NMDE2_MOUSE]|Glutamate [NMDA] receptor subunit epsilon-2 OS=Mus musculus GN=Grin2b PE=1 SV=3 - [NMDE2_MOUSE]	Q01097	N-Term(iTRAQ8plex); S3(Phosp); K12(iTRAQ8plex)	1	1	5	-0.312558	-0.378523	-0.477373	-0.389485	0.0829525	-0.389485	0.0829525	ionotropic glutamate receptor
83	Pgm2l1	AVAGVMITASphHNR	S175	Glucose 1,6-bisphosphate synthase OS=Mus musculus GN=Pgm2l1 PE=1 SV=1 - [PGM2L_MOUSE]	Q8CAA7	N-Term(iTRAQ8plex); S10(Phosp)	1	1	11	-0.547017	-0.440985	-0.659871	-0.549291	0.10946	-0.549291	0.10946	glycosyltransferase, mutase
84	Gphn	EVHDELEDLPSPPPPLSphPPPTTSPHK	S253	Gephyrin OS=Mus musculus GN=Gphn PE=1 SV=2 - [GEPH_MOUSE]	Q8BUV3	N-Term(iTRAQ8plex); S17(Phosp); K26(iTRAQ8plex)	9	5	NA	0.556132	0.28282		0.419476	0.193261	0.419476	0.193261	cytoskeleton binding protein*
85	Add3	TEEVLSPDGSphPSK	S677	Gamma-adducin OS=Mus musculus GN=Add3 PE=1 SV=2 - [ADDG_MOUSE]	Q9QYB5	N-Term(iTRAQ8plex); S10(Phosp); K13(iTRAQ8plex)	3	3	2	-1.03814	-1.20999	-1.52886	-1.259	0.249001	-1.259	0.249001	non-motor actin binding protein
86	Eif4g1	REATLPPVSphPPK	S1231	Eukaryotic translation initiation factor 4 gamma 1 OS=Mus musculus GN=Eif4g1 PE=1 SV=1 - [IF4G1_MOUSE]	Q6NZJ6	N-Term(iTRAQ8plex); S9(Phosp); K12(iTRAQ8plex)	2	20	3	-0.584858	-0.608633		-0.596746	0.016811	-0.596746	0.016811	recruitment of mRNA to ribosome*
87	Eif3g	GIPLPTGDTSphPEPELLPGDPLPPPK	S42	Eukaryotic translation initiation factor 3 subunit G OS=Mus musculus GN=Eif3g PE=1 SV=2 - [EIF3G_MOUSE]	Q9Z1D1	N-Term(iTRAQ8plex); S10(Phospho); K25(iTRAQ8plex)	2	1	1		0.28707	0.619615	0.453342	0.235144	0.453342	0.235144	translation initiation factor
88	Efhd2	ADLNQGIGEPQSphPSRR	S74	EF-hand domain-containing protein D2 OS=Mus musculus GN=Efhd2 PE=1 SV=1 - [EFHD2_MOUSE]	Q9D8Y0	N-Term(iTRAQ8plex); S12(Phosp)	3	1	NA	-0.768916	-0.821253		-0.795085	0.0370083	-0.795085	0.0370083	calcium-binding protein
89	Dnm3	SphPPPSPTTQR	S763	Dynamin-3 OS=Mus musculus GN=Dnm3 PE=1 SV=1 - [DYN3_MOUSE]	Q8BZ98	N-Term(iTRAQ8plex); S1(Phosp)	1	1	2	-1.11304	-1.07228		-1.09266	0.0288156	-1.11748	0.150804	hydrolase, small GTPase, microtubule family cytoskeletal protein
		RSphPPPSPTTQR	S763	Dynamin-3 OS=Mus musculus GN=Dnm3 PE=1 SV=1 - [DYN3_MOUSE]	Q8BZ98	N-Term(iTRAQ8plex); S2(Phosp)	1	3	NA	-0.949398	-1.33519		-1.14229	0.272793
90	Dnajc5	APEGEETEFYVSphPEDLEAQLQSDER	S151	DnaJ homolog subfamily C member 5 OS=Mus musculus GN=Dnajc5 PE=1 SV=1 - [DNJC5_MOUSE]	P60904	N-Term(iTRAQ8plex); S12(Phosp)	7	1	NA	0.416849	0.553375		0.485112	0.0965386	0.485112	0.0965386	chaperone
91	Dmxl2	ALLTphPQDEECADGDTEVDVIAEQLK	T2017	DmX-like protein 2 OS=Mus musculus GN=Dmxl2 PE=1 SV=3 - [DMXL2_MOUSE]	Q8BPN8	N-Term(iTRAQ8plex); T4(Phosp); C10(Carbamidomethyl); K25(iTRAQ8plex)	2	1	4	0.638754		0.495417	0.567085	0.101355	0.567085	0.101355	controller of neuronal and endocrine homeostatic processes on synaptic vesicles*
92	Dlg2	YQDEDGPHDHSphLPR	S28	Disks large homolog 2 OS=Mus musculus GN=Dlg2 PE=1 SV=2 - [DLG2_MOUSE]	Q91XM9	N-Term(iTRAQ8plex); S11(Phosp)	4	1	2	-0.993303	-1.00059	-1.01084	-1.00158	0.00880975	-1.00158	0.00880975	transmembrane receptor regulatory/adaptor protein
93	Dpp6	CEGPGVPTVTVHNdeTTDK	N505	Dipeptidyl aminopeptidase-like protein 6 OS=Mus musculus GN=Dpp6 PE=1 SV=1 - [DPP6_MOUSE]	Q9Z218	N-Term(iTRAQ8plex); C1(Carbamidomethyl); N13(Deami); K17(iTRAQ8plex)	3	5	NA	-0.568899	-0.700288		-0.634593	0.0929059	-0.634593	0.0929059	serine protease
94	Dpysl2	ANITphSLG	T569	Dihydropyrimidinase-related protein 2 OS=Mus musculus GN=Dpysl2 PE=1 SV=2 - [DPYL2_MOUSE]	O08553	N-Term(iTRAQ8plex); T4(Phosp)	1	8	1	-0.788257	-1.2001	-1.05071	-1.01302	0.208493	-1.01302	0.208493	hydrolase
95	Dstn	LGGSLIVAFEGSphPV	S163	Destrin OS=Mus musculus GN=Dstn PE=1 SV=3 - [DEST_MOUSE]	Q9R0P5	N-Term(iTRAQ8plex); S12(Phosp)	3	3	9	0.791661	0.592753		0.692207	0.140649	0.692207	0.140649	non-motor actin binding protein
96	Dmtn	DSSVPGSphPSSIVAK	S267	Dematin OS=Mus musculus GN=Dmtn PE=1 SV=1 - [DEMA_MOUSE]	Q9WV69	N-Term(iTRAQ8plex); S7(Phosp); K14(iTRAQ8plex)	2	1	1		-0.886312	-0.662552	-0.774432	0.158222	-0.774432	0.158222	membrane-cytoskeleton-associated protein with F-actin-binding activity*
97	Ckmt1	RGTGGVDTAATGSphVFDISNLDR	S366	Creatine kinase U-type, mitochondrial OS=Mus musculus GN=Ckmt1 PE=1 SV=1 - [KCRU_MOUSE]	P30275	N-Term(iTRAQ8plex); S13(Phosp)	1	2	1		0.411558	0.4625	0.437029	0.0360219	0.437029	0.0360219	amino acid kinase
98	Cpne6	SSQSLHCLSphPR	S330	Copine-6 OS=Mus musculus GN=Cpne6 PE=1 SV=1 - [CPNE6_MOUSE]	Q9Z140	N-Term(iTRAQ8plex); C7(Carbamidomethyl); S9(Phosp)	2	1	1	-0.725071	-0.53483		-0.629951	0.13452	-0.629951	0.13452	membrane traffic protein
99	Clu	QELNdeDSLQVAER	N327	Clusterin OS=Mus musculus GN=Clu PE=1 SV=1 - [CLUS_MOUSE]	Q06890	N-Term(iTRAQ8plex); N4(Deami)	9	6	2	-0.641042	-1.14989	-0.928213	-0.906381	0.255124	-0.906381	0.255124	translation initiation factor
100	Clasp2	LGAGALNdePGSYASphLEDTSDK	N407, S413	CLIP-associating protein 2 OS=Mus musculus GN=Clasp2 PE=1 SV=1 - [CLAP2_MOUSE]	Q8BRT1	N-Term(iTRAQ8plex); N7(Deami); S13(Phosp); K20(iTRAQ8plex)	2	NA	2	0.473918		0.715264	0.594591	0.170657	0.594591	0.170657	structural protein required for microtubule array polarization in migratory cells*
101	Cldn11	FYYSphSGSSSPTHAK	S193	Claudin-11 OS=Mus musculus GN=Cldn11 PE=1 SV=1 - [CLD11_MOUSE]	Q60771	N-Term(iTRAQ8plex); S4(Phosp); K14(iTRAQ8plex)	2	6	NA	0.707199	0.322774		0.514986	0.271829	0.497323	0.222202	tight junction
		FYYSSphGSphSSPTHAK	S194, S196	Claudin-11 OS=Mus musculus GN=Cldn11 PE=1 SV=1 - [CLD11_MOUSE]	Q60771	N-Term(iTRAQ8plex); S5(Phosp); S7(Phosp); K14(iTRAQ8plex)	22	3	NA	0.601689	0.357631		0.47966	0.172576
102	Snap91	KPGNNEGSGAPSphPLSK	S300	Clathrin coat assembly protein AP180 OS=Mus musculus GN=Snap91 PE=1 SV=1 - [AP180_MOUSE]	Q61548	N-Term(iTRAQ8plex); K1(iTRAQ8plex); S12(Phosp); K16(iTRAQ8plex)	2	2	4	-0.642002	-1.11333	-0.861222	-0.872183	0.235853	-0.936574	0.164295	vesicle coat protein
		KPGNdeNEGSGAPSphPLSK	N292, S300	Clathrin coat assembly protein AP180 OS=Mus musculus GN=Snap91 PE=1 SV=1 - [AP180_MOUSE]	Q61548	N-Term(iTRAQ8plex); K1(iTRAQ8plex); N4(Deami); S12(Phosp); K16(iTRAQ8plex)	1	1	6	-1.03723	-1.07009	-0.895577	-1.00097	0.0927366
103	Cend1	ADPVLLNdeNdeHSNLKPAPTVPAAPSSphPDATSEPK	N73, N74, S90	Cell cycle exit and neuronal differentiation protein 1 OS=Mus musculus GN=Cend1 PE=1 SV=1 - [CEND_MOUSE]	Q9JKC6	N-Term(iTRAQ8plex); N7(Deami); N8(Deami); K13(iTRAQ8plex); S24(Phosp); K32(iTRAQ8plex)	3	1	5	0.903995	0.756996		0.830496	0.103944	0.797047	0.114106	migration and maturatation regulating protein in nerve cells*
		ADPVLLNNdeHSNLKPAPTVPAAPSSphPDATSEPK	N74, S90	Cell cycle exit and neuronal differentiation protein 1 OS=Mus musculus GN=Cend1 PE=1 SV=1 - [CEND_MOUSE]	Q9JKC6	N-Term(iTRAQ8plex); N8(Deamidated); K13(iTRAQ8plex); S24(Phospho); K32(iTRAQ8plex)	1	8	1	0.933313	0.678637		0.805975	0.180083
		ADPVLLNdeNdeHSNLKPAPTVPAAPSSPDATphSEPK	N73, N74, T94	Cell cycle exit and neuronal differentiation protein 1 OS=Mus musculus GN=Cend1 PE=1 SV=1 - [CEND_MOUSE]	Q9JKC6	N-Term(iTRAQ8plex); N7(Deamidated); N8(Deamidated); K13(iTRAQ8plex); T28(Phospho); K32(iTRAQ8plex)	26	13	4	0.795887	0.713451		0.754669	0.0582911
104	Alcam	TVNSLNdeVSAISIPEHDEADDISDENR	N499	CD166 antigen OS=Mus musculus GN=Alcam PE=1 SV=3 - [CD166_MOUSE]	Q61490	N-Term(iTRAQ8plex); N6(Deami)	1	4	3	-0.492907	-0.291309	-0.394021	-0.392746	0.100805	-0.392746	0.100805	receptor, immunoglobulin superfamily cell adhesion molecule
105	Ctnnd2	TSTAPSSphPGVDSVPLQR	S458	Catenin delta-2 OS=Mus musculus GN=Ctnnd2 PE=1 SV=1 - [CTND2_MOUSE]	O35927	N-Term(iTRAQ8plex); S7(Phosp)	1	4	3	-0.390342	-0.934771	-0.80008	-0.708398	0.283558	-0.708398	0.283558	intermediate filament binding protein, cell junction protein, cell adhesion molecule
106	Camk2b	NdeSSAITphSPK	N361, T366	Calcium/calmodulin-dependent protein kinase type II subunit beta OS=Mus musculus GN=Camk2b PE=1 SV=2 - [KCC2B_MOUSE]	P28652	N1(Deami); N-Term(iTRAQ8plex); T6(Phosp); K9(iTRAQ8plex)	11	2	3	-1.25476	-1.05851	-0.898938	-1.07074	0.178225	-1.16649	0.210726	non-receptor serine/threonine protein kinase
		NSSAITphSPK	T366	Calcium/calmodulin-dependent protein kinase type II subunit beta OS=Mus musculus GN=Camk2b PE=1 SV=2 - [KCC2B_MOUSE]	P28652	N-Term(iTRAQ8plex); T6(Phosp); K9(iTRAQ8plex)	1	1	5	-1.39397	-1.25706	-0.978555	-1.20986	0.21169
		NSSAITSphPK	S367	Calcium/calmodulin-dependent protein kinase type II subunit beta OS=Mus musculus GN=Camk2b PE=1 SV=2 - [KCC2B_MOUSE]	P28652	N-Term(iTRAQ8plex); S7(Phosp); K9(iTRAQ8plex)	1	6	1	-1.49062	-1.1405	-1.0255	-1.21887	0.242264
107	Cdh13	NdeLSVVILGASDK	N598	Cadherin-13 OS=Mus musculus GN=Cdh13 PE=1 SV=2 - [CAD13_MOUSE]	Q9WTR5	N-Term(iTRAQ8plex); N1(Deami); K12(iTRAQ8plex)	5	1	8		-0.410841	-0.497631	-0.454236	0.0613699	-0.454236	0.0613699	cell juction protein, cadherin
108	Kctd12	SPSGGAAGPLLTPSQSphLDGSR	S202	BTB/POZ domain-containing protein KCTD12 OS=Mus musculus GN=Kctd12 PE=1 SV=1 - [KCD12_MOUSE]	Q6WVG3	N-Term(iTRAQ8plex); S16(Phosp)	1	1	3	0.653442	0.205484	0.376009	0.411645	0.226096	0.411645	0.226096	regulatory protein for G-protein coupled receptors*
109	Basp1	SphEGAAEEQPEPAPAPEQEAAAPGPAAGGEAPK	S92	Brain acid soluble protein 1 OS=Mus musculus GN=Basp1 PE=1 SV=3 - [BASP1_MOUSE]	Q91XV3	N-Term(iTRAQ8plex); S1(Phosp); K32(iTRAQ8plex)	12	1	1	0.150951	0.606924	0.698822	0.485566	0.293405	0.485566	0.293405	transcription regulatory region DNA binding protein*
110	Add2	TESVTSGPLSphPEGSPSK	S692	Beta-adducin OS=Mus musculus GN=Add2 PE=1 SV=4 - [ADDB_MOUSE]	Q9QYB8	N-Term(iTRAQ8plex); S10(Phosp); K17(iTRAQ8plex)	4	1	1	-0.429919	-0.790539	-1.01048	-0.743645	0.293105	-0.874064	0.282847	non-motor actin binding protein
		TESVTSGPLSPEGSphPSK	S696	Beta-adducin OS=Mus musculus GN=Add2 PE=1 SV=4 - [ADDB_MOUSE]	Q9QYB8	N-Term(iTRAQ8plex); S14(Phosp); K17(iTRAQ8plex)	2	2	3	-0.544664	-0.672397	-1.07238	-0.763147	0.275313
		STPASphPVQSphPSK	S602, S606	Beta-adducin OS=Mus musculus GN=Add2 PE=1 SV=4 - [ADDB_MOUSE]	Q9QYB8	N-Term(iTRAQ8plex); S5(Phosp); S9(Phosp); K12(iTRAQ8plex)	6	26	3	-1.37918	-1.14564	-0.821385	-1.1154	0.280122
111	Epb41l3	GISphQTNdeLITTVTPEK	S486, N489	Band 4.1-like protein 3 OS=Mus musculus GN=Epb41l3 PE=1 SV=1 - [E41L3_MOUSE]	Q9WV92	N-Term(iTRAQ8plex); S3(Phosp); N6(Deami); K15(iTRAQ8plex)	2	1	NA	0.492401	0.401671		0.447036	0.064156	-0.172864	0.112285	cytoskeleton organization protein*
		SLSphPIIGK	S782	Band 4.1-like protein 1 OS=Mus musculus GN=Epb41l1 PE=1 SV=2 - [E41L1_MOUSE]	Q9Z2H5	N-Term(iTRAQ8plex); S3(Phosp); K8(iTRAQ8plex)	2	NA	7	-0.906194		-0.679334	-0.792764	0.160415
112	Acly	TASphFSESR	S455	ATP-citrate synthase OS=Mus musculus GN=Acly PE=1 SV=1 - [ACLY_MOUSE]	Q91V92	N-Term(iTRAQ8plex); S3(Phosp)	3	27	2	-0.886904	-0.3794	-0.63873	-0.635012	0.253772	-0.635012	0.253772	transferase, lyase, ligase
113	Atl1	SSDWSphSphEEEEPVRK	S22, S23	Atlastin-1 OS=Mus musculus GN=Atl1 PE=1 SV=1 - [ATLA1_MOUSE]	Q8BH66	N-Term(iTRAQ8plex); S5(Phospho); S6(Phospho); K14(iTRAQ8plex)	5	1	NA	-0.444269	-0.435611		-0.43994	0.00612199	-0.43994	0.00612199	heterotrimeric G-protein
114	Ap3d1	HSSphLPTphESphDEDIAPAQR	S755, T758, S760	AP-3 complex subunit delta-1 OS=Mus musculus GN=Ap3d1 PE=1 SV=1 - [AP3D1_MOUSE]	O54774	N-Term(iTRAQ8plex); S3(Phosp); T6(Phosp); S8(Phosp)	1	2	1	-0.431133	-0.783695		-0.607414	0.249299	-0.607414	0.249299	transporter
115	Ap3b2	AFYGSphEEDEAK	S272	AP-3 complex subunit beta-2 OS=Mus musculus GN=Ap3b2 PE=1 SV=2 - [AP3B2_MOUSE]	Q9JME5	N-Term(iTRAQ8plex); S5(Phosp); K11(iTRAQ8plex)	1	9	2	-0.932142	-0.402916	-0.885044	-0.740034	0.292901	-0.740034	0.292901	membrane traffic protein
116	Aak1	STphQLLQAAAAEASLNK	T651	AP2-associated protein kinase 1 OS=Mus musculus GN=Aak1 PE=1 SV=2 - [AAK1_MOUSE]	Q3UHJ0	N-Term(iTRAQ8plex); T2(Phosp); K16(iTRAQ8plex)	2	2	1	0.435916	0.39406	0.345818	0.391932	0.0450867	-0.653733	0.156363	non-receptor serine/threonine protein kinase
		VGSLTphPPSphSPK	T618, S621	AP2-associated protein kinase 1 OS=Mus musculus GN=Aak1 PE=1 SV=2 - [AAK1_MOUSE]	Q3UHJ0	N-Term(iTRAQ8plex); T5(Phosp); S8(Phosp); K11(iTRAQ8plex)	NA	2	1		-1.51015	-1.88865	-1.6994	0.267639
117	Ank2	HLPVSphPGK	S1925	Ankyrin-2 OS=Mus musculus GN=Ank2 PE=1 SV=2 - [ANK2_MOUSE]	Q8C8R3	N-Term(iTRAQ8plex); S5(Phosp); K8(iTRAQ8plex)	1	1	2	-0.737898	-1.17211	-1.11698	-1.00899	0.236389	-1.04824	0.22819	cytoskeletal protein
		EIASPSSphPVK	S2827	Ankyrin-2 OS=Mus musculus GN=Ank2 PE=1 SV=2 - [ANK2_MOUSE]	Q8C8R3	N-Term(iTRAQ8plex); S7(Phosp); K10(iTRAQ8plex)	5	1	1	-0.835485	-1.24122	-1.18574	-1.08748	0.219991
118	Amph	AFSIQGAPSphDSGPLR	S250	Amphiphysin OS=Mus musculus GN=Amph PE=1 SV=1 - [AMPH_MOUSE]	Q7TQF7	N-Term(iTRAQ8plex); S9(Phosp)	2	2	6	0.640961	0.841234	0.384715	0.622303	0.228831	0.500022	0.242583	membrane trafficking regulatory protein
		TPSphPPEEPSPLPSphPTASPNHTLAPASPAPVRPR	S262, S272	Amphiphysin OS=Mus musculus GN=Amph PE=1 SV=1 - [AMPH_MOUSE]	Q7TQF7	N-Term(iTRAQ8plex); S3(Phosp); S13(Phosp)	1	3	1	0.193571	0.417938	0.73612	0.44921	0.272623
		TPSphPPEEPSPLPSphPTASphPNdeHTLAPASPAPVRPR	S262, S272, S276, N278	Amphiphysin OS=Mus musculus GN=Amph PE=1 SV=1 - [AMPH_MOUSE]	Q7TQF7	N-Term(iTRAQ8plex); S3(Phosp); S13(Phosp); S17(Phosp); N19(Deami)	2	12	2	0.169637	0.527484	0.588535	0.428552	0.226295
119	Add1	SPGTphPAGEGSGSPPK	T358	Alpha-adducin OS=Mus musculus GN=Add1 PE=1 SV=2 - [ADDA_MOUSE]	Q9QYC0	N-Term(iTRAQ8plex); T4(Phosp); K15(iTRAQ8plex)	2	1	6	-0.66655	-0.601148		-0.633849	0.0462458	-0.633849	0.0462458	non-motor actin binding protein
120	Cap2	THTPSPTSphPK	S311	Adenylyl cyclase-associated protein 2 OS=Mus musculus GN=Cap2 PE=1 SV=1 - [CAP2_MOUSE]	Q9CYT6	N-Term(iTRAQ8plex); S8(Phosp); K10(iTRAQ8plex)	1	2	4	-0.897892	-0.951406	-0.538507	-0.795935	0.224539	-0.795935	0.224539	actin family cytoskeletal protein
121	Actb	SYphELPDGQVITIGNER	Y240	Actin, cytoplasmic 1 OS=Mus musculus GN=Actb PE=1 SV=1 - [ACTB_MOUSE]	P60710	N-Term(iTRAQ8plex); Y2(Phosp)	NA	2	1		0.476305	0.826883	0.651594	0.247896	0.651594	0.247896	actin and actin related protein
122	Hspd1	LVQDVANdeNTNEEAGDGTTTATVLAR	N103	60 kDa heat shock protein, mitochondrial OS=Mus musculus GN=Hspd1 PE=1 SV=1 - [CH60_MOUSE]	P63038	N-Term(iTRAQ8plex); N7(Deami)	4	1	4	0.34255	0.427666	0.490895	0.42037	0.0744409	0.42037	0.0744409	chaperonin
123	Rps3	DEILPTphTPISEQK	T220	40S ribosomal protein S3 OS=Mus musculus GN=Rps3 PE=1 SV=1 - [RS3_MOUSE]	P62908	N-Term(iTRAQ8plex); T6(Phosp); K13(iTRAQ8plex)	1	NA	1	-0.61957		-0.819685	-0.719627	0.141503	-0.719627	0.141503	ribosomal protein
124	Psmd1	TASAVAGKTphPDASphPEPK	T311, S315	26S proteasome non-ATPase regulatory subunit 1 OS=Mus musculus GN=Psmd1 PE=1 SV=1 - [PSMD1_MOUSE]	Q3TXS7	N-Term(iTRAQ8plex); K8(iTRAQ8plex); T9(Phosp); S13(Phosp); K17(iTRAQ8plex)	2	1	NA	-0.757304	-0.945928		-0.851616	0.133378	-0.851616	0.133378	enzyme modulator
125	Plcb1	VNLKSphPSphSEEIER	S1197, S1199	1-phosphatidylinositol 4,5-bisphosphate phosphodiesterase beta-1 OS=Mus musculus GN=Plcb1 PE=1 SV=2 - [PLCB1_MOUSE]	Q9Z1B3	N-Term(iTRAQ8plex); K4(iTRAQ8plex); S5(Phospho); S7(Phospho)	3	6	2	-0.916567	-0.969264	-1.31503	-1.06695	0.216449	-1.06695	0.216449	signaling molecule, phospholipase, guanyl-nucleotide exchange factor, calcium-binding protein
126	Ywhaz	TAFDEAIAELDTLSEESphYK	S210	14-3-3 protein zeta/delta OS=Mus musculus GN=Ywhaz PE=1 SV=1 - [1433Z_MOUSE]	P63101	N-Term(iTRAQ8plex); S17(Phosp); K19(iTRAQ8plex)	NA	1	2		0.447912	0.574197	0.511055	0.0892968	0.446339	0.126109	chaperone
		TAFDEAIAELDTLSphEESYK	S207	14-3-3 protein zeta/delta OS=Mus musculus GN=Ywhaz PE=1 SV=1 - [1433Z_MOUSE]	P63101	N-Term(iTRAQ8plex); S14(Phosp); K19(iTRAQ8plex)	2	18	1	0.296008	0.279358	0.569504	0.381623	0.162922
127	Ywhae	AAFDDAIAELDTLSEESYphK	Y214	14-3-3 protein epsilon OS=Mus musculus GN=Ywhae PE=1 SV=1 - [1433E_MOUSE]	P62259	N-Term(iTRAQ8plex); Y18(Phosp); K19(iTRAQ8plex)	NA	3	2		0.854393	0.622576	0.738485	0.163919	0.597752	0.105835	chaperone
		AAFDDAIAELDTLSphEESYK	S210	14-3-3 protein epsilon OS=Mus musculus GN=Ywhae PE=1 SV=1 - [1433E_MOUSE]	P62259	N-Term(iTRAQ8plex); S14(Phosp); K19(iTRAQ8plex)	1	2	2	0.423408	0.511677	0.43597	0.457018	0.0477509
