# Supplementary material for: An integrated proteomics approach shows synaptic plasticity changes in an APP/PS1 Alzheimer's mouse model
Source: Oncotarget. 2016 Apr 28;7(23):33627–48. doi: 10.18632/oncotarget.9092 (PMC5085108; doi:10.18632/oncotarget.9092)
Supplement: Supplementary file 4 [file oncotarget-07-33627-s004.xlsx]

## Sheet: SI Table S3
SI Table S3: Deregulated phosphorylated/N-linked glycosylated proteins found in mass spectrometry-based proteomics of APP/PS1 hippocampus. Shown are the accession number, protein name, peptide sequence, PTM position, number of peptides used for quantification per biological replicate, mean of the individual peptide of the three biological replicates with standard error (SD), total mean of the mea…
Hippocampus
#	Name	Peptide sequence	Position	Protein.names.x	Accession.numbers.x	Modifications.x	N.pept_Rep.1	N.pept_Rep.2	N.pept_Rep.3	Repl1	Repl2	Repl3	Mean	SD	Mean_total	SD_total	PANTHER protein class
1	Tagln3	GFSphEEQLR	S163	Transgelin-3 OS=Mus musculus GN=Tagln3 PE=1 SV=1 - [TAGL3_MOUSE]	Q9R1Q8	N-Term(iTRAQ8plex); S3(Phosp)	2	2	2	-0.395292	-0.66645	-0.779332	-0.613691	0.197381	-0.613691	0.197381	non-motor actin binding protein
2	Stx7	EFGSLPTTphPSEQR	T79	Syntaxin-7 OS=Mus musculus GN=Stx7 PE=1 SV=3 - [STX7_MOUSE]	O70439	N-Term(iTRAQ8plex); T8(Phosp)	1	1	1	-0.451366	-0.736576		-0.593971	0.201674	-0.593971	0.201674	SNARE protein
3	Synpo	VASphEEEEVPLVVYLK	S258	Synaptopodin OS=Mus musculus GN=Synpo PE=1 SV=2 - [SYNPO_MOUSE]	Q8CC35	N-Term(iTRAQ8plex); S3(Phosp); K15(iTRAQ8plex)	4	4	14	-0.543008	-0.542246		-0.542627	0.000539083	-0.542627	0.000539083	non-motor actin binding protein
4	Sv2b	VFFGEHVHGATINdeFTMENQIHQHGK	N441	Synaptic vesicle glycoprotein 2B OS=Mus musculus GN=Sv2b PE=1 SV=1 - [SV2B_MOUSE]	Q8BG39	N-Term(iTRAQ8plex); N13(Deami); K25(iTRAQ8plex)	1	NA	2	0.614584		0.700666	0.657625	0.0608695	0.657625	0.0608695	transfer/carrier protein
5	Syn1	DASphPGRGSHSQSSSPGALTLGR	S427	Synapsin-1 OS=Mus musculus GN=Syn1 PE=1 SV=2 - [SYN1_MOUSE]	O88935	N-Term(iTRAQ8plex); S3(Phosp)	1	4	1	-0.420874	-0.414564		-0.417719	0.00446215	-0.417719	0.00446215	membrane trafficking regulatory protein, non-motor acting binding protein
6	Stmn1	SphHEAEVLK	S63	Stathmin OS=Mus musculus GN=Stmn1 PE=1 SV=2 - [STMN1_MOUSE]	P54227	N-Term(iTRAQ8plex); S1(Phosp); K8(iTRAQ8plex)	1	1	2	0.587466	0.49225		0.539858	0.0673274	0.539858	0.0673274	microtuble destabilizing protein*
7	Srcin1	AESphEELEVQKPQVK	S1110	SRC kinase signaling inhibitor 1 OS=Mus musculus GN=Srcin1 PE=1 SV=2 - [SRCN1_MOUSE]	Q9QWI6	N-Term(iTRAQ8plex); S3(Phosp); K10(iTRAQ8plex); K14(iTRAQ8plex)	2	12	NA	-0.676856	-0.288917		-0.482886	0.274315	-0.482886	0.274315	dendritic actin-dependent spine morphology regulating protein*
8	Sptbn1	ESphSphPVPSPTLDRK	S2163	Spectrin beta chain, non-erythrocytic 1 OS=Mus musculus GN=Sptbn1 PE=1 SV=2 - [SPTB2_MOUSE]	Q62261	N-Term(iTRAQ8plex); S2(Phosp); S3(Phosp); K13(iTRAQ8plex)	2	NA	1	-0.86737		-0.477623	-0.672496	0.275592	-0.672496	0.275592	non-motor actin binding protein
9	Sptan1	SphLQQLAEER	S1217	Spectrin alpha chain, non-erythrocytic 1 OS=Mus musculus GN=Sptan1 PE=1 SV=4 - [SPTN1_MOUSE]	P16546	N-Term(iTRAQ8plex); S1(Phosp)	4	3	1	-0.540788	-0.328668	-0.74176	-0.537072	0.206571	-0.537072	0.206571	non-motor actin binding protein
10	Snx27	SESphGYGFNVR	S49	Sorting nexin-27 OS=Mus musculus GN=Snx27 PE=1 SV=2 - [SNX27_MOUSE]	Q3UHD6	N-Term(iTRAQ8plex); S3(Phosp)	2	2	6	-0.77134	-0.53501	-0.249601	-0.51865	0.261254	-0.51865	0.261254	transmembrane protein*
11	Sgip1	TGSphPLTVATGNdeDQAATEAK	S265, N273	SH3-containing GRB2-like protein 3-interacting protein 1 OS=Mus musculus GN=Sgip1 PE=1 SV=1 - [SGIP1_MOUSE]	Q8VD37	N-Term(iTRAQ8plex); S3(Phosp); N11(Deami); K19(iTRAQ8plex)	1	1	9	-0.396884	-0.26913	-0.482639	-0.382884	0.107441	-0.393353	0.160356	clathrin-coated pits regulating protein, tubulin-binding protein*
		TGSphPLTVATGNDQAATEAK	S265		Q8VD37	N-Term(iTRAQ8plex); S3(Phosp); K19(iTRAQ8plex)	5	5	1	-0.467978	-0.165839	-0.577651	-0.403823	0.21327
12	Dclk1	SKSphPASTSSVNGTPGSQLSTPR	S307	Serine/threonine-protein kinase DCLK1 OS=Mus musculus GN=Dclk1 PE=1 SV=1 - [DCLK1_MOUSE]	Q9JLM8	N-Term(iTRAQ8plex); K2(iTRAQ8plex); S3(Phospho)	2	7	1	-0.698023	-0.282735		-0.490379	0.293653	-0.490379	0.293653	non-receptor serine/threonine protein kinase
13	Scg2	VPSPVSSphEDDLQEEEQLEQAIK	S533	Secretogranin-2 OS=Mus musculus GN=Scg2 PE=1 SV=1 - [SCG2_MOUSE]	Q03517	N-Term(iTRAQ8plex); S7(Phosp); K22(iTRAQ8plex)	1	2	3	-0.720542	-0.409039		-0.56479	0.220266	-0.56479	0.220266	neuropeptide
14	Fus	HDSEQDNSDNNdeTIFVQGLGENdeVTIESVADYFK	N278, N288	RNA-binding protein FUS OS=Mus musculus GN=Fus PE=2 SV=1 - [FUS_MOUSE]	P56959	N-Term(iTRAQ8plex); N11(Deami); N21(Deami); K32(iTRAQ8plex)	7	NA	7	0.522083		0.295482	0.408782	0.160232	0.408782	0.160232	transcription factor, DNA binding protein, mRNA splicing factor
15	Rapgef2	QAEDTISNdeASSQLSSphPPTSphPQSSPR	N1108, S1115, S1119	Rap guanine nucleotide exchange factor 2 OS=Mus musculus GN=Rapgef2 PE=1 SV=2 - [RPGF2_MOUSE]	Q8CHG7	N-Term(iTRAQ8plex); N8(Deami); S15(Phosp); S19(Phosp)	4	1	10	-0.368337	-0.417335		-0.392836	0.0346468	-0.392836	0.0346468	guanyl-nucleotide exchange factor
16	Pacsin1	AEGATLSNATGAVESTSQAGDRGSphVSSphYDR	S343, S346	Protein kinase C and casein kinase substrate in neurons protein 1 OS=Mus musculus GN=Pacsin1 PE=1 SV=1 - [PACN1_MOUSE]	Q61644	N-Term(iTRAQ8plex); S24(Phosp); S27(Phosp)	20	5	NA	-0.622072	-0.240932		-0.431502	0.269507	-0.431502	0.269507	membrane trafficking regulatory protein
17	Pcdh1	ANdeDSDQGANAEIDYTFHQAPEVVR	N333	Pcdh1 protein (Fragment) OS=Mus musculus GN=Pcdh1 PE=2 SV=1 - [Q8QZT6_MOUSE]	Q8QZT6	N-Term(iTRAQ8plex); N2(Deamidated)	1	1	2	-0.188168	-0.598086		-0.393127	0.289856	-0.393127	0.289856	cadherin
18	Ncl	NLSphFNITEDELK	S403	Nucleolin OS=Mus musculus GN=Ncl PE=1 SV=2 - [NUCL_MOUSE]	P09405	N-Term(iTRAQ8plex); S3(Phosp); K12(iTRAQ8plex)	4	2	2	-0.314055	-0.50748	-0.351749	-0.391094	0.102539	-0.391094	0.102539	mRNA polyadenylation factor, mRNA splicing factor, ribonucleoprotein, ribosomal protein
19	Ncan	KGTVLCGPPPAVENdeASLVGVR	N1175	Neurocan core protein OS=Mus musculus GN=Ncan PE=2 SV=1 - [NCAN_MOUSE]	P55066	N-Term(iTRAQ8plex); K1(iTRAQ8plex); C6(Carbamidomethyl); N14(Deami)	6	1	1		-0.22976	-0.577918	-0.403839	0.246185	-0.403839	0.246185	extracellular matrix glycoprotein
20	Ncam2	ITNHEDGSphPVNEPNETTPLTEPEK	S786	Neural cell adhesion molecule 2 OS=Mus musculus GN=Ncam2 PE=1 SV=1 - [NCAM2_MOUSE]	O35136	N-Term(iTRAQ8plex); S8(Phosp); K24(iTRAQ8plex)	1	1	7	-0.300779	-0.468009		-0.384394	0.118249	-0.403172	0.0866053	immunoglobulin receptor superfamily, protein phosphatase, immunoglobulin superfamily cell adhesion molecule
		ITNdeHEDGSphPVNEPNdeETTPLTEPEK	N781, S786, N792		O35136	N-Term(iTRAQ8plex); N3(Deami); S8(Phosp); N14(Deami); K24(iTRAQ8plex)	1	4	NA	-0.460814	-0.383086		-0.42195	0.0549615
21	Ppp1r9b	ASSphLNENVDHSALLK	S100	Neurabin-2 OS=Mus musculus GN=Ppp1r9b PE=1 SV=1 - [NEB2_MOUSE]	Q6R891	N-Term(iTRAQ8plex); S3(Phosp); K15(iTRAQ8plex)	2	1	9	-0.708034	-0.459236	-0.545001	-0.570757	0.126383	-0.570757	0.126383	actin filament binding protein, dendritic spine morphology modulating protein*
22	Mapt	TDHGAEIVYKSphPVVSGDTSphPR	S688, S696	Microtubule-associated protein tau OS=Mus musculus GN=Mapt PE=1 SV=3 - [TAU_MOUSE]	P10637	N-Term(iTRAQ8plex); K10(iTRAQ8plex); S11(Phosp); S19(Phosp)	2	43	NA	-0.523844	-0.257758		-0.390801	0.188151	-0.422854	0.190927	non-motor microtubule binding protein
		SGYSphSphPGSPGTPGSR	S490, S491		P10637	N-Term(iTRAQ8plex); S4(Phosp); S5(Phosp)	3	1	1	-0.346343	-0.498943		-0.422643	0.107905
		TDHGAEIVYKSphPVVSphGDTSphPR	S688, S692, S696		P10637	N-Term(iTRAQ8plex); K10(iTRAQ8plex); S11(Phosp); S15(Phosp); S19(Phosp)	1	15	36	-0.725105	-0.172112	-0.468139	-0.455118	0.276726
23	Map6	GTQLPTVSPSPPVMIPTVPHTEYIEGSphP	S905	Microtubule-associated protein 6 OS=Mus musculus GN=Map6 PE=1 SV=2 - [MAP6_MOUSE]	Q7TSJ2	N-Term(iTRAQ8plex); S27(Phosp)	1	3	NA	0.494172	0.319652		0.406912	0.123404	0.406912	0.123404	non-motor microtubule binding protein
24	Map2	ETSPETphSLIQDEVALK	T1164, S1783	Microtubule-associated protein 2 OS=Mus musculus GN=Map2 PE=1 SV=2 - [MTAP2_MOUSE]|Microtubule-associated protein 2 OS=Mus musculus GN=Map2 PE=1 SV=2 - [MAP2_MOUSE]	P20357	N-Term(iTRAQ8plex); T6(Phosp); K16(iTRAQ8plex)	1	NA	7	0.37366		0.541822	0.457741	0.118908	-0.298291	0.153745	non-motor microtubule binding protein
		VDHGAEIITQSphPSRSSphVASphPR	S1788, S1791, T1650		P20357	N-Term(iTRAQ8plex); S11(Phosp); S16(Phosp); S19(Phosp)	6	1	1	-0.454665	-0.380714	-0.309668	-0.381682	0.072503
		VAIIRTphPPK	T1650		P20357	N-Term(iTRAQ8plex); T6(Phospho); K9(iTRAQ8plex)	2	4	2	-0.0789945	-0.562	-0.576324	-0.405773	0.283089
		TGVIQTSTEQSphFSK	S476		P20357	N-Term(iTRAQ8plex); S11(Phosp); K14(iTRAQ8plex)	5	1	1	-0.689022	-0.39193	-0.294804	-0.458585	0.205388
		TPGTPGTphPSYPR	T1623		P20357	N-Term(iTRAQ8plex); T7(Phosp)	2	3	1	-0.502424	-0.438082		-0.470253	0.0454964
		SGTSTPTTPGSphTAITPGTphPPSYSSR	S1602, T1609		P20357	N-Term(iTRAQ8plex); S11(Phosp); T18(Phosp)	5	1	2	-0.391833	-0.670555		-0.531194	0.197087
25	Map1b	ASLSphPMDEPVPDSESphPVEK	S1373, S1384	Microtubule-associated protein 1B OS=Mus musculus GN=Map1b PE=1 SV=2 - [MAP1B_MOUSE]	P14873	N-Term(iTRAQ8plex); S4(Phosp); S15(Phosp); K19(iTRAQ8plex)	3	1	1	0.567772	0.650423	0.423471	0.547222	0.114863	-0.170095	0.112964	non-motor microtubule binding protein
		ESSphPLYSphPGFSDSTSAAK	S1789, S1793		P14873	N-Term(iTRAQ8plex); S3(Phosp); S7(Phosp); K18(iTRAQ8plex)	4	3	2	-0.314812	-0.455022	-0.434879	-0.401571	0.0758074
		TIKTphPEDGGYTCEITEK	T1928		P14873	N-Term(iTRAQ8plex); K3(iTRAQ8plex); T4(Phosp); C12(Carbamidomethyl); K17(iTRAQ8plex)	2	17	NA	-0.463045	-0.347778		-0.405411	0.0815062
		SDISphPLTPR	S1781		P14873	N-Term(iTRAQ8plex); S4(Phosp)	1	32	1	-0.625109	-0.287991	-0.348763	-0.420621	0.17968
26	Map1a	SEPQDFQEDSphWGDTK	S1023	Microtubule-associated protein 1A OS=Mus musculus GN=Map1a PE=1 SV=2 - [MAP1A_MOUSE]	Q9QYR6	N-Term(iTRAQ8plex); S10(Phosp); K15(iTRAQ8plex)	3	3	1	-0.688789	-0.129871	-0.4543	-0.42432	0.280663	-0.42432	0.280663	non-motor microtubule binding protein
27	Gapdh	GAAQNIIPASTphGAAK	T209	Glyceraldehyde-3-phosphate dehydrogenase OS=Mus musculus GN=Gapdh PE=1 SV=2 - [G3P_MOUSE]	P16858	N-Term(iTRAQ8plex); T11(Phosp); K15(iTRAQ8plex)	2	1	2	-0.862956	-0.479894		-0.671425	0.270865	-0.671425	0.270865	dehydrogenase
28	Gprin1	NSELVSphPVKPER	S369	G protein-regulated inducer of neurite outgrowth 1 OS=Mus musculus GN=Gprin1 PE=1 SV=2 - [GRIN1_MOUSE]	Q3UNH4	N-Term(iTRAQ8plex); S6(Phosp); K9(iTRAQ8plex)	17	1	NA	-0.832116	-0.506767		-0.669442	0.230056	-0.669442	0.230056	neurite outgrowth involved protein*
29	Aldoa	GILAADESTphGSIAK	T37	Fructose-bisphosphate aldolase A OS=Mus musculus GN=Aldoa PE=1 SV=2 - [ALDOA_MOUSE]	P05064	N-Term(iTRAQ8plex); T9(Phosp); K14(iTRAQ8plex)	1	1	1	-0.381524	-0.306489	-0.56794	-0.418651	0.134621	-0.418651	0.134621	glycolysis and gluconeogenesis regulating protein*
30	Ckmt1	RGTGGVDTAATGSphVFDISNLDR	S366	Creatine kinase U-type, mitochondrial OS=Mus musculus GN=Ckmt1 PE=1 SV=1 - [KCRU_MOUSE]	P30275	N-Term(iTRAQ8plex); S13(Phosp)	1	2	1		0.34989	0.572134	0.461012	0.157151	0.461012	0.157151	amino acid kinase
31	Cltc	LHIIEVGTphPPTGNQPFPK	T235	Clathrin heavy chain 1 OS=Mus musculus GN=Cltc PE=1 SV=3 - [CLH1_MOUSE]	Q68FD5	N-Term(iTRAQ8plex); T8(Phosp); K18(iTRAQ8plex)	1	6	NA	-0.493624	-0.374773		-0.434198	0.0840404	-0.434198	0.0840404	vesicle coat protein
32	Cadps	SphLPEIDGLSK	S219	Calcium-dependent secretion activator 1 OS=Mus musculus GN=Cadps PE=1 SV=3 - [CAPS1_MOUSE]	Q80TJ1	N-Term(iTRAQ8plex); S1(Phosp); K10(iTRAQ8plex)	3	1	NA	-0.699754	-0.406282		-0.553018	0.207516	-0.553018	0.207516	calcium-binding protein
33	Epb41l3	GISphQTNLITTVTphPEK	S486	Band 4.1-like protein 3 OS=Mus musculus GN=Epb41l3 PE=1 SV=1 - [E41L3_MOUSE]	Q9WV92	N-Term(iTRAQ8plex); S3(Phosp); T12(Phosp); K15(iTRAQ8plex)	1	3	4	-0.420988	-0.532296	-0.312684	-0.421989	0.109809	-0.421989	0.109809	cytoskeleton organization protein*
34	Epb41l1	LVSphPEPPPK	S378	Band 4.1-like protein 1 OS=Mus musculus GN=Epb41l1 PE=1 SV=2 - [E41L1_MOUSE]	Q9Z2H5	N-Term(iTRAQ8plex); S3(Phosp); K9(iTRAQ8plex)	20	4	2	-0.667603	-0.266154	-0.52909	-0.487616	0.203913	-0.487616	0.203913	cytoskeleton organization protein*
35	Dnpep	GTphPEPGPLGATDER	T201	Aspartyl aminopeptidase OS=Mus musculus GN=Dnpep PE=2 SV=2 - [DNPEP_MOUSE]	Q9Z2W0	N-Term(iTRAQ8plex); T2(Phosp)	4	3	3	-0.654043	-0.177612	-0.36266	-0.398105	0.240185	-0.398105	0.240185	protein and peptide metabolism*
36	Ap3b2	GPGSphEEAATAALPAR	S282	AP-3 complex subunit beta-2 OS=Mus musculus GN=Ap3b2 PE=1 SV=2 - [AP3B2_MOUSE]	Q9JME5	N-Term(iTRAQ8plex); S4(Phosp)	3	2	1	-0.177228	-0.401035	-0.657649	-0.411971	0.240397	-0.411971	0.240397	membrane traffic protein
37	Ank2	TPTEEGTphPTSEQNdePFLFQEGK	T3050	Ankyrin-2 OS=Mus musculus GN=Ank2 PE=1 SV=2 - [ANK2_MOUSE]	Q8C8R3	N-Term(iTRAQ8plex); T7(Phosp); N13(Deami); K21(iTRAQ8plex)	1	NA	2	0.538712		0.451793	0.495253	0.0614605	-0.0378694	0.0547058	cytoskeletal protein
		LSPVSphPSAK	S1819		Q8C8R3	N-Term(iTRAQ8plex); S5(Phosp); K9(iTRAQ8plex)	1	NA	5	-0.604898		-0.537085	-0.570991	0.0479511
38	Abi2	HTPPTIGGSphLPYR	S301	Abl interactor 2 OS=Mus musculus GN=Abi2 PE=2 SV=1 - [ABI2_MOUSE]	P62484	N-Term(iTRAQ8plex); S9(Phosp)	3	2	NA	-0.349745	-0.425836		-0.387791	0.0538046	-0.387791	0.0538046	G-protein modulator
39	Psmd1	TASAVAGKTphPDASphPEPK	T311, S315	26S proteasome non-ATPase regulatory subunit 1 OS=Mus musculus GN=Psmd1 PE=1 SV=1 - [PSMD1_MOUSE]	Q3TXS7	N-Term(iTRAQ8plex); K8(iTRAQ8plex); T9(Phosp); S13(Phosp); K17(iTRAQ8plex)	2	1	NA	-0.40945	-0.495238		-0.452344	0.0606612	-0.452344	0.0606612	enzyme modulator
