# Supplementary material for: An integrated proteomics approach shows synaptic plasticity changes in an APP/PS1 Alzheimer's mouse model
Source: Oncotarget. 2016 Apr 28;7(23):33627–48. doi: 10.18632/oncotarget.9092 (PMC5085108; doi:10.18632/oncotarget.9092)
Supplement: Supplementary file 5 [file oncotarget-07-33627-s005.xlsx]

## Sheet: SI Table S4
SI Table S4: Deregulated phosphorylated/N-linked glycosylated proteins found in mass spectrometry-based proteomics of APP/PS1 brainstem. Shown are the accession number, protein name, peptide sequence, PTM position, number of peptides used for quantification per biological replicate, mean of the individual peptide of the three biological replicates with standard error (SD), total mean of the mean …
Brainstem
#	Name	Peptide sequence	Position	Protein.names.x	Accession.numbers.x	Modifications.x	N.pept_Rep.1	N.pept_Rep.2	N.pept_Rep.3	Repl1	Repl2	Repl3	Mean	SD	Mean_total	SD_total	PANTHER protein class
1	Wipf3	GGNTphPPALGDLFAGGFPVLRPAGQR	T106	WAS/WASL-interacting protein family member 3 OS=Mus musculus GN=Wipf3 PE=1 SV=1 - [WIPF3_MOUSE]	P0C7L0	N-Term(iTRAQ8plex); T4(Phospho)	3	1	NA	-0.618742	-0.679343		-0.649042	0.0428512	-0.649042	0.0428512	protein regulating cytokeletal organization*
2	Slc32a1	GGAPLPPSGSphK	S97	Vesicular inhibitory amino acid transporter OS=Mus musculus GN=Slc32a1 PE=1 SV=3 - [VIAAT_MOUSE]	O35633	N-Term(iTRAQ8plex); S10(Phosp); K11(iTRAQ8plex)	1	2	2	0.633234	0.523173	0.385036	0.513814	0.124363	0.513814	0.124363	amino acid transporter
3	Myo18a	FSHSYLSDSphDTEAK	S2039	Unconventional myosin-XVIIIa OS=Mus musculus GN=Myo18a PE=1 SV=2 - [MY18A_MOUSE]	Q9JMH9	N-Term(iTRAQ8plex); S9(Phosp); K14(iTRAQ8plex)	1	12	NA	0.444132	0.704166		0.574149	0.183872	0.0807659	0.222822	G-protein modulator, actin binding motor protein, cell junction protein
		GSIILDSGHLSTASSphSphDDLK	S102, S103	Unconventional myosin-XVIIIa OS=Mus musculus GN=Myo18a PE=1 SV=2 - [MY18A_MOUSE]	Q9JMH9	N-Term(iTRAQ8plex); S15(Phosp); S16(Phosp); K20(iTRAQ8plex)	1	1	1	-0.247676	-0.275723	-0.714452	-0.412617	0.261773
4	Myo5a	AISphPTSATSSGR	S600	Unconventional myosin-Va OS=Mus musculus GN=Myo5a PE=1 SV=2 - [MYO5A_MOUSE]	Q99104	N-Term(iTRAQ8plex); S3(Phosp)	1	3	1	0.351381	0.426419	0.387623	0.388474	0.0375261	0.388474	0.0375261	G-protein modulator, actin binding motor protein, cell junction protein
5	Ubqln2	GPAAAPGAASphPPAEPK	S25	Ubiquilin-2 OS=Mus musculus GN=Ubqln2 PE=1 SV=2 - [UBQL2_MOUSE]	Q9QZM0	N-Term(iTRAQ8plex); S10(Phosp); K16(iTRAQ8plex)	3	7	1	0.400724	0.57329	0.253518	0.409177	0.160054	0.409177	0.160054	linking protein for intermediate filaments of cytoskeleton
6	Trim2	SADVSphPTTEGVK	S428	Tripartite motif-containing protein 2 OS=Mus musculus GN=Trim2 PE=1 SV=1 - [TRIM2_MOUSE]	Q9ESN6	N-Term(iTRAQ8plex); S5(Phosp); K12(iTRAQ8plex)	1	7	1	0.440746	0.751441	0.658254	0.616814	0.159439	0.616814	0.159439	ubiquitin-protein ligase
7	Tom1l2	GIEFPMADLDALSphPIHTPQR	S160	TOM1-like protein 2 OS=Mus musculus GN=Tom1l2 PE=2 SV=1 - [TM1L2_MOUSE]	Q5SRX1	N-Term(iTRAQ8plex); S13(Phosp)	1	2	NA	0.214888	0.546575		0.380732	0.234538	0.380732	0.234538	transporter, membrane traffic protein, kinase activator, cytoskeletal protein
8	Tnr	NdeCSEPYCPLGCSSR	N198	Tenascin-R OS=Mus musculus GN=Tnr PE=1 SV=2 - [TENR_MOUSE]	Q8BYI9	N1(Deami); N-Term(iTRAQ8plex); C2(Carbamidomethyl); C7(Carbamidomethyl); C11(Carbamidomethyl)	8	1	1	0.485074	0.756435	0.271888	0.504466	0.242855	0.47623	0.211393	signaling molecule
		QTVEEEGGASSYNdeTSSK	N55	Tenascin-R OS=Mus musculus GN=Tnr PE=1 SV=2 - [TENR_MOUSE]	Q8BYI9	N-Term(iTRAQ8plex); N13(Deami); K17(iTRAQ8plex)	2	15	16	0.468277	0.616925	0.258781	0.447994	0.179932
9	Stxbp1	SSASphFSTTAVSAR	S509	Syntaxin-binding protein 1 OS=Mus musculus GN=Stxbp1 PE=1 SV=2 - [STXB1_MOUSE]	O08599	N-Term(iTRAQ8plex); S4(Phosp)	1	4	NA	0.56239	0.639621		0.601006	0.0546109	0.503351	0.109861	transporter, membrane trafficking regulatory protein
		SphSASFSTTAVSAR	S506	Syntaxin-binding protein 1 OS=Mus musculus GN=Stxbp1 PE=1 SV=2 - [STXB1_MOUSE]	O08599	N-Term(iTRAQ8plex); S1(Phosp)	2	1	NA	0.428287	0.516501		0.472394	0.0623765
		SSphASFSTTAVSAR	S507	Syntaxin-binding protein 1 OS=Mus musculus GN=Stxbp1 PE=1 SV=2 - [STXB1_MOUSE]	O08599	N-Term(iTRAQ8plex); S2(Phosp)	1	1	3	0.54112	0.576807	0.192036	0.436654	0.212596
10	Stx1b	SAKDSphDDEEEVVHVDR	S14	Syntaxin-1B OS=Mus musculus GN=Stx1b PE=1 SV=1 - [STX1B_MOUSE]	P61264	N-Term(iTRAQ8plex); K3(iTRAQ8plex); S5(Phosp)	2	2	1	0.7774	1.24469	0.969086	0.997058	0.234897	0.997058	0.234897	SNARE protein
11	Stx1a	TAKDSphDDDDDVTVTVDR	S14	Syntaxin-1A OS=Mus musculus GN=Stx1a PE=1 SV=3 - [STX1A_MOUSE]	O35526	N-Term(iTRAQ8plex); K3(iTRAQ8plex); S5(Phosp)	1	2	2	0.839382	1.27182	0.73518	0.948795	0.28456	0.879366	0.189355	SNARE protein
		TphAKDSDDDDDVTVTVDR	T106	Syntaxin-1A OS=Mus musculus GN=Stx1a PE=1 SV=3 - [STX1A_MOUSE]	O35526	N-Term(iTRAQ8plex); T1(Phosp); K3(iTRAQ8plex)	NA	1	7		0.876511	0.743364	0.809937	0.0941497
12	Sv2a	GGLSphDGEGPPGGR	S127	Synaptic vesicle glycoprotein 2A OS=Mus musculus GN=Sv2a PE=1 SV=1 - [SV2A_MOUSE]	Q9JIS5	N-Term(iTRAQ8plex); S4(Phosp)	2	1	1	0.577963	0.770003	0.586275	0.644747	0.108555	0.644747	0.108555	transfer/carrier protein
13	Syn3	LSPQGQQPVSphPQSGSPQQQR	S469	Synapsin-3 OS=Mus musculus GN=Syn3 PE=1 SV=2 - [SYN3_MOUSE]	Q8JZP2	N-Term(iTRAQ8plex); S10(Phosp)	1	2	NA	0.514604	0.833042		0.673823	0.22517	0.673823	0.22517	membrane trafficking regulatory protein, non-motor actin binding protein
14	Syn2	SQSphLTNAFSFSESSFFR	S546	Synapsin-2 OS=Mus musculus GN=Syn2 PE=1 SV=2 - [SYN2_MOUSE]	Q64332	N-Term(iTRAQ8plex); S3(Phosp)	5	8	1	-0.837255	-0.629016	-0.31678	-0.59435	0.261963	-0.59435	0.261963	membrane trafficking regulatory protein, non-motor actin binding protein
15	Syn1	GSHSphQSSSPGALTLGR	S434	Synapsin-1 OS=Mus musculus GN=Syn1 PE=1 SV=2 - [SYN1_MOUSE]	O88935	N-Term(iTRAQ8plex); S4(Phosp)	2	1	NA	0.390483	0.713671		0.552077	0.228528	-0.117928	0.215852	membrane trafficking regulatory protein, non-motor actin binding protein
		SQSLTNAFNLPEPAPPRPSLSphQDEVK	S684	Synapsin-1 OS=Mus musculus GN=Syn1 PE=1 SV=2 - [SYN1_MOUSE]	O88935	N-Term(iTRAQ8plex); S21(Phosp); K26(iTRAQ8plex)	4	2	NA	-0.494335	-0.322455		-0.408395	0.121538
		LPSphPTAAPQQSASQATPVTQGQGR	S510	Synapsin-1 OS=Mus musculus GN=Syn1 PE=1 SV=2 - [SYN1_MOUSE]	O88935	N-Term(iTRAQ8plex); S3(Phosp)	4	16	NA	-0.287109	-0.707822		-0.497465	0.297489
16	Sucla2	INFDSphNSAYR	S279	Succinyl-CoA ligase [ADP-forming] subunit beta, mitochondrial OS=Mus musculus GN=Sucla2 PE=1 SV=2 - [SUCB1_MOUSE]	Q9Z2I9	N-Term(iTRAQ8plex); S5(Phosp)	NA	4	1		0.638241	0.289959	0.4641	0.246272	0.4641	0.246272	ligase
17	Srcin1	RGSphDELTVPR	S1054	SRC kinase signaling inhibitor 1 OS=Mus musculus GN=Srcin1 PE=1 SV=2 - [SRCN1_MOUSE]	Q9QWI6	N-Term(iTRAQ8plex); S3(Phosp)	1	4	2	0.739028	0.640453	0.476233	0.618571	0.132757	0.479417	0.0901042	dendritic actin-dependent spine morphology regulating protein*
		DSGSSSVFAESphPGGK	S588	SRC kinase signaling inhibitor 1 OS=Mus musculus GN=Srcin1 PE=1 SV=2 - [SRCN1_MOUSE]	Q9QWI6	N-Term(iTRAQ8plex); S11(Phosp); K15(iTRAQ8plex)	4	1	10	0.477842	0.588853	0.5153	0.527332	0.0564749
		RFSphNVGLVHTSER	S79	SRC kinase signaling inhibitor 1 OS=Mus musculus GN=Srcin1 PE=1 SV=2 - [SRCN1_MOUSE]	Q9QWI6	N-Term(iTRAQ8plex); S3(Phosp)	2	8	18	0.332168	0.687225	0.474279	0.497891	0.178702
		SSGATPVSphGPPPPSASSTPAGQPTAVSR	S694	SRC kinase signaling inhibitor 1 OS=Mus musculus GN=Srcin1 PE=1 SV=2 - [SRCN1_MOUSE]	Q9QWI6	N-Term(iTRAQ8plex); S8(Phosp)	10	3	NA	0.405218	0.469712		0.437465	0.0456039
		AESphEELEVQKPQVK	S1110	SRC kinase signaling inhibitor 1 OS=Mus musculus GN=Srcin1 PE=1 SV=2 - [SRCN1_MOUSE]	Q9QWI6	N-Term(iTRAQ8plex); S3(Phosp); K10(iTRAQ8plex); K14(iTRAQ8plex)	2	12	NA	0.393793	0.40711		0.400451	0.00941638
		SSphGATPVSGPPPPSASSTPAGQPTAVSR	S688	SRC kinase signaling inhibitor 1 OS=Mus musculus GN=Srcin1 PE=1 SV=2 - [SRCN1_MOUSE]	Q9QWI6	N-Term(iTRAQ8plex); S2(Phosp)	1	5	NA	0.477995	0.311584		0.394789	0.117671
18	U2af2	EEHGGLIRSphPR	S79	Splicing factor U2AF 65 kDa subunit OS=Mus musculus GN=U2af2 PE=1 SV=3 - [U2AF2_MOUSE]	P26369	N-Term(iTRAQ8plex); S9(Phosp)	1	4	3	0.820801	0.917167		0.868984	0.0681411	0.868984	0.0681411	mRNA splicing factor
19	Sptbn1	GDQVSQNGLPAEQGSphPR	S2137	Spectrin beta chain, non-erythrocytic 1 OS=Mus musculus GN=Sptbn1 PE=1 SV=2 - [SPTB2_MOUSE]	Q62261	N-Term(iTRAQ8plex); S15(Phosp)	1	22	1	0.614461	1.02409	0.544523	0.727691	0.259059	0.727691	0.259059	non-motor actin binding protein
20	Sptan1	WRSphLQQLAEER	S1217	Spectrin alpha chain, non-erythrocytic 1 OS=Mus musculus GN=Sptan1 PE=1 SV=4 - [SPTN1_MOUSE]	P16546	N-Term(iTRAQ8plex); S3(Phosp)	1	8	NA	-0.490988	-0.298539		-0.394763	0.136082	-0.394763	0.136082	non-motor actin binding protein
21	Sorbs1	DISphPEEIDLK	S345	Sorbin and SH3 domain-containing protein 1 OS=Mus musculus GN=Sorbs1 PE=1 SV=2 - [SRBS1_MOUSE]	Q62417	N-Term(iTRAQ8plex); S3(Phosp); K10(iTRAQ8plex)	3	1	2	-0.410915	-0.458104		-0.434509	0.0333675	-0.434509	0.0333675	membrane trafficking regulatory protein, actin family cytoskeletal protein
22	Slc25a46	SFGSGTELGHWVTTphPPDIPGSR	T45	Solute carrier family 25 member 46 OS=Mus musculus GN=Slc25a46 PE=1 SV=1 - [S2546_MOUSE]	Q9CQS4	N-Term(iTRAQ8plex); T14(Phosp)	1	7	6		-0.604485	-0.273495	-0.43899	0.234045	-0.43899	0.234045	transport protein*
23	Slc12a5	ESSphPFINSTDTEK	S49	Solute carrier family 12 member 5 OS=Mus musculus GN=Slc12a5 PE=1 SV=2 - [S12A5_MOUSE]	Q91V14	N-Term(iTRAQ8plex); S3(Phosp); K13(iTRAQ8plex)	2	NA	22	0.727476		0.442469	0.584973	0.201531	0.584973	0.201531	cation transporter
24	Slc6a17	YGSGYLLASTphPESEL	T722	Sodium-dependent neutral amino acid transporter SLC6A17 OS=Mus musculus GN=Slc6a17 PE=1 SV=1 - [S6A17_MOUSE]	Q8BJI1	N-Term(iTRAQ8plex); T10(Phosp)	1	1	4	-0.612161	-0.395815	-0.289834	-0.432603	0.164282	-0.432603	0.164282	amino acid transporter, cation transporter
25	Atp1a3	SphPDCTHDNPLETR	S218	Sodium/potassium-transporting ATPase subunit alpha-3 OS=Mus musculus GN=Atp1a3 PE=1 SV=1 - [AT1A3_MOUSE]	Q6PIC6	N-Term(iTRAQ8plex); S1(Phosp); C4(Carbamidomethyl)	24	1	2	0.573759	0.723598	0.227102	0.508153	0.254667	0.508153	0.254667	cation transporter, ion channel, hydrolase
26	Sgip1	NLSphSEEVARPR	S169	SH3-containing GRB2-like protein 3-interacting protein 1 OS=Mus musculus GN=Sgip1 PE=1 SV=1 - [SGIP1_MOUSE]	Q8VD37	N-Term(iTRAQ8plex); S3(Phosp)	3	1	15	0.752316	0.858532	0.778471	0.79644	0.0553408	0.0657018	0.191239	membrane trafficking regulatory protein, actin family cytoskeletal protein
		TVPATphPPR	T259	SH3-containing GRB2-like protein 3-interacting protein 1 OS=Mus musculus GN=Sgip1 PE=1 SV=1 - [SGIP1_MOUSE]	Q8VD37	N-Term(iTRAQ8plex); T5(Phosp)	1	3	2	0.525242	0.122471	0.546619	0.398111	0.23895
		WVHFSphDASphPEHVTphPELTPR	S316	SH3-containing GRB2-like protein 3-interacting protein 1 OS=Mus musculus GN=Sgip1 PE=1 SV=1 - [SGIP1_MOUSE]	Q8VD37	N-Term(iTRAQ8plex); S5(Phosp); S8(Phosp); T13(Phosp)	12	2	2	-0.329772	-0.642677	-0.179972	-0.38414	0.236095
		ASIGNIALSphPSPVR	S149	SH3-containing GRB2-like protein 3-interacting protein 1 OS=Mus musculus GN=Sgip1 PE=1 SV=1 - [SGIP1_MOUSE]	Q8VD37	N-Term(iTRAQ8plex); S9(Phosp)	2	2	1	-0.448692	-0.815431	-0.378686	-0.547603	0.234572
27	Ppp3cb	DAVQQDGFNSLNTAHTTENHGTGNdeHSAQ	N521	Serine/threonine-protein phosphatase 2B catalytic subunit beta isoform OS=Mus musculus GN=Ppp3cb PE=2 SV=2 - [PP2BB_MOUSE]	P48453	N-Term(iTRAQ8plex); N24(Deami)	2	1	NA	0.569267	0.207512		0.38839	0.2558	0.38839	0.2558	protein phosphatase, calcium-binding protein
28	Ppp3ca	ALASETNdeGTDSNdeGSNSSNIQ	N508, N513	Serine/threonine-protein phosphatase 2B catalytic subunit alpha isoform OS=Mus musculus GN=Ppp3ca PE=1 SV=1 - [PP2BA_MOUSE]	P63328	N-Term(iTRAQ8plex); N7(Deami); N12(Deami)	1	3	1	0.287403	0.711315	0.685634	0.561451	0.237679	0.561451	0.237679	protein phosphatase, calcium-binding protein
29	Pak1	DVATphSPISphPTENdeNTTPPDALTR	T219, S223, N227	Serine/threonine-protein kinase PAK 1 OS=Mus musculus GN=Pak1 PE=1 SV=1 - [PAK1_MOUSE]	O88643	N-Term(iTRAQ8plex); T4(Phosp); S8(Phosp); N12(Deami)	10	3	NA	-0.266531	-0.498604		-0.382567	0.164101	-0.382567	0.164101	cytoskeleton regulating protein*
30	Dclk1	SKSphPASTSSVNdeGTPGSQLSTPR	S307, N315	Serine/threonine-protein kinase DCLK1 OS=Mus musculus GN=Dclk1 PE=1 SV=1 - [DCLK1_MOUSE]	Q9JLM8	N-Term(iTRAQ8plex); K2(iTRAQ8plex); S3(Phosp); N11(Deami)	1	2	2	0.499981	0.38715	0.526493	0.471208	0.0739938	0.437936	0.112383	non-receptor serine/threonine protein kinase
		SKSPASTSSphVNdeGTPGSQLSTPR	S313, N315	Serine/threonine-protein kinase DCLK1 OS=Mus musculus GN=Dclk1 PE=1 SV=1 - [DCLK1_MOUSE]	Q9JLM8	N-Term(iTRAQ8plex); K2(iTRAQ8plex); S9(Phosp); N11(Deami)	1	7	NA	0.568642	0.286298		0.42747	0.199647
		SphPASTSSVNdeGTPGSQLSTPR	S307, N315	Serine/threonine-protein kinase DCLK1 OS=Mus musculus GN=Dclk1 PE=1 SV=1 - [DCLK1_MOUSE]	Q9JLM8	N-Term(iTRAQ8plex); S1(Phosp); N9(Deami)	1	2	NA	0.370223	0.460037		0.41513	0.0635078
31	Arhgef2	LSphPPHSPR	S955	Rho guanine nucleotide exchange factor 2 OS=Mus musculus GN=Arhgef2 PE=1 SV=4 - [ARHG2_MOUSE]	Q60875	N-Term(iTRAQ8plex); S2(Phosp)	1	4	NA	0.391771	0.405867		0.398819	0.00996707	0.398819	0.00996707	guanyl-nucleotide exchange factor
32	Arhgap1	SSSphPEPVTHLK	S51	Rho GTPase-activating protein 1 OS=Mus musculus GN=Arhgap1 PE=1 SV=1 - [RHG01_MOUSE]	Q5FWK3	N-Term(iTRAQ8plex); S3(Phosp); K11(iTRAQ8plex)	1	6	1	0.394778	0.571242	0.568267	0.511429	0.101033	0.511429	0.101033	G-protein modulator
33	Ptprz1	CNdeVSSEGSEHSLEGQK	N134	Receptor-type tyrosine-protein phosphatase zeta OS=Mus musculus GN=Ptprz1 PE=1 SV=1 - [PRPTZ_MOUSE]|Protein Ptprz1 OS=Mus musculus GN=Ptprz1 PE=2 SV=1 - [B9EKR1_MOUSE]	B9EKR1	N-Term(iTRAQ8plex); C1(Carbamidomethyl); N2(Deami); K16(iTRAQ8plex)	5	14	NA	0.932303	1.13324		1.03277	0.142087	1.03277	0.142087	receptor, protein phosphatase
34	Rap1gap	RSphSAIGIENIQEVQEK	S498	Rap1 GTPase-activating protein 1 OS=Mus musculus GN=Rap1gap PE=1 SV=2 - [RPGP1_MOUSE]	A2ALS5	N-Term(iTRAQ8plex); S2(Phosp); K16(iTRAQ8plex)	2	NA	1	-0.470876		-0.340295	-0.405585	0.0923347	-0.405585	0.0923347	G-protein modulator
35	Rapgef2	HIPAALPVSGTLSSSphNPDLLQSHHR	S585	Rap guanine nucleotide exchange factor 2 OS=Mus musculus GN=Rapgef2 PE=1 SV=2 - [RPGF2_MOUSE]	Q8CHG7	N-Term(iTRAQ8plex); S15(Phosp)	1	1	1	-0.629505	-0.755371		-0.692438	0.0890008	-0.692438	0.0890008	guanyl-nucleotide exchange factor
36	Dnajc6	TATSASASphPTLR	S595	Putative tyrosine-protein phosphatase auxilin OS=Mus musculus GN=Dnajc6 PE=2 SV=2 - [AUXI_MOUSE]	Q80TZ3	N-Term(iTRAQ8plex); S8(Phosp)	1	9	1	0.803434	0.420419	0.760706	0.661519	0.209889	0.661519	0.209889	non-receptor serine/threonine protein kinase, chaperone
37	Ptk2b	RNdeSphLPQIPTLNLEAR	N374, S375	Protein-tyrosine kinase 2-beta OS=Mus musculus GN=Ptk2b PE=1 SV=2 - [FAK2_MOUSE]	Q9QVP9	N-Term(iTRAQ8plex); N2(Deami); S3(Phosp)	5	1	2	-0.254195	-0.598589	-0.727084	-0.526622	0.244521	-0.526622	0.244521	non-receptor tyrosine protein kinase
38	Ndrg4	RLSphGGAVPSASMTR	S298	Protein NDRG4 OS=Mus musculus GN=Ndrg4 PE=1 SV=1 - [NDRG4_MOUSE]	Q8BTG7	N-Term(iTRAQ8plex); S3(Phosp)	2	1	10	0.470278	0.441079		0.455678	0.0206467	0.455678	0.0206467	BDNF level controller, microtubule-dependent manner NGF-promoted ELK1 phosphorylation*
39	Ndrg2	SRTphASLTphSAASphIDGSR	T330, T334, S338	Protein NDRG2 OS=Mus musculus GN=Ndrg2 PE=1 SV=1 - [NDRG2_MOUSE]	Q9QYG0	N-Term(iTRAQ8plex); T3(Phosp); T7(Phosp); S11(Phosp)	6	6	NA	0.737902	1.06521		0.901557	0.231442	0.557438	0.18555	dendritic cell and neuron differentiation, Wnt signaling pathway*
		TASLTphSAASIDGSR	T334	Protein NDRG2 OS=Mus musculus GN=Ndrg2 PE=1 SV=1 - [NDRG2_MOUSE]	Q9QYG0	N-Term(iTRAQ8plex); T5(Phosp)	1	1	NA	0.707903	0.775479		0.741691	0.0477833
		TASphLTSAASphIDGSR	S332, S338	Protein NDRG2 OS=Mus musculus GN=Ndrg2 PE=1 SV=1 - [NDRG2_MOUSE]	Q9QYG0	N-Term(iTRAQ8plex); S3(Phosp); S9(Phosp)	1	7	1	0.530003	0.967529	0.41903	0.638854	0.289999
		TphASphLTSAASIDGSR	T330, S332	Protein NDRG2 OS=Mus musculus GN=Ndrg2 PE=1 SV=1 - [NDRG2_MOUSE]	Q9QYG0	N-Term(iTRAQ8plex); T1(Phosp); S3(Phosp)	1	8	1	0.647567	0.584958	0.444824	0.559116	0.103813
		TASphLTSAASIDGSR	S332	Protein NDRG2 OS=Mus musculus GN=Ndrg2 PE=1 SV=1 - [NDRG2_MOUSE]	Q9QYG0	N-Term(iTRAQ8plex); S3(Phosp)	1	1	1	0.654203	0.581635	0.257339	0.497726	0.211319
		SRTphASphLTSAASIDGSR	T330, S332	Protein NDRG2 OS=Mus musculus GN=Ndrg2 PE=1 SV=1 - [NDRG2_MOUSE]	Q9QYG0	N-Term(iTRAQ8plex); T3(Phosp); S5(Phosp)	1	1	3	0.469745	0.611657	0.348472	0.476625	0.131728
		SphRTASphLTSAASIDGSR	S328, S332	Protein NDRG2 OS=Mus musculus GN=Ndrg2 PE=1 SV=1 - [NDRG2_MOUSE]	Q9QYG0	N-Term(iTRAQ8plex); S1(Phosp); S5(Phosp)	1	NA	1	0.524014		0.307141	0.415578	0.153352
		SphRTASLTSAASIDGSR	S328	Protein NDRG2 OS=Mus musculus GN=Ndrg2 PE=1 SV=1 - [NDRG2_MOUSE]	Q9QYG0	N-Term(iTRAQ8plex); S1(Phosp)	5	NA	1	0.577512		0.21418	0.395846	0.256914
		SphRTphASphLTSAASIDGSR	S328, T330, S332	Protein NDRG2 OS=Mus musculus GN=Ndrg2 PE=1 SV=1 - [NDRG2_MOUSE]	Q9QYG0	N-Term(iTRAQ8plex); S1(Phosp); T3(Phosp); S5(Phosp)	1	1	17	0.429023	0.611648	0.129171	0.389947	0.243601
40	Prkce	EEPILTphLVDEAIIK	T710	Protein kinase C epsilon type OS=Mus musculus GN=Prkce PE=1 SV=1 - [KPCE_MOUSE]	P16054	N-Term(iTRAQ8plex); T6(Phosp); K14(iTRAQ8plex)	3	3	1	-0.788765	-0.229343	-0.439744	-0.485951	0.282559	-0.485951	0.282559	non-receptor serine/threonine protein kinase, transfer/carrier protein, annexin, calmodulin
41	Prkcb	QPVELTphPTDK	T642	Protein kinase C beta type OS=Mus musculus GN=Prkcb PE=1 SV=4 - [KPCB_MOUSE]	P68404	N-Term(iTRAQ8plex); T6(Phosp); K10(iTRAQ8plex)	2	36	1	0.617741	0.924845	0.442844	0.66181	0.244004	0.66181	0.244004	non-receptor serine/threonine protein kinase, transfer/carrier protein, annexin, calmodulin
42	Pacsin1	GQTYATEWSDDESphGNPFGGNEANGGANPFEDDAK	S362	Protein kinase C and casein kinase substrate in neurons protein 1 OS=Mus musculus GN=Pacsin1 PE=1 SV=1 - [PACN1_MOUSE]	Q61644	N-Term(iTRAQ8plex); S13(Phosp); K34(iTRAQ8plex)	1	3	NA	-0.373359	-0.431006		-0.402182	0.0407626	-0.402182	0.0407626	membrane trafficking regulatory protein
43	Kiaa1045	RGTphVEGSVQEVQEEK	T47	Protein KIAA1045 OS=Mus musculus GN=Kiaa1045 PE=1 SV=2 - [K1045_MOUSE]	Q80TL4	N-Term(iTRAQ8plex); T3(Phosp); K15(iTRAQ8plex)	3	2	2	0.712936	0.874039	0.297239	0.628072	0.297617	0.628072	0.297617	signaling molecule, enzyme modulator, calmodulin
44	Efr3b	SPSphPLQAPEK	S216	Protein EFR3 homolog B OS=Mus musculus GN=Efr3b PE=2 SV=2 - [EFR3B_MOUSE]	Q6ZQ18	N-Term(iTRAQ8plex); S3(Phosp); K10(iTRAQ8plex)	NA	1	1		0.892531	0.554222	0.723377	0.23922	0.723377	0.23922	-
45	Bsn	GYSYFTGSSphPPLSPSTPSESPTFSPGK	S1482	Protein bassoon OS=Mus musculus GN=Bsn PE=1 SV=4 - [BSN_MOUSE]	O88737	N-Term(iTRAQ8plex); S9(Phosp); K27(iTRAQ8plex)	3	1	NA	-0.402373	-0.463324		-0.432848	0.0430984	-0.445758	0.155456	cytoskeleton-mediated organization of cytomatrix at nerve terminals active zones*
		ISKFSphPIEEAK	S3382	Protein bassoon OS=Mus musculus GN=Bsn PE=1 SV=4 - [BSN_MOUSE]	O88737	N-Term(iTRAQ8plex); K3(iTRAQ8plex); S5(Phospho); K11(iTRAQ8plex)	1	1	NA	-0.269295	-0.648041		-0.458668	0.267814
46	Palm	EPAPLNGSphAAELPATK	S345	Paralemmin-1 OS=Mus musculus GN=Palm PE=1 SV=1 - [PALM_MOUSE]	Q9Z0P4	N-Term(iTRAQ8plex); S8(Phosp); K16(iTRAQ8plex)	24	NA	10	-0.569243		-0.249827	-0.409535	0.225861	-0.503544	0.199906	axonal and dendritic actin filopodia induction*
		AELVVIEDAATphPR	T335	Paralemmin-1 OS=Mus musculus GN=Palm PE=1 SV=1 - [PALM_MOUSE]	Q9Z0P4	N-Term(iTRAQ8plex); T11(Phosp)	1	7	5	-0.729159	-0.663159	-0.400338	-0.597552	0.173951
47	Oxr1	ESLPIELDQLSphGR	S294	Oxidation resistance protein 1 OS=Mus musculus GN=Oxr1 PE=1 SV=3 - [OXR1_MOUSE]	Q4KMM3	N-Term(iTRAQ8plex); S11(Phosp)	1	2	NA	-0.459574	-0.770334		-0.614954	0.21974	-0.67674	0.12152	protection from oxidative damage*
		SQSphVDITAPGFNPLGGAGK	S15	Oxidation resistance protein 1 OS=Mus musculus GN=Oxr1 PE=1 SV=3 - [OXR1_MOUSE]	Q4KMM3	N-Term(iTRAQ8plex); S3(Phosp); K19(iTRAQ8plex)	5	1	NA	-0.722051	-0.755001		-0.738526	0.023299
48	Nsfl1c	SphPNELVDDLFK	S114	NSFL1 cofactor p47 OS=Mus musculus GN=Nsfl1c PE=1 SV=1 - [NSF1C_MOUSE]	Q9CZ44	N-Term(iTRAQ8plex); S1(Phosp); K11(iTRAQ8plex)	9	1	3	-0.482305	-0.263799	-0.584201	-0.443435	0.1637	-0.443435	0.1637	membrane trafficking regulatory protein
49	Gpm6a	NdeTTLVEGANLCLDLR	N164	Neuronal membrane glycoprotein M6-a OS=Mus musculus GN=Gpm6a PE=1 SV=1 - [GPM6A_MOUSE]	P35802	N-Term(iTRAQ8plex); N1(Deami); C11(Carbamidomethyl)	10	5	1	-0.320988	-0.535106	-0.385591	-0.413895	0.109829	-0.454547	0.134597	myelin protein
		NdeTTLVEGANdeLCLDLR	N164, N172	Neuronal membrane glycoprotein M6-a OS=Mus musculus GN=Gpm6a PE=1 SV=1 - [GPM6A_MOUSE]	P35802	N-Term(iTRAQ8plex); N1(Deami); N9(Deami); C11(Carbamidomethyl)	3	1	1	-0.36751	-0.444287	-0.673798	-0.495198	0.159365
50	Gap43	QADVPAAVTDAAATTphPAAEDAATK	T172	Neuromodulin OS=Mus musculus GN=Gap43 PE=1 SV=1 - [NEUM_MOUSE]	P06837	N-Term(iTRAQ8plex); T15(Phosp); K24(iTRAQ8plex)	1	2	8	-0.566695	-0.708406		-0.63755	0.100205	-0.63755	0.100205	axonal and dendritic cytoskeleton-associated protein, growth cones*
51	Nlgn2	RLSPPGGSGSphGVPGGGPLLPTAGR	S721	Neuroligin-2 OS=Mus musculus GN=Nlgn2 PE=1 SV=2 - [NLGN2_MOUSE]	Q69ZK9	N-Term(iTRAQ8plex); S10(Phosp)	1	1	NA	-0.555953	-0.411743		-0.483848	0.101972	-0.483848	0.101972	esterase, ligase
52	Nefm	EEEPEAEKSphPVK	S502	Neurofilament medium polypeptide OS=Mus musculus GN=Nefm PE=1 SV=4 - [NFM_MOUSE]	P08553	N-Term(iTRAQ8plex); K8(iTRAQ8plex); S9(Phosp); K12(iTRAQ8plex)	1	18	1	-0.370453	-0.343737	-0.561658	-0.425283	0.118858	-0.545924	0.12889	structural protein, intermediate filament
		GVVTNGLDVSphPAEEK	S769	Neurofilament medium polypeptide OS=Mus musculus GN=Nefm PE=1 SV=4 - [NFM_MOUSE]	P08553	N-Term(iTRAQ8plex); S10(Phosp); K15(iTRAQ8plex)	1	1	14	-0.377707	-0.480685	-0.452663	-0.437018	0.0532417
		GVVTNdeGLDVSphPAEEK	N764, S769	Neurofilament medium polypeptide OS=Mus musculus GN=Nefm PE=1 SV=4 - [NFM_MOUSE]	P08553	N-Term(iTRAQ8plex); N5(Deami); S10(Phosp); K15(iTRAQ8plex)	9	2	1	-0.33212	-0.728364	-0.32136	-0.460615	0.23194
		AEEEGGSphEEEGSDRSPQESphK	S715, S727	Neurofilament medium polypeptide OS=Mus musculus GN=Nefm PE=1 SV=4 - [NFM_MOUSE]	P08553	N-Term(iTRAQ8plex); S7(Phosp); S19(Phosp); K20(iTRAQ8plex)	1	2	NA	-0.781923	-0.939636		-0.860779	0.11152
53	Nefh	EEEEGAAATphSPPAEEAASPEK	T499	Neurofilament heavy polypeptide OS=Mus musculus GN=Nefh PE=1 SV=3 - [NFH_MOUSE]	P19246	N-Term(iTRAQ8plex); T9(Phosp); K21(iTRAQ8plex)	1	6	NA	1.42428	1.67601		1.55014	0.177997	0.450081	0.199741	structural protein, intermediate filament
		EEEEGAAATSphPPAEEAASphPEK	S500, S508	Neurofilament heavy polypeptide OS=Mus musculus GN=Nefh PE=1 SV=3 - [NFH_MOUSE]	P19246	N-Term(iTRAQ8plex); S10(Phosp); S18(Phosp); K21(iTRAQ8plex)	2	2	NA	1.05674	1.26512		1.16093	0.147349
		SphPEAQTPVQEEAK	S834	Neurofilament heavy polypeptide OS=Mus musculus GN=Nefh PE=1 SV=3 - [NFH_MOUSE]	P19246	N-Term(iTRAQ8plex); S1(Phosp); K13(iTRAQ8plex)	4	1	2	0.543156	0.69349	0.170087	0.468911	0.269485
		IGFGPSphPFSLTEGLPK	S416	Neurofilament heavy polypeptide OS=Mus musculus GN=Nefh PE=1 SV=3 - [NFH_MOUSE]	P19246	N-Term(iTRAQ8plex); S6(Phosp); K16(iTRAQ8plex)	6	4	3	-0.223347	-0.706474	-0.440744	-0.456855	0.241966
		GAASSphTDSLDTLSNdeGPEGCVVAAVAAR	S71, N80	Neurofilament heavy polypeptide OS=Mus musculus GN=Nefh PE=1 SV=3 - [NFH_MOUSE]	P19246	N-Term(iTRAQ8plex); S5(Phosp); N14(Deami); C19(Carbamidomethyl)	7	1	6	-0.414346	-0.655725	-0.348098	-0.472723	0.161909
54	Ncan	KGTVLCGPPPAVENdeASLVGVR	N1175	Neurocan core protein OS=Mus musculus GN=Ncan PE=2 SV=1 - [NCAN_MOUSE]	P55066	N-Term(iTRAQ8plex); K1(iTRAQ8plex); C6(Carbamidomethyl); N14(Deami)	6	1	1		-0.57583	-0.275531	-0.425681	0.212343	-0.425681	0.212343	extracellular matrix glycoprotein
55	Ncam1	NPPEAATAPASphPK	S1005	Neural cell adhesion molecule 1 OS=Mus musculus GN=Ncam1 PE=1 SV=3 - [NCAM1_MOUSE]	P13595	N-Term(iTRAQ8plex); S11(Phosp); K13(iTRAQ8plex)	1	4	3	0.730912	0.77573	0.502435	0.669692	0.146572	0.108005	0.135605	immunoglobulin receptor superfamily, protein phosphatase, immunoglobulin superfamily cell adhesion molecule
		ASPAPTphPTPAGAASphPLAAVAAPATDAPQAK	T950, S958	Neural cell adhesion molecule 1 OS=Mus musculus GN=Ncam1 PE=1 SV=3 - [NCAM1_MOUSE]	P13595	N-Term(iTRAQ8plex); T6(Phosp); S14(Phosp); K30(iTRAQ8plex)	NA	2	2		-0.541815	-0.365551	-0.453683	0.124638
56	Sirt2	EHANIDAQSGSQAPNPSTTISphPGK	S368	NAD-dependent protein deacetylase sirtuin-2 OS=Mus musculus GN=Sirt2 PE=1 SV=2 - [SIR2_MOUSE]	Q8VDQ8	N-Term(iTRAQ8plex); S21(Phosp); K24(iTRAQ8plex)	1	2	2	0.381717	0.51918	0.494613	0.46517	0.0733084	0.430674	0.102855	chromatin/chromatin-binding protein, deacetylase
		EHANIDAQSGSQAPNdePSTTISphPGK	N362, S368	NAD-dependent protein deacetylase sirtuin-2 OS=Mus musculus GN=Sirt2 PE=1 SV=2 - [SIR2_MOUSE]	Q8VDQ8	N-Term(iTRAQ8plex); N15(Deami); S21(Phosp); K24(iTRAQ8plex)	22	2	NA	0.4898	0.302556		0.396178	0.132402
57	Slc9a3r1	ESphSREALVEPASESPRPALAR	S263	Na(+)/H(+) exchange regulatory cofactor NHE-RF1 OS=Mus musculus GN=Slc9a3r1 PE=1 SV=3 - [NHRF1_MOUSE]	P70441	N-Term(iTRAQ8plex); S2(Phospho)	3	2	NA	-0.478486	-0.422121		-0.450303	0.0398558	-0.450303	0.0398558	scaffold protein to link actin cytoskeleton to ezrin/moesin/radixin family proteins*
58	Marcks	ANdeGQENdeGHVKVNGDASphPAAAEPGAK	N32, N36, S46	Myristoylated alanine-rich C-kinase substrate OS=Mus musculus GN=Marcks PE=1 SV=2 - [MARCS_MOUSE]	P26645	N-Term(iTRAQ8plex); N2(Deami); N6(Deami); K10(iTRAQ8plex); S16(Phosp); K25(iTRAQ8plex)	2	NA	1	0.800412		1.00132	0.900866	0.142063	0.254907	0.19325	structural protein, signaling molecule, non-motor actin binding molecule
		AEDGAAPSphPSSETphPK	S138, T143	Myristoylated alanine-rich C-kinase substrate OS=Mus musculus GN=Marcks PE=1 SV=2 - [MARCS_MOUSE]	P26645	N-Term(iTRAQ8plex); S8(Phosp); T13(Phosp); K15(iTRAQ8plex)	3	1	NA	-0.563895	-0.218209		-0.391052	0.244437
59	Mag	ATAFNdeLSVEFAPIILLESHCAAAR	N406	Myelin-associated glycoprotein OS=Mus musculus GN=Mag PE=1 SV=2 - [MAG_MOUSE]	P20917	N-Term(iTRAQ8plex); N5(Deami); C20(Carbamidomethyl)	NA	3	3		-0.57555	-0.321748	-0.448649	0.179465	-0.448649	0.179465	myelin protein, membrane-bound signaling molecule, immunoglobulin superfamily cell adhesion molecule
60	Plp1	GLSphATVTGGQK	S114	Myelin proteolipid protein OS=Mus musculus GN=Plp1 PE=1 SV=2 - [MYPR_MOUSE]	P60202	N-Term(iTRAQ8plex); S3(Phosp); K11(iTRAQ8plex)	3	2	1	0.612583	0.236014	0.327279	0.391959	0.19644	0.391959	0.19644	myelin protein
61	Mapk3	IADPEHDHTGFLTphEYphVATR	T203, Y205	Mitogen-activated protein kinase 3 OS=Mus musculus GN=Mapk3 PE=1 SV=5 - [MK03_MOUSE]	Q63844	N-Term(iTRAQ8plex); T13(Phosp); Y15(Phosp)	2	1	2	-0.356906	-0.699747	-0.203986	-0.420213	0.253871	-0.420213	0.253871	non-receptor serine/threonine protein kinase, non-motor microtubule binding protein
62	Mapt	SGYSSPGSphPGTPGSR	S494	Microtubule-associated protein tau OS=Mus musculus GN=Mapt PE=1 SV=3 - [TAU_MOUSE]	P10637	N-Term(iTRAQ8plex); S8(Phosp)	1	1	3	0.454722	0.881967	0.436206	0.590965	0.252185	0.0745529	0.235098	non-motor microtubule binding protein
		STphPTAEDVTAPLVDER	T58	Microtubule-associated protein tau OS=Mus musculus GN=Mapt PE=1 SV=3 - [TAU_MOUSE]	P10637	N-Term(iTRAQ8plex); T2(Phosp)	1	2	2	-0.685817	-0.373662	-0.266099	-0.441859	0.218011
63	Map6	AQSphPLLPEPLK	S687	Microtubule-associated protein 6 OS=Mus musculus GN=Map6 PE=1 SV=2 - [MAP6_MOUSE]	Q7TSJ2	N-Term(iTRAQ8plex); S3(Phosp); K11(iTRAQ8plex)	5	8	1	-0.44292	-0.736609	-0.186264	-0.455265	0.27538	-0.455265	0.27538	non-motor microtubule binding protein
64	Map4	AAVGVTGNdeDITTPPNKEPPPSphPEK	N654, S667	Microtubule-associated protein 4 OS=Mus musculus GN=Map4 PE=1 SV=3 - [MAP4_MOUSE]	P27546	N-Term(iTRAQ8plex); N8(Deami); K16(iTRAQ8plex); S21(Phosp); K24(iTRAQ8plex)	1	NA	1	0.431752		0.72643	0.579091	0.208369	0.579091	0.208369	non-motor microtubule binding protein
65	Map2	VDHGAEIITQSphPSR	S1783	Microtubule-associated protein 2 OS=Mus musculus GN=Map2 PE=1 SV=2 - [MTAP2_MOUSE]|Microtubule-associated protein 2 OS=Mus musculus GN=Map2 PE=1 SV=2 - [MAP2_MOUSE]	P20357	N-Term(iTRAQ8plex); S11(Phosp)	23	2	21	0.546207	0.698903	0.186518	0.47721	0.263069	-0.00113843	0.116532	non-motor microtubule binding protein
		DGSphPDAPATPEK	S1352	Microtubule-associated protein 2 OS=Mus musculus GN=Map2 PE=1 SV=2 - [MTAP2_MOUSE]|Microtubule-associated protein 2 OS=Mus musculus GN=Map2 PE=1 SV=2 - [MAP2_MOUSE]	P20357	N-Term(iTRAQ8plex); S3(Phosp); K12(iTRAQ8plex)	3	4	1	0.29891	0.510364	0.520332	0.443202	0.12506
		KETSphPETSLIQDEVALK	S1161	Microtubule-associated protein 2 OS=Mus musculus GN=Map2 PE=1 SV=2 - [MTAP2_MOUSE]|Microtubule-associated protein 2 OS=Mus musculus GN=Map2 PE=1 SV=2 - [MAP2_MOUSE]	P20357	N-Term(iTRAQ8plex); K1(iTRAQ8plex); S4(Phospho); K17(iTRAQ8plex)	5	1	NA	-0.427361	-0.452063		-0.439712	0.0174665
		DQPAALPLAAEETANdeLPPSPPPSPASphEQTphATVEEDLLTASK	N132, S143, T146	Microtubule-associated protein 2 OS=Mus musculus GN=Map2 PE=1 SV=2 - [MTAP2_MOUSE]|Microtubule-associated protein 2 OS=Mus musculus GN=Map2 PE=1 SV=2 - [MAP2_MOUSE]	P20357	N-Term(iTRAQ8plex); N15(Deami); S26(Phosp); T29(Phosp); K41(iTRAQ8plex)	NA	1	1		-0.44245	-0.528057	-0.485253	0.0605338
66	Map1b	YTVPLPSphPVQDSENLSGESGSFYEGTDDK	S883	Microtubule-associated protein 2 OS=Mus musculus GN=Map2 PE=1 SV=2 - [MTAP2_MOUSE]|Microtubule-associated protein 2 OS=Mus musculus GN=Map2 PE=1 SV=2 - [MAP2_MOUSE]	P20357	N-Term(iTRAQ8plex); S7(Phosp); K29(iTRAQ8plex)	1	4	NA	-0.438643	-0.858199		-0.648421	0.296671	0.00252944	0.206318	non-motor microtubule binding protein
		VQSLEGEKLSphPK	S1775	Microtubule-associated protein 1B OS=Mus musculus GN=Map1b PE=1 SV=2 - [MAP1B_MOUSE]	P14873	N-Term(iTRAQ8plex); K8(iTRAQ8plex); S10(Phosp); K12(iTRAQ8plex)	5	1	2	0.620124	0.711769	0.562118	0.631337	0.0754534
		DVSDERLSphPAK	S1247	Microtubule-associated protein 1B OS=Mus musculus GN=Map1b PE=1 SV=2 - [MAP1B_MOUSE]	P14873	N-Term(iTRAQ8plex); S8(Phospho); K11(iTRAQ8plex)	1	1	NA	0.371451	0.766552		0.569002	0.279379
		TphPEEGGYSYEISEK	T1945	Microtubule-associated protein 1B OS=Mus musculus GN=Map1b PE=1 SV=2 - [MAP1B_MOUSE]	P14873	N-Term(iTRAQ8plex); T1(Phosp); K14(iTRAQ8plex)	1	7	1	0.643917	0.492161	0.217026	0.451035	0.216397
		SPPLLGSESPYphEDFLSADSK	Y1405	Microtubule-associated protein 1B OS=Mus musculus GN=Map1b PE=1 SV=2 - [MAP1B_MOUSE]	P14873	N-Term(iTRAQ8plex); Y11(Phosp); K20(iTRAQ8plex)	8	50	NA	-0.292694	-0.640832		-0.466763	0.246171
		SVSphPGVTQAVVEEHCASphPEEK	S1293, S1307	Microtubule-associated protein 1B OS=Mus musculus GN=Map1b PE=1 SV=2 - [MAP1B_MOUSE]	P14873	N-Term(iTRAQ8plex); S3(Phosp); C15(Carbamidomethyl); S17(Phosp); K21(iTRAQ8plex)	1	3	NA	-0.433448	-0.608578		-0.521013	0.123836
67	Map1a	ALGLEESphPEEEGK	S1606	Microtubule-associated protein 1A OS=Mus musculus GN=Map1a PE=1 SV=2 - [MAP1A_MOUSE]	Q9QYR6	N-Term(iTRAQ8plex); S7(Phosp); K13(iTRAQ8plex)	3	2	4	0.39605	0.700011	0.170997	0.422353	0.265486	-0.322237	0.193121	non-motor microtubule binding protein
		SHWDDGTNDSphDLEK	S2082	Microtubule-associated protein 1A OS=Mus musculus GN=Map1a PE=1 SV=2 - [MAP1A_MOUSE]	Q9QYR6	N-Term(iTRAQ8plex); S10(Phospho); K14(iTRAQ8plex)	2	NA	2	0.400463		0.417523	0.408993	0.0120638
		ELSSAVSphPPNLHSDTPTFSYASLAGPTIPPR	S1993	Microtubule-associated protein 1A OS=Mus musculus GN=Map1a PE=1 SV=2 - [MAP1A_MOUSE]	Q9QYR6	N-Term(iTRAQ8plex); S7(Phosp)	9	1	2	-0.392015	-0.466462	-0.339724	-0.399401	0.0636911
		SSLLLDTVTSIPSphSphR	S876, S877	Microtubule-associated protein 1A OS=Mus musculus GN=Map1a PE=1 SV=2 - [MAP1A_MOUSE]	Q9QYR6	N-Term(iTRAQ8plex); S13(Phosp); S14(Phosp)	4	1	3	-0.307967	-0.721176	-0.19783	-0.408991	0.275911
		ELALSphSphPEDLTQDFEELK	S526, S257	Microtubule-associated protein 1A OS=Mus musculus GN=Map1a PE=1 SV=2 - [MAP1A_MOUSE]	Q9QYR6	N-Term(iTRAQ8plex); S5(Phosp); S6(Phosp); K18(iTRAQ8plex)	1	1	1	-0.333199	-0.447493	-0.483732	-0.421475	0.0785671
		ALALVPGTphPTR	T2182	Microtubule-associated protein 1A OS=Mus musculus GN=Map1a PE=1 SV=2 - [MAP1A_MOUSE]	Q9QYR6	N-Term(iTRAQ8plex); T8(Phosp)	3	173	29	-0.457458	-0.737547	-0.171549	-0.455518	0.283004
		AVVFETGEAGAASGAGSphLPGEVR	S1106	Microtubule-associated protein 1A OS=Mus musculus GN=Map1a PE=1 SV=2 - [MAP1A_MOUSE]	Q9QYR6	N-Term(iTRAQ8plex); S17(Phosp)	2	NA	3	-0.441906		-0.588831	-0.515368	0.103892
		TEATQGLDYVPSAGTISphPTSSphLEEDK	S895, S899	Microtubule-associated protein 1A OS=Mus musculus GN=Map1a PE=1 SV=2 - [MAP1A_MOUSE]	Q9QYR6	N-Term(iTRAQ8plex); S17(Phosp); S21(Phosp); K26(iTRAQ8plex)	5	4	5	-0.254355	-0.598368	-0.819738	-0.557487	0.2849
		QEPEPGPNdeVEPSFTphPPAVPPR	N2025, T2031	Microtubule-associated protein 1A OS=Mus musculus GN=Map1a PE=1 SV=2 - [MAP1A_MOUSE]	Q9QYR6	N-Term(iTRAQ8plex); N8(Deami); T14(Phosp)	1	2	1	-0.487315	-0.91794	-0.419058	-0.608104	0.270487
		ESTFLDEGPNEQEITphPLQHTPR	T1712	Microtubule-associated protein 1A OS=Mus musculus GN=Map1a PE=1 SV=2 - [MAP1A_MOUSE]	Q9QYR6	N-Term(iTRAQ8plex); T15(Phosp)	1	11	NA	-0.480045	-0.894708		-0.687376	0.293211
68	Mecp2	AETSESSGSAPAVPEASASphPK	S80	Methyl-CpG-binding protein 2 OS=Mus musculus GN=Mecp2 PE=1 SV=1 - [MECP2_MOUSE]	Q9Z2D6	N-Term(iTRAQ8plex); S19(Phosp); K21(iTRAQ8plex)	10	1	4	0.681216	0.86656	0.319562	0.622446	0.278194	0.622446	0.278194	methyltransferase, nuclease
69	Madd	SphPTENVNTPVGK	S1058	MAP kinase-activating death domain protein OS=Mus musculus GN=Madd PE=1 SV=2 - [MADD_MOUSE]	Q80U28	N-Term(iTRAQ8plex); S1(Phosp); K12(iTRAQ8plex)	4	3	2	0.513258	0.659744	0.385318	0.51944	0.137318	0.51944	0.137318	guanyl-nucleotide exchange factor
70	Mdh1	ETAFEFLSSphA	S333	Malate dehydrogenase, cytoplasmic OS=Mus musculus GN=Mdh1 PE=1 SV=3 - [MDHC_MOUSE]	P14152	N-Term(iTRAQ8plex); S9(Phosp)	1	1	NA	-0.602052	-0.248172		-0.425112	0.250232	-0.425112	0.250232	dehydrogenase
71	Lsamp	GTDNdeITVR	N40	Limbic system-associated membrane protein OS=Mus musculus GN=Lsamp PE=1 SV=1 - [LSAMP_MOUSE]	Q8BLK3	N-Term(iTRAQ8plex); N4(Deami)	6	7	10	0.283907	0.646851	0.419346	0.450035	0.183408	0.450035	0.183408	immunoglobulin superfamily cell adhesion molecule
72	Lamc1	TLAGENdeQTALEIEELNR	N1221	Laminin subunit gamma-1 OS=Mus musculus GN=Lamc1 PE=1 SV=2 - [LAMC1_MOUSE]	P02468	N-Term(iTRAQ8plex); N6(Deami)	6	1	23	-0.39896	-0.599616	-0.161235	-0.386604	0.219451	-0.386604	0.219451	receptor, extracellular matrix linker protein
73	Hapln1	GGNdeVTLPCK	N58	Hyaluronan and proteoglycan link protein 1 OS=Mus musculus GN=Hapln1 PE=2 SV=1 - [HPLN1_MOUSE]	Q9QUP5	N-Term(iTRAQ8plex); N3(Deami); C8(Carbamidomethyl); K9(iTRAQ8plex)	1	1	1	0.505	0.691085	0.787413	0.661166	0.143564	0.661166	0.143564	extracellular matrix glycoprotein
74	Hnrnpa1	SESphPKEPEQLR	S6	Heterogeneous nuclear ribonucleoprotein A1 OS=Mus musculus GN=Hnrnpa1 PE=1 SV=2 - [ROA1_MOUSE]	P49312	N-Term(iTRAQ8plex); S3(Phospho); K5(iTRAQ8plex)	2	3	1	0.743412	0.866127	0.828295	0.812611	0.0628427	0.812611	0.0628427	mRNA polyadenylation/splicing factor, ribonucleoprotein, ribosomal protein
75	Hdgf	AGDVLEDSphPK	S165	Hepatoma-derived growth factor OS=Mus musculus GN=Hdgf PE=1 SV=2 - [HDGF_MOUSE]	P51859	N-Term(iTRAQ8plex); S8(Phosp); K10(iTRAQ8plex)	3	10	2	0.585404	0.600673	0.449294	0.545124	0.0833414	0.545124	0.0833414	transcription cofactor, growth factor
76	Gphn	DTASLSTTPSESphPR	S270	Gephyrin OS=Mus musculus GN=Gphn PE=1 SV=2 - [GEPH_MOUSE]	Q8BUV3	N-Term(iTRAQ8plex); S12(Phosp)	7	2	2	0.937972	0.922199	0.552375	0.804182	0.218214	0.804182	0.218214	cytoskeletal protein binding*
77	Add3	TEEVLSPDGSphPSK	S677	Gamma-adducin OS=Mus musculus GN=Add3 PE=1 SV=2 - [ADDG_MOUSE]	Q9QYB5	N-Term(iTRAQ8plex); S10(Phosp); K13(iTRAQ8plex)	3	3	2	0.62655	0.639356	0.238882	0.501596	0.227607	0.501596	0.227607	membrane-cytoskeleton-associated protein promoting spectrin-actin network assembly*
78	Gprin1	VITQIPGATSphPGK	S576	G protein-regulated inducer of neurite outgrowth 1 OS=Mus musculus GN=Gprin1 PE=1 SV=2 - [GRIN1_MOUSE]	Q3UNH4	N-Term(iTRAQ8plex); S10(Phosp); K13(iTRAQ8plex)	1	1	1	-0.301583	-0.506512	-0.498619	-0.435572	0.116104	-0.435572	0.116104	neurite outgrowth involved protein*
79	Farp1	ACTLELGPHQSphPALPK	S427	FERM, RhoGEF and pleckstrin domain-containing protein 1 OS=Mus musculus GN=Farp1 PE=1 SV=1 - [FARP1_MOUSE]	F8VPU2	N-Term(iTRAQ8plex); C2(Carbamidomethyl); S11(Phosp); K16(iTRAQ8plex)	3	1	1	-0.474191	-0.300809		-0.3875	0.122599	-0.3875	0.122599	guanyl-nucleotide exchange factor
80	Eif3g	GIPLPTGDTSphPEPELLPGDPLPPPK	S42	Eukaryotic translation initiation factor 3 subunit G OS=Mus musculus GN=Eif3g PE=1 SV=2 - [EIF3G_MOUSE]	Q9Z1D1	N-Term(iTRAQ8plex); S10(Phospho); K25(iTRAQ8plex)	2	1	1		-0.508246	-0.273468	-0.390857	0.166013	-0.390857	0.166013	ribosome-associated protein for protein synthesis*
81	Epn1	TphPESFLGPNdeAALVDLDSLVSRPGPTPPGSK	T469	Epsin-1 OS=Mus musculus GN=Epn1 PE=1 SV=3 - [EPN1_MOUSE]	Q80VP1	N-Term(iTRAQ8plex); T1(Phosp); N9(Deami); K30(iTRAQ8plex)	2	NA	1	-0.308368		-0.56935	-0.438859	0.184542	-0.438859	0.184542	clathrin-coated formation facilitating protein*
82	Slc4a4	NLTSSSphLNDISDKPEK	S257	Electrogenic sodium bicarbonate cotransporter 1 OS=Mus musculus GN=Slc4a4 PE=1 SV=2 - [S4A4_MOUSE]	O88343	N-Term(iTRAQ8plex); S6(Phosp); K13(iTRAQ8plex); K16(iTRAQ8plex)	3	1	2	0.671684	0.418586	0.202379	0.430883	0.234894	0.430883	0.234894	cation transporter
83	Efhd2	ADLNQGIGEPQSphPSRR	S74	EF-hand domain-containing protein D2 OS=Mus musculus GN=Efhd2 PE=1 SV=1 - [EFHD2_MOUSE]	Q9D8Y0	N-Term(iTRAQ8plex); S12(Phosp)	3	1	NA	0.384651	0.434233		0.409442	0.0350601	0.409442	0.0350601	calcium-binding protein
84	Dnm3	RSphPPPSPTTQR	S763	Dynamin-3 OS=Mus musculus GN=Dnm3 PE=1 SV=1 - [DYN3_MOUSE]	Q8BZ98	N-Term(iTRAQ8plex); S2(Phosp)	1	3	NA	0.578864	0.494935		0.536899	0.0593463	0.527583	0.0866792	hydrolase, small GTPase, microtubule family cytoskeletal protein
		SphPPPSPTTQR	S763	Dynamin-3 OS=Mus musculus GN=Dnm3 PE=1 SV=1 - [DYN3_MOUSE]	Q8BZ98	N-Term(iTRAQ8plex); S1(Phosp)	1	1	2	0.417227	0.641875	0.495696	0.518266	0.114012
85	Dbn1	LSSphPVLHR	S142	Drebrin OS=Mus musculus GN=Dbn1 PE=1 SV=4 - [DREB_MOUSE]	Q9QXS6	N-Term(iTRAQ8plex); S3(Phosp)	6	15	3	0.732937	0.652722	0.631491	0.672383	0.0535047	0.075241	0.0507559	non-motor actin binding protein
		SPSphDSSTASTPIAEQIER	S387	Drebrin OS=Mus musculus GN=Dbn1 PE=1 SV=4 - [DREB_MOUSE]	Q9QXS6	N-Term(iTRAQ8plex); S3(Phosp)	6	6	NA	-0.487955	-0.555847		-0.521901	0.0480072
86	Dmxl2	LDHELSphLDR	S451	DmX-like protein 2 OS=Mus musculus GN=Dmxl2 PE=1 SV=3 - [DMXL2_MOUSE]	Q8BPN8	N-Term(iTRAQ8plex); S6(Phosp)	1	1	NA	0.290243	0.545812		0.418027	0.180715	0.418027	0.180715	conroller of neuronal and endocrine homeostatic processes*
87	Dlg2	YQDEDGPHDHSphLPR	S28	Disks large homolog 2 OS=Mus musculus GN=Dlg2 PE=1 SV=2 - [DLG2_MOUSE]	Q91XM9	N-Term(iTRAQ8plex); S11(Phosp)	4	1	2	0.156266	0.56215	0.651301	0.456573	0.263866	0.456573	0.263866	transmembrane receptor regulatory/adaptor protein
88	Adam22	SNdeGLSHSphWSER	N803	Disintegrin and metalloproteinase domain-containing protein 22 OS=Mus musculus GN=Adam22 PE=1 SV=2 - [ADA22_MOUSE]	Q9R1V6	N-Term(iTRAQ8plex); N2(Deami); S7(Phosp)	1	NA	1	0.462091		0.393661	0.427876	0.0483873	0.427876	0.0483873	cell adhesion protein with metalloprotease activity*
89	Dpp6	NVETNNdeSTVLIEGK	N113	Dipeptidyl aminopeptidase-like protein 6 OS=Mus musculus GN=Dpp6 PE=1 SV=1 - [DPP6_MOUSE]	Q9Z218	N-Term(iTRAQ8plex); N6(Deami); K14(iTRAQ8plex)	1	8	1	0.355791	0.698896	0.38002	0.478236	0.191481	0.469535	0.183112	serine protease
		CEGPGVPTVTVHNdeTTDK	N505	Dipeptidyl aminopeptidase-like protein 6 OS=Mus musculus GN=Dpp6 PE=1 SV=1 - [DPP6_MOUSE]	Q9Z218	N-Term(iTRAQ8plex); C1(Carbamidomethyl); N13(Deami); K17(iTRAQ8plex)	3	5	NA	0.584397	0.337273		0.460835	0.174743
90	Dpysl2	NdeLHQSGFSphLSGAQIDDNIPR	N533, S540	Dihydropyrimidinase-related protein 2 OS=Mus musculus GN=Dpysl2 PE=1 SV=2 - [DPYL2_MOUSE]	O08553	N-Term(iTRAQ8plex); N1(Deami); S8(Phosp)	1	12	3	-0.484841	-0.573879	-0.085553	-0.381424	0.260071	-0.381424	0.260071	hydrolase
91	Crmp1	SphIPHITSDR	S8	Dihydropyrimidinase-related protein 1 OS=Mus musculus GN=Crmp1 PE=1 SV=1 - [DPYL1_MOUSE]	P97427	N-Term(iTRAQ8plex); S1(Phosp)	15	1	1	0.362532	0.55768	0.286055	0.402089	0.140066	0.402089	0.140066	hydrolase
92	Dgkb	GAITphPPR	T117	Diacylglycerol kinase beta OS=Mus musculus GN=Dgkb PE=2 SV=2 - [DGKB_MOUSE]	Q6NS52	N-Term(iTRAQ8plex); T4(Phosp)	3	2	2	0.550843	0.597988		0.574416	0.0333365	0.574416	0.0333365	diacylglycerol kinase activity*
93	Dync1li1	KPASVSPTTPTSphPTEGEAS	S516	Cytoplasmic dynein 1 light intermediate chain 1 OS=Mus musculus GN=Dync1li1 PE=1 SV=1 - [DC1L1_MOUSE]	Q8R1Q8	N-Term(iTRAQ8plex); K1(iTRAQ8plex); S12(Phosp)	2	1	NA	0.712171	0.671956		0.692064	0.0284364	0.692064	0.0284364	enzyme modulator, microtubule family cytoskeletal protein
94	Snap91	KPGNNEGSGAPSphPLSK	S300	Clathrin coat assembly protein AP180 OS=Mus musculus GN=Snap91 PE=1 SV=1 - [AP180_MOUSE]	Q61548	N-Term(iTRAQ8plex); K1(iTRAQ8plex); S12(Phosp); K16(iTRAQ8plex)	2	2	4	0.786086	0.976226	0.908892	0.890401	0.0964094	0.465462	0.148841	vesicle coat protein
		SSPATTVTSphPNSTPAK	S313	Clathrin coat assembly protein AP180 OS=Mus musculus GN=Snap91 PE=1 SV=1 - [AP180_MOUSE]	Q61548	N-Term(iTRAQ8plex); S9(Phosp); K16(iTRAQ8plex)	1	1	1	0.581824	0.946954	0.615096	0.714625	0.20189
		KPGNdeNEGSphGAPSphPLSK	N292, S296	Clathrin coat assembly protein AP180 OS=Mus musculus GN=Snap91 PE=1 SV=1 - [AP180_MOUSE]	Q61548	N-Term(iTRAQ8plex); K1(iTRAQ8plex); N4(Deami); S8(Phosp); S12(Phosp); K16(iTRAQ8plex)	1	NA	1	0.510564		0.774336	0.64245	0.186515
		GASphPVPESSLTADLLSVDAFAAPSPASTASPAK	S600	Clathrin coat assembly protein AP180 OS=Mus musculus GN=Snap91 PE=1 SV=1 - [AP180_MOUSE]	Q61548	N-Term(iTRAQ8plex); S3(Phosp); K33(iTRAQ8plex)	1	3	1	-0.490569	-0.396098	-0.270217	-0.385628	0.110548
95	Mapk8ip3	LFSSSSSphPPPAK	S586	C-Jun-amino-terminal kinase-interacting protein 3 OS=Mus musculus GN=Mapk8ip3 PE=1 SV=1 - [JIP3_MOUSE]	Q9ESN9	N-Term(iTRAQ8plex); S7(Phosp); K12(iTRAQ8plex)	3	9	7	0.67862	0.298395	0.345595	0.44087	0.207245	0.44087	0.207245	kinase modulator
96	Ctnnd2	GGSPLTTTQGGSphPTK	S273	Catenin delta-2 OS=Mus musculus GN=Ctnnd2 PE=1 SV=1 - [CTND2_MOUSE]	O35927	N-Term(iTRAQ8plex); S12(Phosp); K15(iTRAQ8plex)	5	2	NA	0.629849	0.459678		0.544764	0.120329	0.544764	0.120329	storage protein, signaling molecule, cytoskeletal protein, cell adhesion molecule
97	Ctnnb1	RTSphMGGTQQQFVEGVR	S552	Catenin beta-1 OS=Mus musculus GN=Ctnnb1 PE=1 SV=1 - [CTNB1_MOUSE]	Q02248	N-Term(iTRAQ8plex); S3(Phosp)	8	1	NA	0.333826	0.545132		0.439479	0.149416	0.439479	0.149416	storage protein, signaling molecule, cytoskeletal protein, cell adhesion molecule
98	Caskin1	TGSEPSphPPQGGGSLGPSAPPEEIWVLR	S358	Caskin-1 OS=Mus musculus GN=Caskin1 PE=1 SV=2 - [CSKI1_MOUSE]	Q6P9K8	N-Term(iTRAQ8plex); S6(Phosp)	21	1	NA	-0.55456	-0.428447		-0.491504	0.0891756	-0.491504	0.0891756	transmembrane receptor regulatory/adaptor protein
99	Prkar2b	RASphVCAEAYNPDEEEDDAESR	S112	cAMP-dependent protein kinase type II-beta regulatory subunit OS=Mus musculus GN=Prkar2b PE=1 SV=3 - [KAP3_MOUSE]	P31324	N-Term(iTRAQ8plex); S3(Phosp); C5(Carbamidomethyl)	1	2	NA	0.717984	0.633809		0.675897	0.0595209	0.675897	0.0595209	kinase modulator
100	Canx	AEEDEILNdeRSphPR	N580, S582	Calnexin OS=Mus musculus GN=Canx PE=1 SV=1 - [CALX_MOUSE]	P35564	N-Term(iTRAQ8plex); N8(Deami); S10(Phosp)	1	1	5	0.733764	0.770024	0.584636	0.696141	0.0982539	0.696141	0.0982539	chaperone, calcium-binding protein
101	Kctd12	SPSGGAAGPLLTPSQSphLDGSR	S202	BTB/POZ domain-containing protein KCTD12 OS=Mus musculus GN=Kctd12 PE=1 SV=1 - [KCD12_MOUSE]	Q6WVG3	N-Term(iTRAQ8plex); S16(Phosp)	1	1	3	-0.397885	-0.50794	-0.324225	-0.410017	0.0924565	-0.410017	0.0924565	regulatory protein for G-protein coupled receptors*
102	Add2	DIATEKPGSphPVK	S594	Beta-adducin OS=Mus musculus GN=Add2 PE=1 SV=4 - [ADDB_MOUSE]	Q9QYB8	N-Term(iTRAQ8plex); K6(iTRAQ8plex); S9(Phosp); K12(iTRAQ8plex)	1	7	25	0.751093	0.477455	0.939068	0.722539	0.232127	0.520795	0.165166	non-motor actin binding protein
		DKTESVTSGPLSphPEGSphPSK	S692	Beta-adducin OS=Mus musculus GN=Add2 PE=1 SV=4 - [ADDB_MOUSE]	Q9QYB8	N-Term(iTRAQ8plex); K2(iTRAQ8plex); S12(Phosp); S16(Phosp); K19(iTRAQ8plex)	NA	2	1		0.559341	0.404733	0.482037	0.109325
		STPASphPVQSPSK	S602	Beta-adducin OS=Mus musculus GN=Add2 PE=1 SV=4 - [ADDB_MOUSE]	Q9QYB8	N-Term(iTRAQ8plex); S5(Phosp); K12(iTRAQ8plex)	2	17	NA	0.503096	0.379277		0.441186	0.0875536
		STPASphPVQSphPSK	S602, S606	Beta-adducin OS=Mus musculus GN=Add2 PE=1 SV=4 - [ADDB_MOUSE]	Q9QYB8	N-Term(iTRAQ8plex); S5(Phosp); S9(Phosp); K12(iTRAQ8plex)	6	26	3	0.398497	0.686069	0.227687	0.437418	0.231656
103	Bsg	TSDTGEEEAITNdeSTEANdeGK	N270, N275	Basigin OS=Mus musculus GN=Bsg PE=1 SV=2 - [BASI_MOUSE]	P18572	N-Term(iTRAQ8plex); N12(Deami); N17(Deami); K19(iTRAQ8plex)	4	19	3	0.403909	0.554642		0.479276	0.106585	0.479276	0.106585	transmembrane receptor regulatory/adaptor protein
104	Epb41l3	VESTSVGSISphPGGAK	S804	Band 4.1-like protein 3 OS=Mus musculus GN=Epb41l3 PE=1 SV=1 - [E41L3_MOUSE]	Q9WV92	N-Term(iTRAQ8plex); S10(Phosp); K15(iTRAQ8plex)	1	1	1	0.641952	0.830001	0.296469	0.589474	0.270609	-0.249688	0.174797	cytoskeleton organization protein*
		VESTSVGSphISPGGAK	S802	Band 4.1-like protein 3 OS=Mus musculus GN=Epb41l3 PE=1 SV=1 - [E41L3_MOUSE]	Q9WV92	N-Term(iTRAQ8plex); S8(Phosp); K15(iTRAQ8plex)	15	NA	28	0.518341		0.42744	0.472891	0.064277
		GISQTNdeLITTVTphPEK	N489, T495	Band 4.1-like protein 3 OS=Mus musculus GN=Epb41l3 PE=1 SV=1 - [E41L3_MOUSE]	Q9WV92	N-Term(iTRAQ8plex); N6(Deami); T12(Phosp); K15(iTRAQ8plex)	3	6	2	-0.366458	-0.360228	-0.512244	-0.412977	0.0860243
		GISphQTNLITTVTphPEK	S486, T495	Band 4.1-like protein 3 OS=Mus musculus GN=Epb41l3 PE=1 SV=1 - [E41L3_MOUSE]	Q9WV92	N-Term(iTRAQ8plex); S3(Phosp); T12(Phosp); K15(iTRAQ8plex)	1	3	4	-0.647817	-0.275781	-0.348616	-0.424072	0.197162
		QLEYQQFEDDKLSphQR	S96	Band 4.1-like protein 3 OS=Mus musculus GN=Epb41l3 PE=1 SV=1 - [E41L3_MOUSE]	Q9WV92	N-Term(iTRAQ8plex); K11(iTRAQ8plex); S13(Phosp)	1	8	2	-0.338916	-0.762016	-0.353073	-0.484668	0.240294
		GISQTNdeLITphTVTPEK	N489, T492	Band 4.1-like protein 3 OS=Mus musculus GN=Epb41l3 PE=1 SV=1 - [E41L3_MOUSE]	Q9WV92	N-Term(iTRAQ8plex); N6(Deami); T9(Phosp); K15(iTRAQ8plex)	2	NA	5	-0.687148		-0.363635	-0.525392	0.228759
		GISphQTNLITTVTPEK	S486	Band 4.1-like protein 3 OS=Mus musculus GN=Epb41l3 PE=1 SV=1 - [E41L3_MOUSE]	Q9WV92	N-Term(iTRAQ8plex); S3(Phosp); K15(iTRAQ8plex)	1	1	3	-0.794231	-0.647463	-0.332213	-0.591303	0.236074
		GISphQTNdeLITTVTPEK	S486, N489	Band 4.1-like protein 3 OS=Mus musculus GN=Epb41l3 PE=1 SV=1 - [E41L3_MOUSE]	Q9WV92	N-Term(iTRAQ8plex); S3(Phosp); N6(Deami); K15(iTRAQ8plex)	2	1	NA	-0.674611	-0.5683		-0.621456	0.0751736
105	Pea15	QPSphEEEIIK	S116	Astrocytic phosphoprotein PEA-15 OS=Mus musculus GN=Pea15 PE=1 SV=1 - [PEA15_MOUSE]	Q62048	N-Term(iTRAQ8plex); S3(Phosp); K9(iTRAQ8plex)	3	5	1	0.953195	0.775421	0.475632	0.73475	0.241366	0.73475	0.241366	blocks Ras-mediated inhibiton of integrin, modulates ERK MAP kinase cascade*
106	Ap3d1	HSSphLPTphESphDEDIAPAQR	S755, T758, S760	AP-3 complex subunit delta-1 OS=Mus musculus GN=Ap3d1 PE=1 SV=1 - [AP3D1_MOUSE]	O54774	N-Term(iTRAQ8plex); S3(Phosp); T6(Phosp); S8(Phosp)	1	2	1	0.34693	0.576122	0.364391	0.429148	0.127582	0.424866	0.194998	transporter
		HSSphLPTESphDEDIAPAQR	S755, S760	AP-3 complex subunit delta-1 OS=Mus musculus GN=Ap3d1 PE=1 SV=1 - [AP3D1_MOUSE]	O54774	N-Term(iTRAQ8plex); S3(Phosp); S8(Phosp)	1	6	2	0.46	0.628552	0.194015	0.427522	0.219082
		HSSLPTESphDEDIAPAQR	S760	AP-3 complex subunit delta-1 OS=Mus musculus GN=Ap3d1 PE=1 SV=1 - [AP3D1_MOUSE]	O54774	N-Term(iTRAQ8plex); S8(Phosp)	3	1	1	0.327084	0.688321	0.238382	0.417929	0.238329
107	Aak1	VQTTphPPPTIQGQK	T604	AP2-associated protein kinase 1 OS=Mus musculus GN=Aak1 PE=1 SV=2 - [AAK1_MOUSE]	Q3UHJ0	N-Term(iTRAQ8plex); T4(Phosp); K13(iTRAQ8plex)	1	5	1	0.630233	0.897658	0.446496	0.658129	0.226871	0.658129	0.226871	non-receptor serine/theronine protein kinase
108	Ank2	EIASphPSphSPVK	S2824	Ankyrin-2 OS=Mus musculus GN=Ank2 PE=1 SV=2 - [ANK2_MOUSE]	Q8C8R3	N-Term(iTRAQ8plex); S4(Phosp); S6(Phosp); K10(iTRAQ8plex)	5	1	NA	0.715189	0.514587		0.614888	0.141847	0.489201	0.204169	cytoskeletal protein
		EIASPSSphPVK	S2826	Ankyrin-2 OS=Mus musculus GN=Ank2 PE=1 SV=2 - [ANK2_MOUSE]	Q8C8R3	N-Term(iTRAQ8plex); S7(Phosp); K10(iTRAQ8plex)	5	1	1	0.485129	0.737109	0.287674	0.503304	0.225268
		LSphPVSPSAK	S1816	Ankyrin-2 OS=Mus musculus GN=Ank2 PE=1 SV=2 - [ANK2_MOUSE]	Q8C8R3	N-Term(iTRAQ8plex); S2(Phosp); K9(iTRAQ8plex)	14	1	2	0.799173	0.429016	0.233208	0.487133	0.287423
		HLPVSphPGK	S1925	Ankyrin-2 OS=Mus musculus GN=Ank2 PE=1 SV=2 - [ANK2_MOUSE]	Q8C8R3	N-Term(iTRAQ8plex); S5(Phosp); K8(iTRAQ8plex)	1	1	2	0.404323	0.581871	0.282707	0.422967	0.150451
		VGTphPTDIHSEK	T2232	Ankyrin-2 OS=Mus musculus GN=Ank2 PE=1 SV=2 - [ANK2_MOUSE]	Q8C8R3	N-Term(iTRAQ8plex); T3(Phosp); K11(iTRAQ8plex)	28	1	2	0.343575	0.248697	0.660872	0.417714	0.215858
109	Amph	AALPAGEGGSphPEGAK	S500, S508	Amphiphysin OS=Mus musculus GN=Amph PE=1 SV=1 - [AMPH_MOUSE]	Q7TQF7	N-Term(iTRAQ8plex); S10(Phosp); K15(iTRAQ8plex)	31	28	1	0.565425	0.829877	0.841323	0.745542	0.156091	0.126178	0.208001	membrane trafficking regulatory protein
		AFSIQGAPSphDSGPLR	S250	Amphiphysin OS=Mus musculus GN=Amph PE=1 SV=1 - [AMPH_MOUSE]	Q7TQF7	N-Term(iTRAQ8plex); S9(Phosp)	2	2	6	-0.673273	-0.61106	-0.195224	-0.493186	0.25991
110	Eno1	AAVPSGASTphGIYEALELR	T41	Alpha-enolase OS=Mus musculus GN=Eno1 PE=1 SV=3 - [ENOA_MOUSE]	P17182	N-Term(iTRAQ8plex); T9(Phosp)	2	4	NA	-0.897136	-0.973799		-0.935468	0.0542091	-0.935468	0.0542091	lyase
111	Add1	AAVVTphSPPPTTAPHK	T11	Alpha-adducin OS=Mus musculus GN=Add1 PE=1 SV=2 - [ADDA_MOUSE]	Q9QYC0	N-Term(iTRAQ8plex); T5(Phosp); K15(iTRAQ8plex)	1	1	1	0.271525	0.693794	0.376981	0.447433	0.219774	-0.0365614	0.166422	non-motor actin binding protein
		EKSphPPDQSAVPNdeTphPPSTPVK	S600, N609, T610	Alpha-adducin OS=Mus musculus GN=Add1 PE=1 SV=2 - [ADDA_MOUSE]	Q9QYC0	N-Term(iTRAQ8plex); K2(iTRAQ8plex); S3(Phosp); N12(Deami); T13(Phosp); K20(iTRAQ8plex)	NA	6	1		0.273866	0.551475	0.412671	0.196299
		YSDVEVPASVTGHSFASDGDSGTCSphPLR	S431	Alpha-adducin OS=Mus musculus GN=Add1 PE=1 SV=2 - [ADDA_MOUSE]	Q9QYC0	N-Term(iTRAQ8plex); C24(Carbamidomethyl); S25(Phosp)	2	1	2	-0.506974	-0.532655	-0.203765	-0.414464	0.182922
		QKGSphEENLDETR	S586	Alpha-adducin OS=Mus musculus GN=Add1 PE=1 SV=2 - [ADDA_MOUSE]	Q9QYC0	N-Term(iTRAQ8plex); K2(iTRAQ8plex); S4(Phosp)	2	5	NA	-0.544726	-0.639045		-0.591886	0.0666934
112	Cap2	THTPSPTSphPK	S311	Adenylyl cyclase-associated protein 2 OS=Mus musculus GN=Cap2 PE=1 SV=1 - [CAP2_MOUSE]	Q9CYT6	N-Term(iTRAQ8plex); S8(Phosp); K10(iTRAQ8plex)	1	2	4	0.734586	0.301643	0.372012	0.469414	0.232326	0.469414	0.232326	actin family cytoskeletal protein
113	Actb	LCYphVALDFEQEMATAASSSSLEK	Y218	Actin, cytoplasmic 1 OS=Mus musculus GN=Actb PE=1 SV=1 - [ACTB_MOUSE]	P60710	N-Term(iTRAQ8plex); C2(Carbamidomethyl); Y3(Phosp); K23(iTRAQ8plex)	3	NA	4	-0.645587		-0.373611	-0.509599	0.192316	-0.597067	0.168627	actin and actin related protein
		SYphELPDGQVITIGNER	Y240	Actin, cytoplasmic 1 OS=Mus musculus GN=Actb PE=1 SV=1 - [ACTB_MOUSE]	P60710	N-Term(iTRAQ8plex); Y2(Phosp)	NA	2	1		-0.582048	-0.787022	-0.684535	0.144939
114	Hspd1	LVQDVANdeNTNdeEEAGDGTTTATVLAR	N103, N106	60 kDa heat shock protein, mitochondrial OS=Mus musculus GN=Hspd1 PE=1 SV=1 - [CH60_MOUSE]	P63038	N-Term(iTRAQ8plex); N7(Deami); N10(Deami)	1	63	NA	-0.331986	-0.570686		-0.451336	0.168786	-0.451336	0.168786	chaperonin
115	Ywhag	TAFDDAIAELDTLNEDSphYK	S215	14-3-3 protein gamma OS=Mus musculus GN=Ywhag PE=1 SV=2 - [1433G_MOUSE]	P61982	N-Term(iTRAQ8plex); S17(Phosp); K19(iTRAQ8plex)	NA	3	6		-0.675059	-0.898577	-0.786818	0.158051	-0.786818	0.158051	chaperone, calcium-binding protein
