# Supplementary material for: An integrated proteomics approach shows synaptic plasticity changes in an APP/PS1 Alzheimer's mouse model
Source: Oncotarget. 2016 Apr 28;7(23):33627–48. doi: 10.18632/oncotarget.9092 (PMC5085108; doi:10.18632/oncotarget.9092)
Supplement: Supplementary file 6 [file oncotarget-07-33627-s006.xlsx]

## Sheet: SI Table S5
SI Table S5: Deregulated phosphorylated/N-linked glycosylated proteins found in mass spectrometry-based proteomics of APP/PS1 neocortex. Shown are the accession number, protein name, peptide sequence, PTM position, number of peptides used for quantification per biological replicate, mean of the individual peptide of the three biological replicates with standard error (SD), total mean of the mean …
Cortex
#	Name	Peptide sequence	Position	Protein.names.x	Accession.numbers.x	Modifications.x	N.pept_Rep.1	N.pept_Rep.2	N.pept_Rep.3	Repl1	Repl2	Repl3	Mean	SD	Mean_total	SD_total	PANTHER protein class
1	Uba1	ATLPSphPDKLPGFK	S835	Ubiquitin-like modifier-activating enzyme 1 OS=Mus musculus GN=Uba1 PE=1 SV=1 - [UBA1_MOUSE]	Q02053	N-Term(iTRAQ8plex); S5(Phospho); K8(iTRAQ8plex); K13(iTRAQ8plex)	3	2	NA	0.72588	0.815976		0.770928	0.0637075	0.770928	0.0637075	transfer/carrier protein, ligase
2	Stx1a	TAKDSphDDDDDVTVTVDR	S14	Syntaxin-1A OS=Mus musculus GN=Stx1a PE=1 SV=3 - [STX1A_MOUSE]	O35526	N-Term(iTRAQ8plex); K3(iTRAQ8plex); S5(Phosp)	1	2	2	0.441003	0.291091	0.866829	0.532975	0.298685	0.518574	0.273645	SNARE protein
		TphAKDSDDDDDVTVTVDR	T10	Syntaxin-1A OS=Mus musculus GN=Stx1a PE=1 SV=3 - [STX1A_MOUSE]	O35526	N-Term(iTRAQ8plex); T1(Phosp); K3(iTRAQ8plex)	NA	1	7		0.328383	0.679965	0.504174	0.248606
3	Syt2	GGQDDDDAETGLTphEGEGEGEEEKEPENdeLGK	T128, N142	Synaptotagmin-2 OS=Mus musculus GN=Syt2 PE=1 SV=1 - [SYT2_MOUSE]	P46097	N-Term(iTRAQ8plex); T13(Phosp); K23(iTRAQ8plex); N27(Deami); K30(iTRAQ8plex)	4	1	NA	0.594151	0.475756		0.534954	0.0837179	0.534954	0.0837179	membrane trafficking regulatory protein
4	Sv2a	LVNdeSTFLHNK	N573	Synaptic vesicle glycoprotein 2A OS=Mus musculus GN=Sv2a PE=1 SV=1 - [SV2A_MOUSE]	Q9JIS5	N-Term(iTRAQ8plex); N3(Deami); K10(iTRAQ8plex)	4	17	2	0.305503	0.64542	0.243585	0.398169	0.216352	0.398169	0.216352	transfer/carrier protein
5	Stmn1	RASphGQAFELILSPR	S16	Stathmin OS=Mus musculus GN=Stmn1 PE=1 SV=2 - [STMN1_MOUSE]	P54227	N-Term(iTRAQ8plex); S3(Phosp)	1	3	3	-0.293177	-0.364232	-0.837788	-0.498399	0.296059	-0.498399	0.296059	microtuble destabilizing protein*
6	Atp1b1	YLQPLLAVQFTNdeLTVDTEIR	N266	Sodium/potassium-transporting ATPase subunit beta-1 OS=Mus musculus GN=Atp1b1 PE=1 SV=1 - [AT1B1_MOUSE]	P14094	N-Term(iTRAQ8plex); N12(Deami)	1	2	1	-0.25502	-0.22596	-0.734409	-0.40513	0.285534	-0.40513	0.285534	cation transporter, ion channel, hydrolase, ATP synthase
7	Sgip1	VAEQTFIKDDYLETphLSSPK	T395	SH3-containing GRB2-like protein 3-interacting protein 1 OS=Mus musculus GN=Sgip1 PE=1 SV=1 - [SGIP1_MOUSE]	Q8VD37	N-Term(iTRAQ8plex); K8(iTRAQ8plex); T14(Phosp); K19(iTRAQ8plex)	1	7	NA	0.703534	0.576788		0.640161	0.0896231	0.211622	0.149058	membrane trafficking regulatory protein, actin family cytoskeletal protein
		DDYLETLSphSPK	S397	SH3-containing GRB2-like protein 3-interacting protein 1 OS=Mus musculus GN=Sgip1 PE=1 SV=1 - [SGIP1_MOUSE]	Q8VD37	N-Term(iTRAQ8plex); S8(Phosp); K11(iTRAQ8plex)	5	NA	1	0.303644		0.495291	0.399468	0.135515
		RSTphPTPELTSK	T180	SH3-containing GRB2-like protein 3-interacting protein 1 OS=Mus musculus GN=Sgip1 PE=1 SV=1 - [SGIP1_MOUSE]	Q8VD37	N-Term(iTRAQ8plex); T3(Phosp); K11(iTRAQ8plex)	1	2	NA	-0.561764	-0.247759		-0.404762	0.222035
8	Ppp3cb	DAVQQDGFNSLNTAHTTENdeHGTGNdeHSAQ	N516, N521	Serine/threonine-protein phosphatase 2B catalytic subunit beta isoform OS=Mus musculus GN=Ppp3cb PE=2 SV=2 - [PP2BB_MOUSE]	P48453	N-Term(iTRAQ8plex); N19(Deami); N24(Deami)	8	1	NA	0.320289	0.689338		0.504813	0.260957	0.504813	0.260957	protein phosphatase*
9	Pak1	DVATphSPISPTENNTTPPDALTR	T219	Serine/threonine-protein kinase PAK 1 OS=Mus musculus GN=Pak1 PE=1 SV=1 - [PAK1_MOUSE]	O88643	N-Term(iTRAQ8plex); T4(Phosp)	2	3	NA	-0.477028	-0.286368		-0.381698	0.134817	-0.381698	0.134817	cytoskeleton regulating protein*
10	Scg2	VPSPVSSphEDDLQEEEQLEQAIK	S533	Secretogranin-2 OS=Mus musculus GN=Scg2 PE=1 SV=1 - [SCG2_MOUSE]	Q03517	N-Term(iTRAQ8plex); S7(Phosp); K22(iTRAQ8plex)	1	2	3	0.367808	0.500433		0.434121	0.0937796	0.434121	0.0937796	neuropeptide
11	Arhgef2	SVSTTNIAGHFNDESphPLGLR	S213	Rho guanine nucleotide exchange factor 2 OS=Mus musculus GN=Arhgef2 PE=1 SV=4 - [ARHG2_MOUSE]	Q60875	N-Term(iTRAQ8plex); S15(Phosp)	1	40	1	-0.635983	-0.304483	-0.487625	-0.47603	0.166054	-0.47603	0.166054	guanyl-nucleotide exchange factor
12	Prkcg	LVLASIDQADFQGFTphYVNPDFVHPDAR	T674	Protein kinase C gamma type OS=Mus musculus GN=Prkcg PE=1 SV=1 - [KPCG_MOUSE]	P63318	N-Term(iTRAQ8plex); T15(Phosp)	2	3	NA	-0.606332	-0.403958		-0.505145	0.1431	-0.505145	0.1431	non-receptor serine/threonine protein kinase, transfer/carrier protein, annexin, calmodulin
13	Impact	TEEVEVESphEEDPILEHPPENPVK	S137	Protein IMPACT OS=Mus musculus GN=Impact PE=1 SV=2 - [IMPCT_MOUSE]	O55091	N-Term(iTRAQ8plex); S8(Phosp); K23(iTRAQ8plex)	2	2	1	0.387295	0.588077		0.487686	0.141974	0.487686	0.141974	neuitogenesis*
14	Efr3b	SPSphPLQAPEK	S216	Protein EFR3 homolog B OS=Mus musculus GN=Efr3b PE=2 SV=2 - [EFR3B_MOUSE]	Q6ZQ18	N-Term(iTRAQ8plex); S3(Phosp); K10(iTRAQ8plex)	NA	1	1		0.263392	0.527971	0.395682	0.187086	0.395682	0.187086	-
15	Bsn	SLSDPKPLSphPTAEESAK	S2866	Protein bassoon OS=Mus musculus GN=Bsn PE=1 SV=4 - [BSN_MOUSE]	O88737	N-Term(iTRAQ8plex); K6(iTRAQ8plex); S9(Phosp); K17(iTRAQ8plex)	6	3	NA	0.518594	0.581156		0.549875	0.0442378	0.47295	0.121272	cytoskeleton-mediated organization of cytomatrix at nerve terminals active zones*
		GYSYFTGSSphPPLSPSTPSESPTFSPGK	S1482	Protein bassoon OS=Mus musculus GN=Bsn PE=1 SV=4 - [BSN_MOUSE]	O88737	N-Term(iTRAQ8plex); S9(Phosp); K27(iTRAQ8plex)	3	1	NA	0.328287	0.621071		0.474679	0.20703
		ISKFSphPIEEAK	S3382	Protein bassoon OS=Mus musculus GN=Bsn PE=1 SV=4 - [BSN_MOUSE]	O88737	N-Term(iTRAQ8plex); K3(iTRAQ8plex); S5(Phospho); K11(iTRAQ8plex)	1	1	NA	0.314713	0.473881		0.394297	0.112549
16	Lrp1	DNdeATDSVPLR	N2128	Prolow-density lipoprotein receptor-related protein 1 OS=Mus musculus GN=Lrp1 PE=1 SV=1 - [LRP1_MOUSE]	Q91ZX7	N-Term(iTRAQ8plex); N2(Deami)	NA	1	13		0.256714	0.549294	0.403004	0.206886	0.403004	0.206886	receptor, extracellular matrix glycoprotein
17	Psd3	SHSphSPSphLNPDASPVTAK	S1000, S1003	PH and SEC7 domain-containing protein 3 OS=Mus musculus GN=Psd3 PE=1 SV=2 - [PSD3_MOUSE]	Q2PFD7	N-Term(iTRAQ8plex); S3(Phosp); S6(Phosp); K17(iTRAQ8plex)	NA	3	1		0.305665	0.580827	0.443246	0.194569	0.443246	0.194569	guanyl-nucleotide exchange factor
18	Nap1l4	EFITGDVEPTDAESphAWHSENEEEDK	S121	Nucleosome assembly protein 1-like 4 OS=Mus musculus GN=Nap1l4 PE=1 SV=1 - [NP1L4_MOUSE]	Q78ZA7	N-Term(iTRAQ8plex); S14(Phosp); K25(iTRAQ8plex)	9	1	1	0.791597	0.70724	0.538532	0.679123	0.128854	0.679123	0.128854	phosphatase inhibitor
19	Gpm6a	EEQELHDIHSTphR	T268	Neuronal membrane glycoprotein M6-a OS=Mus musculus GN=Gpm6a PE=1 SV=1 - [GPM6A_MOUSE]	P35802	N-Term(iTRAQ8plex); T11(Phosp)	NA	1	3		-0.425822	-0.59497	-0.510396	0.119606	-0.510396	0.119606	myelin protein
20	Nefl	DEPPSphEGEAEEEEK	S473	Neurofilament light polypeptide OS=Mus musculus GN=Nefl PE=1 SV=5 - [NFL_MOUSE]	P08551	N-Term(iTRAQ8plex); S5(Phosp); K14(iTRAQ8plex)	3	1	2	0.716933	0.14527	0.352975	0.40506	0.289369	0.40506	0.289369	structural protein, intermediate filament
21	Ncan	GTVLCGPPPAVENdeASLVGVR	N1175	Neurocan core protein OS=Mus musculus GN=Ncan PE=2 SV=1 - [NCAN_MOUSE]	P55066	N-Term(iTRAQ8plex); C5(Carbamidomethyl); N13(Deami)	3	1	4		-0.392677	-0.805779	-0.599228	0.292107	-0.599228	0.292107	extracellular matrix glycoprotein
22	L1cam	DLQANdeDTGR	N489	Neural cell adhesion molecule L1 OS=Mus musculus GN=L1cam PE=1 SV=1 - [L1CAM_MOUSE]	P11627	N-Term(iTRAQ8plex); N5(Deami)	1	8	1	0.398357	0.183298	0.727068	0.436241	0.273857	0.436241	0.273857	immunoglobulin receptor superfamily, protein phosphatase, immunoglobulin superfamily cell adhesion molecule
23	Ncam1	VAPLVDLSDTPTSAPSASNdeLSSTVLANdeQGAVLSphPSTPASAGETSK	N912, N920, S926	Neural cell adhesion molecule 1 OS=Mus musculus GN=Ncam1 PE=1 SV=3 - [NCAM1_MOUSE]	P13595	N-Term(iTRAQ8plex); N19(Deami); N27(Deami); S33(Phosp); K45(iTRAQ8plex)	6	6	NA	-0.360495	-0.590397		-0.475446	0.162565	-0.475446	0.162565	immunoglobulin receptor superfamily, protein phosphatase, immunoglobulin superfamily cell adhesion molecule
24	Marcks	ANdeGQENdeGHVKVNGDASphPAAAEPGAK	N32, N36, S46	Myristoylated alanine-rich C-kinase substrate OS=Mus musculus GN=Marcks PE=1 SV=2 - [MARCS_MOUSE]	P26645	N-Term(iTRAQ8plex); N2(Deami); N6(Deami); K10(iTRAQ8plex); S16(Phosp); K25(iTRAQ8plex)	2	NA	1	0.84843		1.24409	1.04626	0.279775	1.04626	0.279775	structural protein, signaling molecule, non-motor actin binding protein
25	Mapk1	VADPDHDHTGFLTphEYVATR	T183	Mitogen-activated protein kinase 1 OS=Mus musculus GN=Mapk1 PE=1 SV=3 - [MK01_MOUSE]	P63085	N-Term(iTRAQ8plex); T13(Phosp)	34	NA	2	-0.53406		-0.386199	-0.460129	0.104553	-0.460129	0.104553	non-receptor serine/threonine protein kinase
26	Mapt	TDHGAEIVYKSphPVVSGDTphSPR	S688, T695	Microtubule-associated protein tau OS=Mus musculus GN=Mapt PE=1 SV=3 - [TAU_MOUSE]	P10637	N-Term(iTRAQ8plex); K10(iTRAQ8plex); S11(Phosp); T18(Phosp)	6	1	3	0.249303	0.558466	0.429562	0.412444	0.155291	0.412444	0.155291	non-motor microtubule binding protein
27	Map4	AAVGVTGNDITTphPPNKEPPPSPEK	T658	Microtubule-associated protein 4 OS=Mus musculus GN=Map4 PE=1 SV=3 - [MAP4_MOUSE]	P27546	N-Term(iTRAQ8plex); T12(Phosp); K16(iTRAQ8plex); K24(iTRAQ8plex)	1	12	1	0.286876	0.70696	0.33091	0.441582	0.230876	0.441582	0.230876	non-motor microtubule binding protein
28	Map2	KETSphPETSLIQDEVALK	S1161	Microtubule-associated protein 2 OS=Mus musculus GN=Map2 PE=1 SV=2 - [MTAP2_MOUSE]|Microtubule-associated protein 2 OS=Mus musculus GN=Map2 PE=1 SV=2 - [MAP2_MOUSE]	P20357	N-Term(iTRAQ8plex); K1(iTRAQ8plex); S4(Phospho); K17(iTRAQ8plex)	5	1	NA	0.515734	0.503232		0.509483	0.00884064	0.172318	0.125314	non-motor microtubule binding protein
		DGSphPDAPATPEK	S1352	Microtubule-associated protein 2 OS=Mus musculus GN=Map2 PE=1 SV=2 - [MTAP2_MOUSE]|Microtubule-associated protein 2 OS=Mus musculus GN=Map2 PE=1 SV=2 - [MAP2_MOUSE]	P20357	N-Term(iTRAQ8plex); S3(Phosp); K12(iTRAQ8plex)	3	4	1	0.664089	0.210467	0.470886	0.448481	0.22764
		RSSphLPRPSSILPPR	S1545	Microtubule-associated protein 2 OS=Mus musculus GN=Map2 PE=1 SV=2 - [MTAP2_MOUSE]|Microtubule-associated protein 2 OS=Mus musculus GN=Map2 PE=1 SV=2 - [MAP2_MOUSE]	P20357	N-Term(iTRAQ8plex); S3(Phosp)	24	5	NA	-0.342394	-0.539624		-0.441009	0.139462
29	Map1b	TPGDFNYAYQKPENdeAAGSphPDEEDYDYESQEK	S1877	Microtubule-associated protein 1B OS=Mus musculus GN=Map1b PE=1 SV=2 - [MAP1B_MOUSE]	P14873	N-Term(iTRAQ8plex); K11(iTRAQ8plex); N14(Deami); S18(Phosp); K31(iTRAQ8plex)	4	2	NA	0.472673	0.436604		0.454639	0.0255046	0.440555	0.0980731	non-motor microtubule binding protein
		DVSDERLSphPAK	S1247	Microtubule-associated protein 1B OS=Mus musculus GN=Map1b PE=1 SV=2 - [MAP1B_MOUSE]	P14873	N-Term(iTRAQ8plex); S8(Phospho); K11(iTRAQ8plex)	1	1	NA	0.547133	0.305809		0.426471	0.170642
30	Map1a	SphPEQEVR	S1648	Microtubule-associated protein 1A OS=Mus musculus GN=Map1a PE=1 SV=2 - [MAP1A_MOUSE]	Q9QYR6	N-Term(iTRAQ8plex); S1(Phosp)	1	NA	1	0.519307		0.609741	0.564524	0.0639467	0.482745	0.0463013	non-motor microtubule binding protein
		ELALSSphPEDLTQDFEELK	S527	Microtubule-associated protein 1A OS=Mus musculus GN=Map1a PE=1 SV=2 - [MAP1A_MOUSE]	Q9QYR6	N-Term(iTRAQ8plex); S6(Phosp); K18(iTRAQ8plex)	4	2	NA	0.421228	0.380702		0.400965	0.0286558
31	Grm2	EVVDSTphTSSL	T868	Metabotropic glutamate receptor 2 OS=Mus musculus GN=Grm2 PE=1 SV=2 - [GRM2_MOUSE]	Q14BI2	N-Term(iTRAQ8plex); T6(Phosp)	NA	3	2		0.381011	0.66361	0.52231	0.199827	0.52231	0.199827	G-protein coupled receptor
32	Acsbg1	ESphPSHGLELSAPEK	S53	Long-chain-fatty-acid--CoA ligase ACSBG1 OS=Mus musculus GN=Acsbg1 PE=1 SV=1 - [ACBG1_MOUSE]	Q99PU5	N-Term(iTRAQ8plex); S2(Phosp); K14(iTRAQ8plex)	NA	2	10		0.414222	0.531661	0.472942	0.0830419	0.472942	0.0830419	ligase
33	Lmnb2	RLETEDTSGSphPSR	S427	Lamin-B2 OS=Mus musculus GN=Lmnb2 PE=1 SV=2 - [LMNB2_MOUSE]	P21619	N-Term(iTRAQ8plex); S10(Phosp)	1	2	NA	-0.32413	-0.575125		-0.449628	0.177481	-0.449628	0.177481	structural protein, intermediate filament
34	Tmpo	SSphTPLPTVSSSAENTR	S158	Lamina-associated polypeptide 2, isoforms beta/delta/epsilon/gamma OS=Mus musculus GN=Tmpo PE=1 SV=4 - [LAP2B_MOUSE]	Q61029	N-Term(iTRAQ8plex); S2(Phosp)	1	17	17	-0.502465	-0.462617		-0.482541	0.0281771	-0.482541	0.0281771	peptide hormone
35	Kif2a	ARPSQLPEQSSSAQQNdeGSVSphDISPVQAAK	N132, S136	Kinesin-like protein KIF2A OS=Mus musculus GN=Kif2a PE=1 SV=2 - [KIF2A_MOUSE]	P28740	N-Term(iTRAQ8plex); N16(Deami); S20(Phosp); K29(iTRAQ8plex)	2	9	NA	0.54637	0.437374		0.491872	0.0770723	0.464545	0.110035	microtubule binding motor protein
		ARPSQLPEQSSSAQQNGSVSDISphPVQAAK	S139	Kinesin-like protein KIF2A OS=Mus musculus GN=Kif2a PE=1 SV=2 - [KIF2A_MOUSE]	P28740	N-Term(iTRAQ8plex); S23(Phosp); K29(iTRAQ8plex)	2	2	1	0.600812	0.37481	0.336033	0.437218	0.142997
36	Gsk3b	IQAAASphPPANATAASDTNAGDR	S389	Glycogen synthase kinase-3 beta OS=Mus musculus GN=Gsk3b PE=1 SV=2 - [GSK3B_MOUSE]	Q9WV60	N-Term(iTRAQ8plex); S6(Phosp)	8	4	NA	-0.418419	-0.488437		-0.453428	0.0495103	-0.453428	0.0495103	non-receptor serine/threonine protein kinase
37	Grin1	NdeESAHISDAVGVVAQAVHELLEK	N276	Glutamate receptor ionotropic, NMDA 1 OS=Mus musculus GN=Grin1 PE=1 SV=1 - [NMDZ1_MOUSE]	P35438	N-Term(iTRAQ8plex); N1(Deami); K23(iTRAQ8plex)	1	1	NA	0.523649	0.261762		0.392706	0.185182	0.392706	0.185182	ionotropic glutamate receptor
38	Epm2aip1	EVLPDHVGVLEGIDLSphPEITR	S147	EPM2A-interacting protein 1 OS=Mus musculus GN=Epm2aip1 PE=2 SV=1 - [EPMIP_MOUSE]	Q8VEH5	N-Term(iTRAQ8plex); S16(Phosp)	1	1	NA	0.768462	0.497614		0.633038	0.191518	0.633038	0.191518	transcription factor, kinase inhibitor
39	Eef1d	DIDLFGSphDEEEEDK	S162	Elongation factor 1-delta OS=Mus musculus GN=Eef1d PE=1 SV=3 - [EF1D_MOUSE]	P57776	N-Term(iTRAQ8plex); S7(Phosp); K14(iTRAQ8plex)	1	1	1	0.429666	0.335548		0.382607	0.0665512	0.382607	0.0665512	translation elongation factor
40	Dnajc5	SLSphTSGESLYHVLGLDK	S10	DnaJ homolog subfamily C member 5 OS=Mus musculus GN=Dnajc5 PE=1 SV=1 - [DNJC5_MOUSE]	P60904	N-Term(iTRAQ8plex); S3(Phosp); K17(iTRAQ8plex)	1	1	NA	0.641417	0.96182		0.801619	0.226559	0.801619	0.226559	chaperone
41	Dstn	LGGSLIVAFEGSphPV	S163	Destrin OS=Mus musculus GN=Dstn PE=1 SV=3 - [DEST_MOUSE]	Q9R0P5	N-Term(iTRAQ8plex); S12(Phosp)	3	3	9	-0.206668	-0.29069	-0.706144	-0.401167	0.267438	-0.401167	0.267438	non-motor actin binding protein
42	Dmtn	STphSPPPSphPEVWAESR	T91, S96	Dematin OS=Mus musculus GN=Dmtn PE=1 SV=1 - [DEMA_MOUSE]	Q9WV69	N-Term(iTRAQ8plex); T2(Phosp); S7(Phosp)	10	1	1		-0.405378	-0.657912	-0.531645	0.178569	-0.531645	0.178569	membrane-cytoskeletal associated protein with F-actin binding activity*
43	Cldn11	FYYSphSGSSSPTHAK	S193	Claudin-11 OS=Mus musculus GN=Cldn11 PE=1 SV=1 - [CLD11_MOUSE]	Q60771	N-Term(iTRAQ8plex); S4(Phosp); K14(iTRAQ8plex)	2	6	NA	0.429476	0.709338		0.569407	0.197892	0.558597	0.124506	tight junction
		FYYSSGSSphSphPTHAK	S197, S198	Claudin-11 OS=Mus musculus GN=Cldn11 PE=1 SV=1 - [CLD11_MOUSE]	Q60771	N-Term(iTRAQ8plex); S8(Phosp); S9(Phosp); K14(iTRAQ8plex)	NA	18	1		0.583935	0.51164	0.547788	0.0511198
44	Snap91	KPGNdeNEGSGAPSphPLSK	N292, S300	Clathrin coat assembly protein AP180 OS=Mus musculus GN=Snap91 PE=1 SV=1 - [AP180_MOUSE]	Q61548	N-Term(iTRAQ8plex); K1(iTRAQ8plex); N4(Deami); S12(Phosp); K16(iTRAQ8plex)	1	1	6	0.505004	0.509163	0.779602	0.597923	0.157352	0.507913	0.142474	vesicle coat protein
		KPGNNEGSGAPSphPLSK	S300	Clathrin coat assembly protein AP180 OS=Mus musculus GN=Snap91 PE=1 SV=1 - [AP180_MOUSE]	Q61548	N-Term(iTRAQ8plex); K1(iTRAQ8plex); S12(Phosp); K16(iTRAQ8plex)	2	2	4	0.305837	0.556772	0.391102	0.417904	0.127596
45	Cend1	ADPVLLNdeNHSNLKPAPTVPAAPSSPDATSphEPK	N73, S95	Cell cycle exit and neuronal differentiation protein 1 OS=Mus musculus GN=Cend1 PE=1 SV=1 - [CEND_MOUSE]	Q9JKC6	N-Term(iTRAQ8plex); N7(Deamidated); K13(iTRAQ8plex); S29(Phospho); K32(iTRAQ8plex)	1	2	NA	0.691328	1.08185		0.886587	0.276137	0.711149	0.162494	migration and maturation regulating protein in nerve cells*
		ADPVLLNNdeHSNLKPAPTVPAAPSSphPDATSEPK	N74, S90	Cell cycle exit and neuronal differentiation protein 1 OS=Mus musculus GN=Cend1 PE=1 SV=1 - [CEND_MOUSE]	Q9JKC6	N-Term(iTRAQ8plex); N8(Deamidated); K13(iTRAQ8plex); S24(Phospho); K32(iTRAQ8plex)	1	8	1	0.569367	0.988528		0.778948	0.296392
		ADPVLLNdeNHSNLKPAPTVPAAPSSPDATphSEPK	N73, T94	Cell cycle exit and neuronal differentiation protein 1 OS=Mus musculus GN=Cend1 PE=1 SV=1 - [CEND_MOUSE]	Q9JKC6	N-Term(iTRAQ8plex); N7(Deamidated); K13(iTRAQ8plex); T28(Phospho); K32(iTRAQ8plex)	1	2	NA	0.744488	0.74859		0.746539	0.00290039
		ADPVLLNdeNdeHSNLKPAPTVPAAPSSPDATphSEPK	N73, N74, T94	Cell cycle exit and neuronal differentiation protein 1 OS=Mus musculus GN=Cend1 PE=1 SV=1 - [CEND_MOUSE]	Q9JKC6	N-Term(iTRAQ8plex); N7(Deamidated); N8(Deamidated); K13(iTRAQ8plex); T28(Phospho); K32(iTRAQ8plex)	26	13	4	0.628599	0.757959		0.693279	0.0914715
		ADPVLLNdeNdeHSNLKPAPTVPAAPSSphPDATSEPK	N73, N74, S90	Cell cycle exit and neuronal differentiation protein 1 OS=Mus musculus GN=Cend1 PE=1 SV=1 - [CEND_MOUSE]	Q9JKC6	N-Term(iTRAQ8plex); N7(Deami); N8(Deami); K13(iTRAQ8plex); S24(Phosp); K32(iTRAQ8plex)	3	1	5	0.600548	0.770778		0.685663	0.12037
		ADPVLLNdeNdeHSNdeLKPAPTVPAAPSSphPDATSEPK	N73, N74, N74, S90	Cell cycle exit and neuronal differentiation protein 1 OS=Mus musculus GN=Cend1 PE=1 SV=1 - [CEND_MOUSE]	Q9JKC6	N-Term(iTRAQ8plex); N7(Deami); N8(Deami); N11(Deami); K13(iTRAQ8plex); S24(Phosp); K32(iTRAQ8plex)	6	26	NA	0.569308	0.718104		0.643706	0.105215
		ADPVLLNdeNHSNLKPAPTVPAAPSSphPDATSEPK	N73, S90	Cell cycle exit and neuronal differentiation protein 1 OS=Mus musculus GN=Cend1 PE=1 SV=1 - [CEND_MOUSE]	Q9JKC6	N-Term(iTRAQ8plex); N7(Deami); K13(iTRAQ8plex); S24(Phosp); K32(iTRAQ8plex)	2	1	1	0.370101	0.716546		0.543323	0.244974
46	Calb2	DGSGYphIDENELDALLK	Y214	Calretinin OS=Mus musculus GN=Calb2 PE=1 SV=3 - [CALB2_MOUSE]	Q08331	N-Term(iTRAQ8plex); Y5(Phosp); K16(iTRAQ8plex)	4	1	NA	-0.461599	-0.381096		-0.421348	0.0569239	-0.421348	0.0569239	calcium-binding protein
47	Camk2b	ESSDSTphNTTIEDEDAK	T398	Calcium/calmodulin-dependent protein kinase type II subunit beta OS=Mus musculus GN=Camk2b PE=1 SV=2 - [KCC2B_MOUSE]	P28652	N-Term(iTRAQ8plex); T6(Phosp); K16(iTRAQ8plex)	3	2	NA	-0.434285	-0.66637		-0.550327	0.164109	-0.550327	0.164109	non-receptor serine/threonine protein kinase
48	Add2	DKTESVTSGPLSphPEGSphPSK	S962, S696	Beta-adducin OS=Mus musculus GN=Add2 PE=1 SV=4 - [ADDB_MOUSE]	Q9QYB8	N-Term(iTRAQ8plex); K2(iTRAQ8plex); S12(Phosp); S16(Phosp); K19(iTRAQ8plex)	NA	2	1		0.453685	0.683151	0.568418	0.162257	0.568418	0.162257	non-motor actin binding protein
49	Atl1	SSDWSphSphEEEEPVRK	S22, S23	Atlastin-1 OS=Mus musculus GN=Atl1 PE=1 SV=1 - [ATLA1_MOUSE]	Q8BH66	N-Term(iTRAQ8plex); S5(Phospho); S6(Phospho); K14(iTRAQ8plex)	5	1	NA	0.439072	0.399033		0.419052	0.0283116	0.419052	0.0283116	heterotrimeric G-protein
50	Ap3b2	AFYGSphEEDEAK	S272	AP-3 complex subunit beta-2 OS=Mus musculus GN=Ap3b2 PE=1 SV=2 - [AP3B2_MOUSE]	Q9JME5	N-Term(iTRAQ8plex); S5(Phosp); K11(iTRAQ8plex)	1	9	2	0.276225	0.426396	0.776986	0.493202	0.256978	0.493202	0.256978	protein sorting in Golgi / endosomes*
51	Add1	EKSphPPDQSAVPNTphPPSTPVK	S600, T610	Alpha-adducin OS=Mus musculus GN=Add1 PE=1 SV=2 - [ADDA_MOUSE]	Q9QYC0	N-Term(iTRAQ8plex); K2(iTRAQ8plex); S3(Phosp); T13(Phosp); K20(iTRAQ8plex)	1	9	1	0.204145	0.306458	0.673691	0.394764	0.246915	0.390878	0.159093	non-motor actin binding protein
		SphPGTPAGEGSGSPPK	S355	Alpha-adducin OS=Mus musculus GN=Add1 PE=1 SV=2 - [ADDA_MOUSE]	Q9QYC0	N-Term(iTRAQ8plex); S1(Phosp); K15(iTRAQ8plex)	7	1	NA	0.437388	0.336595		0.386992	0.0712718
52	Akap12	EVCVSGGDHTQLTDLSphPEEK	S467	A-kinase anchor protein 12 OS=Mus musculus GN=Akap12 PE=1 SV=1 - [AKA12_MOUSE]	Q9WTQ5	N-Term(iTRAQ8plex); C3(Carbamidomethyl); S16(Phosp); K20(iTRAQ8plex)	1	8	7	0.189807	0.439438	0.624189	0.417811	0.217997	0.417811	0.217997	anchoring protein for subcellular compartmentation of PKA and PKC*
53	Hspd1	LVQDVANdeNTNEEAGDGTTTATVLAR	N103	60 kDa heat shock protein, mitochondrial OS=Mus musculus GN=Hspd1 PE=1 SV=1 - [CH60_MOUSE]	P63038	N-Term(iTRAQ8plex); N7(Deami)	4	1	4	-0.166149	-0.319987	-0.745234	-0.410457	0.299956	-0.410457	0.299956	chaperonin
