# Supplementary material for: An integrated proteomics approach shows synaptic plasticity changes in an APP/PS1 Alzheimer's mouse model
Source: Oncotarget. 2016 Apr 28;7(23):33627–48. doi: 10.18632/oncotarget.9092 (PMC5085108; doi:10.18632/oncotarget.9092)
Supplement: Supplementary file 7 [file oncotarget-07-33627-s007.xlsx]

## Sheet: SI Table S6
SI Table S6: Analysis of the pathway-focused transcriptome associated to synaptic plasticity in the hippocampus, neocortex, brainstem and olfactory bulb.
Hippocampus
					Ct-value						ΔCt						ΔΔCt						fold-change						mean	SEM	mean	SEM	normalised fold-change	SEM	normalised fold-change	SEM		p-value
#	UniGene	RefSeq	Description	Symbol	WT 1	WT 2	WT 3	APP/PS1 1	APP/PS1 2	APP/PS1 3	WT 1	WT 2	WT 3	Mut 1	Mut 2	Mut 3	WT 1	WT 2	WT 3	Mut 1	Mut 2	Mut 3	WT 1	WT 2	WT 3	Mut 1	Mut 2	Mut 3	WT	WT	Mut	Mut	WT	WT	APP/PS1	APP/PS1	Symbol	WT vs. APP/PS1
1	Mm.3037	NM_007399	A disintegrin and metallopeptidase domain 10	Adam10	24.6127	23.7464	24.7261	19.5292	23.9815	24.3766	2.10983	2.30555	1.70193	1.6733	2.22685	1.36586	0.0707283	0.266447	-0.337175	-0.365797	0.18775	-0.673239	0.952157	0.831364	1.26328	1.28859	0.877974	1.59465	1.0156	0.128656	1.25374	0.207619	1	0.126679	1.23448	0.20443	Adam10	0.192389
2	Mm.259733	NM_009622	Adenylate cyclase 1	Adcy1	20.1918	19.4981	21.3337	15.4349	19.6987	21.5862	-2.3111	-1.94272	-1.69046	-2.42094	-2.05595	-1.42448	-0.329672	0.0387071	0.290965	-0.439507	-0.0745227	0.556949	1.25673	0.973527	0.817355	1.35614	1.05301	0.679738	1.01587	0.128591	1.02963	0.19561	1	0.126582	1.01355	0.192555	Adcy1	0.477972
3	Mm.1425	NM_009623	Adenylate cyclase 8	Adcy8	26.6237	24.6155	27.7488	19.835	25.975	29.1811	4.12085	3.1746	4.72464	1.97918	4.22026	6.17039	0.114153	-0.832096	0.717943	-2.02752	0.213564	2.16369	0.923925	1.78027	0.607964	4.07704	0.862404	0.223184	1.10405	0.350195	1.72088	1.19244	1	0.317191	1.55869	1.08006	Adcy8	0.322854
4	Mm.6645	NM_009652	Thymoma viral proto-oncogene 1	Akt1	21.9563	20.7418	22.8121	16.1316	21.561	22.7769	-0.546566	-0.699022	-0.21208	-1.72432	-0.193693	-0.233829	-0.0606766	-0.213133	0.273809	-1.23843	0.292196	0.25206	1.04295	1.1592	0.827133	2.35942	0.816658	0.839697	1.00976	0.0972863	1.33859	0.510456	1	0.0963457	1.32565	0.505521	Akt1	0.28062
5	Mm.25405	NM_018790	Activity regulated cytoskeletal-associated protein	Arc	15.912	15.0119	16.6684	13.6487	15.2033	16.2035	-6.59091	-6.42895	-6.3557	-4.20721	-6.55137	-6.80726	-0.132395	0.0295715	0.102823	2.25131	-0.0928516	-0.34874	1.09611	0.979711	0.931209	0.210034	1.06648	1.27345	1.00234	0.0489299	0.849986	0.325506	1	0.0488155	0.847998	0.324745	Arc	0.333761
6	Mm.1442	NM_007540	Brain derived neurotrophic factor	Bdnf	19.2782	18.5035	20.5111	15.1894	18.6362	21.5276	-3.22465	-2.9373	-2.51299	-2.66647	-3.11851	-1.48312	-0.333	-0.0456556	0.378655	0.225175	-0.226865	1.40853	1.25963	1.03215	0.769154	0.855491	1.17029	0.376696	1.02031	0.141712	0.800826	0.230715	1	0.138891	0.784883	0.226122	Bdnf	0.231527
7	Mm.131530	NM_177407	Calcium/calmodulin-dependent protein kinase II alpha	Camk2a	13.8896	13.3114	14.717	9.79625	13.5389	15.6976	-8.61328	-8.12943	-8.30715	-8.05962	-8.21578	-7.31307	-0.26333	0.220528	0.0428028	0.29033	0.134171	1.03689	1.20025	0.858251	0.970767	0.817715	0.911194	0.487378	1.00975	0.100632	0.738762	0.128556	1	0.0996594	0.731625	0.127314	Camk2a	0.0861364
8	Mm.235182	NM_178597	Calcium/calmodulin-dependent protein kinase II gamma	Camk2g	24.5855	24.2891	25.3146	19.5704	23.9121	24.7439	2.08261	2.84824	2.29043	1.71452	2.15742	1.73319	-0.324481	0.441147	-0.116666	-0.692575	-0.249677	-0.673904	1.25221	0.736549	1.08423	1.61617	1.18894	1.59538	1.02433	0.151843	1.46683	0.139074	1	0.148236	1.43199	0.135771	Camk2g	0.0490442
9	Mm.257437	NM_007664	Cadherin 2	Cdh2	26.4368	25.8697	26.9881	22.634	25.9046	26.343	3.93393	4.42887	3.96402	4.77815	4.14986	3.33231	-0.175009	0.319929	-0.14492	0.669212	0.0409203	-0.776627	1.12897	0.801109	1.10567	0.62885	0.972035	1.71312	1.01192	0.105618	1.10467	0.31995	1	0.104374	1.09166	0.316182	Cdh2	0.398367
10	Mm.439656	NM_009883	CCAAT/enhancer binding protein (C/EBP), beta	Cebpb	21.0028	20.566	22.3196	17.9444	20.7878	22.7059	-1.50009	-0.874868	-0.704504	0.0885048	-0.966875	-0.304785	-0.473601	0.151618	0.321983	1.11499	0.0596116	0.721702	1.38857	0.90024	0.79997	0.461694	0.959522	0.606382	1.02959	0.181808	0.675866	0.147851	1	0.176582	0.65644	0.143601	Cebpb	0.102841
11	Mm.347407	NM_007679	CCAAT/enhancer binding protein (C/EBP), delta	Cebpd	21.4482	20.6133	22.7162	16.7336	21.253	23.2083	-1.05467	-0.827562	-0.30797	-1.12223	-0.501673	0.197609	-0.324604	-0.0974941	0.422098	-0.392166	0.228395	0.927677	1.25232	1.06991	0.746338	1.31236	0.853584	0.525704	1.02286	0.147947	0.897217	0.228134	1	0.144641	0.877167	0.223036	Cebpd	0.334022
12	Mm.7992	NM_007726	Cannabinoid receptor 1 (brain)	Cnr1	23.9317	22.8352	24.0093	19.9906	22.9593	23.2692	1.42883	1.39435	0.985212	2.1347	1.20457	0.25845	0.159369	0.124886	-0.284254	0.865234	-0.0648918	-1.01102	0.895417	0.917077	1.21778	0.548957	1.04601	2.01533	1.01009	0.104033	1.20343	0.430562	1	0.102993	1.19141	0.42626	Cnr1	0.342507
13	Mm.453295	NM_133828	CAMP responsive element binding protein 1	Creb	24.2703	23.6176	25.2441	19.5726	24.0931	24.5614	1.76743	2.17678	2.21998	1.71669	2.33842	1.55069	-0.287299	0.12205	0.16525	-0.338041	0.283683	-0.504041	1.22035	0.918881	0.891774	1.26404	0.821491	1.41818	1.01034	0.1053	1.1679	0.17883	1	0.104223	1.15596	0.177001	Creb	0.244992
14	Mm.5244	NM_013498	CAMP responsive element modulator	Crem	20.0058	19.235	21.1735	17.4959	19.5405	21.563	-2.49707	-2.20583	-1.85061	-0.359934	-2.21421	-1.44772	-0.312567	-0.0213305	0.333898	1.82457	-0.0297114	0.736781	1.24192	1.0149	0.79339	0.282325	1.02081	0.600077	1.01673	0.129482	0.634403	0.213871	1	0.12735	0.623962	0.210351	Crem	0.100469
15	Mm.27256	NM_007864	Discs, large homolog 4 (Drosophila)	Dlg4	22.3422	21.4611	22.4378	17.4723	21.6479	21.8085	-0.160652	0.0202637	-0.586334	-0.383556	-0.106834	-1.20225	0.0815887	0.262505	-0.344093	-0.141315	0.135406	-0.960011	0.945016	0.833639	1.26935	1.10291	0.910413	1.94532	1.016	0.130692	1.31955	0.317784	1	0.128633	1.29877	0.312778	Dlg4	0.213457
16	Mm.181959	NM_007913	Early growth response 1	Egr1	22.599	21.18	22.9907	17.2284	21.7547	22.787	0.0961094	-0.260838	-0.0334435	-0.627487	0	-0.223713	0.162167	-0.19478	0.0326138	-0.56143	0.0660572	-0.157656	0.893682	1.14455	0.977647	1.47573	0.955245	1.11547	1.00529	0.0737267	1.18215	0.153906	1	0.0733385	1.17593	0.153095	Egr1	0.179288
17	Mm.290421	NM_010118	Early growth response 2	Egr2	27.6289	28.3891	30.1493	25.7623	31.5821	30.2362	5.12598	6.94822	7.12518	7.90638	9.82741	7.22548	-1.27381	0.548426	0.725388	1.50659	3.42762	0.825688	2.418	0.683766	0.604834	0.351943	0.0929361	0.564213	1.23553	0.591672	0.336364	0.136269	1	0.47888	0.272242	0.110291	Egr2	0.106369
18	Mm.103737	NM_018781	Early growth response 3	Egr3	25.9754	25.5082	26.7061	21.4704	25.6546	25.308	3.4725	4.06734	3.68193	3.61453	3.89993	2.29728	-0.268093	0.326752	-0.0586586	-0.12606	0.15934	-1.44331	1.20422	0.79733	1.0415	1.09131	0.895435	2.71944	1.01435	0.11824	1.56873	0.578129	1	0.116567	1.54654	0.569952	Egr3	0.200339
19	Mm.44137	NM_020596	Early growth response 4	Egr4	22.5029	20.9472	23.1283	18.244	21.6184	23.099	0	-0.493652	0.104187	0.388134	-0.136299	0.0882797	0.129822	-0.363831	0.234009	0.517956	-0.00647736	0.218102	0.913944	1.28684	0.850269	0.698361	1.0045	0.859696	1.01702	0.136157	0.854186	0.0884177	1	0.133879	0.839893	0.0869383	Egr4	0.18631
20	Mm.250981	NM_010142	Eph receptor B2	Ephb2	19.5733	18.862	20.5528	16.8948	18.9453	20.788	-2.92955	-2.5788	-2.47135	-0.961081	-2.80944	-2.22273	-0.269648	0.0810986	0.188549	1.69882	-0.149544	0.437164	1.20551	0.945338	0.877488	0.308038	1.10922	0.738585	1.00945	0.099971	0.718614	0.231496	1	0.0990355	0.711889	0.22933	Ephb2	0.156494
21	Mm.246513	NM_010234	FBJ osteosarcoma oncogene	Fos	23.2442	21.2148	24.1695	17.8559	21.861	24.2664	0.741295	-0.226088	1.14539	0	0.10631	1.25571	0.187764	-0.779619	0.591855	-0.553531	-0.447221	0.70218	0.877965	1.71668	0.663489	1.46767	1.36341	0.614643	1.08604	0.321338	1.14858	0.268658	1	0.295879	1.05758	0.247373	Fos	0.444273
22	Mm.273114	NM_176942	Gamma-aminobutyric acid (GABA) A receptor, subunit alpha 5	Gabra5	20.7279	19.9452	21.6842	16.1466	20.5025	21.6027	-1.77497	-1.49562	-1.33992	-1.70926	-1.2522	-1.40802	-0.238134	0.0412165	0.196917	-0.172418	0.284636	0.128821	1.17947	0.971835	0.872413	1.12695	0.820949	0.914579	1.0079	0.0904547	0.954158	0.0905233	1	0.0897453	0.946675	0.0898134	Gabra5	0.348034
23	Mm.254629	NM_010305	Guanine nucleotide binding protein (G protein), alpha inhibiting 1	Gnai1	22.5316	21.4419	22.6782	17.5261	21.6376	22.6787	0.0287056	0.00102234	-0.345926	-0.329771	-0.117144	-0.332026	0.134105	0.106422	-0.240527	-0.224372	-0.0117442	-0.226626	0.911235	0.928889	1.18142	1.16827	1.00817	1.1701	1.00718	0.0872696	1.11551	0.053672	1	0.0866472	1.10756	0.0532892	Gnai1	0.174988
24	Mm.4920	NM_008165	Glutamate receptor, ionotropic, AMPA1 (alpha 1)	Gria1	21.3484	20.9061	21.8229	17.6771	20.9502	21.6239	-1.15454	-0.534769	-1.20123	-0.178749	-0.804546	-1.3868	-0.191025	0.428743	-0.237719	0.784763	0.158966	-0.42329	1.14157	0.742909	1.17913	0.580447	0.895667	1.34098	1.0212	0.139569	0.939032	0.220616	1	0.136671	0.919535	0.216035	Gria1	0.384339
25	Mm.220224	NM_013540	Glutamate receptor, ionotropic, AMPA2 (alpha 2)	Gria2	22.1905	21.89	22.7465	19.7536	21.7689	21.9923	-0.312389	0.449162	-0.277607	1.89774	0.0141754	-1.01843	-0.265444	0.496106	-0.230662	1.94468	0.0611204	-0.971482	1.20201	0.709018	1.17337	0.259772	0.958519	1.96085	1.02813	0.159771	1.05972	0.49366	1	0.1554	1.03072	0.480152	Gria2	0.477192
26	Mm.327681	NM_016886	Glutamate receptor, ionotropic, AMPA3 (alpha 3)	Gria3	23.2334	22.4164	23.6632	17.9297	22.4464	23.6911	0.730513	0.975574	0.639109	0.0738487	0.691662	0.680336	-0.0512193	0.193843	-0.142623	-0.707883	-0.0900701	-0.101396	1.03614	0.874274	1.10391	1.63341	1.06442	1.07281	1.00477	0.0681202	1.25688	0.188279	1	0.0677964	1.25091	0.187384	Gria3	0.138228
27	Mm.209263	NM_019691	Glutamate receptor, ionotropic, AMPA4 (alpha 4)	Gria4	15.5724	14.7134	16.2574	13.336	14.7788	16.6374	-6.93048	-6.72749	-6.76669	-4.51991	-6.97595	-6.37332	-0.122261	0.0807304	0.0415306	2.2883	-0.16773	0.4349	1.08844	0.945579	0.971624	0.204716	1.12329	0.739745	1.00188	0.0439276	0.68925	0.266369	1	0.0438451	0.687957	0.265869	Gria4	0.155642
28	Mm.278672	NM_008169	Glutamate receptor, ionotropic, NMDA1 (zeta 1)	Grin1	18.844	17.8974	19.798	14.1517	18.5596	20.458	-3.65886	-3.54343	-3.22614	-3.70417	-3.19511	-2.5527	-0.182714	-0.0672868	0.250001	-0.228029	0.281035	0.923443	1.13502	1.04774	0.840896	1.17123	0.823	0.527249	1.00789	0.087213	0.840494	0.186108	1	0.0865306	0.833918	0.184652	Grin1	0.23055
29	Mm.2953	NM_008170	Glutamate receptor, ionotropic, NMDA2A (epsilon 1)	Grin2a	14.2451	13.7535	14.6518	12.0368	13.6543	14.875	-8.25778	-7.6874	-8.37234	-5.81903	-8.10039	-8.1357	-0.151942	0.418442	-0.2665	2.28681	0.0054512	-0.0298605	1.11106	0.748232	1.20289	0.204928	0.996229	1.02091	1.02073	0.138802	0.74069	0.267976	1	0.135983	0.725649	0.262534	Grin2a	0.202985
30	Mm.436649	NM_008171	Glutamate receptor, ionotropic, NMDA2B (epsilon 2)	Grin2b	25.3727	24.4844	24.9085	22.3173	24.5544	25.2996	2.86982	3.04357	1.88435	4.4614	2.79967	2.28889	0.270575	0.444324	-0.714899	1.86216	0.200426	-0.310358	0.828989	0.734928	1.64137	0.275065	0.870293	1.24002	1.06843	0.287754	0.795125	0.281081	1	0.269324	0.7442	0.263079	Grin2b	0.267075
31	Mm.39090	NM_010350	Glutamate receptor, ionotropic, NMDA2C (epsilon 3)	Grin2c	21.9405	21.1841	23.0241	17.5409	21.5614	23.7617	-0.562416	-0.25675	0	-0.31501	-0.193283	0.75103	-0.289361	0.0163053	0.273055	-0.0419547	0.0797723	1.02409	1.2221	0.988762	0.827565	1.02951	0.946207	0.491722	1.01281	0.114525	0.822479	0.167118	1	0.113077	0.812077	0.165004	Grin2c	0.200342
32	Mm.322594	NM_008172	Glutamate receptor, ionotropic, NMDA2D (epsilon 4)	Grin2d	24.6717	25.9411	26.6652	23.3326	26.3159	26.4696	2.16878	4.50028	3.64104	5.47678	4.56118	3.45891	-1.26792	1.06358	0.204341	2.04007	1.12447	0.0222041	2.40814	0.478443	0.867935	0.243151	0.458669	0.984727	1.25151	0.589146	0.562183	0.220242	1	0.47075	0.449204	0.175982	Grin2d	0.167326
33	Mm.196692	NM_133442	Glutamate receptor interacting protein 1	Grip1	28.3705	28.5691	28.9478	26.4303	29.6166	28.7164	5.86764	7.12827	5.92362	8.5744	7.86186	5.70571	-0.43887	0.821756	-0.382886	2.26789	1.55535	-0.600804	1.35554	0.565753	1.30395	0.207633	0.340247	1.51656	1.07508	0.255099	0.688147	0.415973	1	0.237284	0.640089	0.386922	Grip1	0.236092
34	Mm.391904	NM_016976	Glutamate receptor, metabotropic 1	Grm1	23.3587	22.1517	24.452	17.7198	22.7685	24.5907	0.855789	0.710886	1.42786	-0.136023	1.01376	1.57998	-0.142389	-0.287292	0.429682	-1.1342	0.0155811	0.581804	1.10373	1.22035	0.742426	2.19497	0.989258	0.668128	1.02217	0.143866	1.28412	0.464765	1	0.140745	1.25627	0.454685	Grm1	0.309428
35	Mm.410822	NM_001160353	Glutamate receptor, metabotropic 2	Grm2	20.5837	19.7667	21.6182	16.3718	20.2571	22.9224	-1.91916	-1.67417	-1.40592	-1.48404	-1.49757	-0.0882797	-0.25274	-0.00775782	0.260497	0.182372	0.168849	1.57814	1.19147	1.00539	0.8348	0.881253	0.889552	0.334914	1.01055	0.102993	0.701906	0.183512	1	0.101918	0.694576	0.181595	Grm2	0.108176
36	Mm.318966	NM_181850	Glutamate receptor, metabotropic 3	Grm3	20.6911	19.8195	21.823	15.3465	24.4891	22.5114	-1.81178	-1.62131	-1.20111	-2.50936	2.73439	-0.499355	-0.267052	-0.0765743	0.343626	-0.964622	4.27912	1.04538	1.20335	1.05451	0.788058	1.95155	0.0515057	0.484518	1.01531	0.121475	0.829192	0.574933	1	0.119644	0.816693	0.566267	Grm3	0.383648
37	Mm.358940	NM_001013385	Glutamate receptor, metabotropic 4	Grm4	24.7945	22.6633	25.2849	18.5099	23.6288	26.0238	2.29165	1.22241	2.26074	0.654018	1.87408	3.01313	0.366711	-0.70252	0.33581	-1.27092	-0.0508556	1.08819	0.775549	1.62735	0.792339	2.41315	1.03588	0.47035	1.06508	0.281176	1.30646	0.576924	1	0.263995	1.22663	0.541674	Grm4	0.362969
38	Mm.235018	NM_001081414	Glutamate receptor, metabotropic 5	Grm5	19.6241	18.769	20.5619	15.2562	18.9214	20.8119	-2.87877	-2.67181	-2.46224	-2.59971	-2.83335	-2.19883	-0.207827	-0.000872294	0.2087	0.071236	-0.162406	0.472112	1.15495	1.0006	0.865317	0.951822	1.11915	0.720908	1.00696	0.0836694	0.930627	0.11545	1	0.0830914	0.924198	0.114653	Grm5	0.310397
39	Mm.240881	NM_177328	Glutamate receptor, metabotropic 7	Grm7	20.8705	19.9225	22.2271	15.7507	20.3753	22.3966	-1.63237	-1.51832	-0.797079	-2.10519	-1.37935	-0.614086	-0.316449	-0.202394	0.518843	-0.789272	-0.0634282	0.701836	1.24526	1.15061	0.697931	1.7282	1.04495	0.614789	1.03127	0.168893	1.12931	0.324171	1	0.163772	1.09507	0.314342	Grm7	0.400893
40	Mm.320732	NM_008174	Glutamate receptor, metabotropic 8	Grm8	28.9773	28.8084	29.1603	25.2916	28.6186	30.4123	6.47445	7.36755	6.13612	7.43571	6.86393	7.40159	-0.184924	0.708175	-0.523251	0.776336	0.204551	0.742212	1.13676	0.612094	1.43719	0.583848	0.867809	0.597822	1.06201	0.241099	0.68316	0.0924127	1	0.22702	0.643268	0.0870165	Grm8	0.108101
41	Mm.37533	NM_152134	Homer homolog 1 (Drosophila)	Homer1	20.2423	18.9514	20.8692	14.7978	19.4396	21.3716	-2.26056	-2.48946	-2.15491	-3.0581	-2.31514	-1.63911	0.0410792	-0.187816	0.146737	-0.756454	-0.0134977	0.662535	0.971928	1.13904	0.903291	1.68933	1.0094	0.631767	1.00475	0.0700053	1.11017	0.309423	1	0.0696742	1.10492	0.307959	Homer1	0.37818
42	Mm.268521	NM_010512	Insulin-like growth factor 1	Igf1	25.9653	24.5516	26.4342	19.7808	24.6599	25.5152	3.46242	3.11071	3.41008	1.92497	2.90521	2.50447	0.134686	-0.217028	0.0823421	-1.40276	-0.422525	-0.823263	0.910868	1.16234	0.944523	2.64407	1.34027	1.7694	1.00591	0.0788146	1.91791	0.383629	1	0.0783516	1.90665	0.381375	Igf1	0.0401843
43	Mm.8042	NM_008380	Inhibin beta-A	Inhba	21.323	20.7668	22.2971	18.4024	20.6608	22.4962	-1.1799	-0.674063	-0.727072	0.546532	-1.09391	-0.514526	-0.319558	0.186284	0.133275	1.40688	-0.233568	0.34582	1.24795	0.878867	0.91176	0.377127	1.17574	0.786861	1.01286	0.117928	0.779909	0.230566	1	0.116431	0.770008	0.227639	Inhba	0.209619
44	Mm.275071	NM_010591	Jun oncogene	Jun	25.6301	24.8116	25.8288	21.6007	24.7241	24.9069	3.12724	3.37076	2.80466	3.74487	2.96935	1.89623	0.0263551	0.269872	-0.296227	0.643979	-0.131533	-1.20465	0.981898	0.829393	1.22793	0.639945	1.09546	2.30482	1.01307	0.116099	1.34674	0.496759	1	0.1146	1.32936	0.490348	Jun	0.274384
45	Mm.1167	NM_008416	Jun-B oncogene	Junb	28.3347	27.3177	28.8647	26.6402	28.2257	28.2416	5.83182	5.87683	5.84058	8.78436	6.47102	5.23088	-0.0179221	0.0270856	-0.00916354	2.93462	0.621284	-0.618859	1.0125	0.981401	1.00637	0.130795	0.650092	1.53566	1.00009	0.00951104	0.772183	0.410118	1	0.00951017	0.772112	0.410081	Junb	0.304057
46	Mm.347452	NM_010623	Kinesin family member 17	Kif17	30.2342	30.5565	32.4244	26.2086	30.0433	28.3704	7.73134	9.11566	9.40022	8.35271	8.2886	5.35965	-1.01773	0.366587	0.651147	-0.396365	-0.460475	-3.38942	2.02474	0.775615	0.636774	1.31619	1.376	10.479	1.14571	0.441338	4.39038	3.04434	1	0.385209	3.83202	2.65717	Kif17	0.175511
47	Mm.4292	NM_013692	Kruppel-like factor 10	Klf10	26.6536	25.8348	28.0511	21.8684	26.5669	26.9788	4.1507	4.39393	5.02699	4.01249	4.81219	3.96805	-0.373175	-0.129946	0.503122	-0.511388	0.288316	-0.555823	1.2952	1.09425	0.705578	1.42542	0.818857	1.47001	1.03168	0.173061	1.23809	0.210014	1	0.167747	1.20008	0.203565	Klf10	0.245188
48	Mm.196581	NM_011949	Mitogen-activated protein kinase 1	Mapk1	15.199	14.2881	16.2047	11.3272	14.6922	16.8187	-7.30391	-7.15273	-6.81941	-6.52866	-7.06245	-6.19205	-0.211897	-0.0607131	0.27261	0.563353	0.0295626	0.899962	1.15821	1.04298	0.82782	0.676727	0.979717	0.535901	1.00967	0.0968187	0.730782	0.130938	1	0.0958914	0.723782	0.129684	Mapk1	0.080974
49	Mm.4406	NM_013599	Matrix metallopeptidase 9	Mmp9	26.3632	24.9712	23.7403	20.9717	25.203	26.6032	3.86029	3.53031	0.716185	3.11582	3.44827	3.59244	1.15803	0.82805	-1.98608	0.413555	0.746005	0.89018	0.448124	0.56329	3.96159	0.750771	0.596252	0.539547	1.65767	1.15244	0.628857	0.0631169	1	0.695218	0.379362	0.0380758	Mmp9	0.211548
50	Mm.4974	NM_010875	Neural cell adhesion molecule 1	Ncam1	16.5661	15.5976	16.8091	13.6062	15.6926	17.5971	-5.93675	-5.8433	-6.21508	-4.24972	-6.06211	-5.41361	0.0616258	0.15508	-0.216706	1.74866	-0.0637299	0.584768	0.958184	0.898082	1.16208	0.297579	1.04516	0.666757	1.00611	0.0798881	0.669833	0.215815	1	0.0794026	0.665762	0.214503	Ncam1	0.108869
51	Mm.256765	NM_008689	Nuclear factor of kappa light polypeptide gene enhancer in B-cells 1, p105	Nfkb1	24.9501	24.1619	26.236	20.8844	24.3444	25.6182	2.44722	2.72105	3.21188	3.0285	2.58975	2.60744	-0.346165	-0.0723286	0.418493	0.235119	-0.203632	-0.185942	1.27118	1.05141	0.748206	0.849615	1.15159	1.13756	1.0236	0.151608	1.04626	0.098404	1	0.148113	1.02214	0.0961354	Nfkb1	0.453144
52	Mm.220333	NM_010908	Nuclear factor of kappa light polypeptide gene enhancer in B-cells inhibitor, beta	Nfkbib	28.7529	28.6413	30.5998	22.7637	28.8971	29.7522	6.25	7.20043	7.57571	4.90782	7.14242	6.74145	-0.758711	0.191713	0.566999	-2.1009	0.133703	-0.267264	1.69198	0.875566	0.67502	4.28976	0.911489	1.20352	1.08085	0.310998	2.13492	1.08071	1	0.287733	1.97522	0.999866	Nfkbib	0.200833
53	Mm.1259	NM_013609	Nerve growth factor	Ngf	21.5736	20.255	22.3704	17.8359	20.8873	22.819	-0.929306	-1.18581	-0.653746	-0.0199528	-0.867399	-0.191698	-0.00635211	-0.262856	0.269208	0.903001	0.0555547	0.731256	1.00441	1.19985	0.829775	0.534773	0.962224	0.602379	1.01135	0.106888	0.699792	0.132659	1	0.105689	0.691941	0.131171	Ngf	0.0707152
54	Mm.283893	NM_033217	Nerve growth factor receptor (TNFR superfamily, member 16)	Ngfr	37.7624	30.7604	32.4733	28.5596	30.4654	Undetermined	15.2595	9.31959	9.44917	10.7038	8.71069	#VALUE!	3.91674	-2.02316	-1.89358	-0.638991	-2.63206	#VALUE!	0.0662131	4.06474	3.71556	1.55724	6.1991	#VALUE!	2.6155	1.27862	#VALUE!	#VALUE!	1	0.488864			Ngfr	#VALUE!
55	Mm.44249	NM_008712	Nitric oxide synthase 1, neuronal	Nos1	28.7299	28.2338	29.0054	25.3115	27.522	27.5834	6.22701	6.79297	5.98123	7.45562	5.76735	4.5727	-0.106726	0.459232	-0.352507	1.12189	-0.566387	-1.76103	1.07678	0.727373	1.27678	0.459493	1.48081	3.38941	1.02698	0.160542	1.77657	0.858625	1	0.156325	1.7299	0.83607	Nos1	0.219595
56	Mm.10099	NM_016789	Neuronal pentraxin 2	Nptx2	22.8866	21.7673	23.6636	17.4808	22.3279	24.5283	0.383755	0.326466	0.639465	-0.375113	0.573235	1.51763	-0.0661405	-0.12343	0.18957	-0.825008	0.123339	1.06773	1.04691	1.08932	0.876867	1.77154	0.91806	0.477068	1.00437	0.0649148	1.05556	0.379955	1	0.0646326	1.05097	0.378303	Nptx2	0.45038
57	Mm.119	NM_010444	Nuclear receptor subfamily 4, group A, member 1	Nr4a1	22.1402	20.3665	22.6208	16.6962	21.3784	22.8027	-0.362677	-1.07438	-0.403288	-1.15971	-0.37627	-0.208038	0.250771	-0.460931	0.21016	-0.54626	0.237178	0.405409	0.840447	1.37643	0.864441	1.4603	0.848403	0.755022	1.02711	0.174799	1.02124	0.221176	1	0.170186	0.994289	0.215339	Nr4a1	0.492198
58	Mm.267570	NM_008742	Neurotrophin 3	Ntf3	26.2052	25.7053	26.888	21.5863	25.6719	26.6532	3.70231	4.26442	3.86385	3.73046	3.91724	3.64247	-0.24122	0.320894	-0.0796738	-0.213064	-0.0262871	-0.30106	1.18199	0.800573	1.05678	1.15915	1.01839	1.23205	1.01311	0.11225	1.13653	0.062707	1	0.110797	1.12182	0.0618953	Ntf3	0.195746
59	Mm.20344	NM_198190	Neurotrophin 5	Ntf5	25.8229	28.2052	28.4473	28.4387	28.6017	28.2701	3.32001	6.76437	5.42317	10.5828	6.84698	5.25943	-1.84917	1.59518	0.253986	5.41363	1.67779	0.0902475	3.60293	0.33098	0.838576	0.0234603	0.31256	0.939362	1.59083	1.01666	0.425127	0.270322	1	0.639079	0.267237	0.169925	Ntf5	0.164981
60	Mm.130054	NM_008745	Neurotrophic tyrosine kinase, receptor, type 2	Ntrk2	18.5499	17.5937	19.5766	13.6083	17.7591	19.9236	-3.95304	-3.84716	-3.44756	-4.24754	-3.99559	-3.0871	-0.203784	-0.0979074	0.301692	-0.498288	-0.246335	0.662158	1.15172	1.07022	0.811301	1.41254	1.18619	0.631932	1.01108	0.102622	1.07689	0.231874	1	0.101498	1.06509	0.229333	Ntrk2	0.404019
61	Mm.390715	NM_021543	Protocadherin 8	Pcdh8	23.3419	22.3817	23.9194	20.9495	22.8361	23.5971	0.838972	0.940819	0.895233	3.09359	1.08142	0.586372	-0.0527026	0.0491441	0.00355848	2.20192	0.189742	-0.305302	1.03721	0.96651	0.997536	0.217348	0.876762	1.23568	1.00042	0.0204591	0.776596	0.298202	1	0.0204506	0.776272	0.298078	Pcdh8	0.247801
62	Mm.259464	NM_008837	Protein interacting with C kinase 1	Pick1	21.8263	20.7403	23.6362	17.0109	21.3439	23.8073	-0.676582	-0.700546	0.612053	-0.84502	-0.410761	0.796539	-0.421557	-0.445521	0.867078	-0.589995	-0.155736	1.05156	1.33937	1.36181	0.548256	1.50524	1.11399	0.482445	1.08314	0.267523	1.03389	0.29796	1	0.246987	0.954528	0.275088	Pick1	0.45402
63	Mm.405293	NM_008842	Proviral integration site 1	Pim1	25.9673	25.4163	27.5426	21.472	25.7613	28.2689	3.46437	3.97549	4.51847	3.6161	4.00659	5.25816	-0.521741	-0.0106188	0.532359	-0.370003	0.0204881	1.27206	1.43569	1.00739	0.691423	1.29236	0.985899	0.414069	1.04483	0.215665	0.897441	0.257368	1	0.206411	0.858933	0.246325	Pim1	0.341684
64	Mm.154660	NM_008872	Plasminogen activator, tissue	Plat	23.0553	21.712	24.2456	18.5858	22.1427	24.4859	0.552418	0.271164	1.22149	0.729933	0.387968	1.47522	-0.129274	-0.410528	0.539803	0.0482407	-0.293724	0.793526	1.09374	1.32917	0.687865	0.967115	1.2258	0.576932	1.03693	0.187296	0.923283	0.18859	1	0.180626	0.890403	0.181874	Plat	0.34549
65	Mm.44463	NM_021280	Phospholipase C, gamma 1	Plcg1	24.7157	24.2611	26.4109	19.5514	24.8484	25.3648	2.21284	2.82024	3.38678	1.69557	3.09368	2.35405	-0.593782	0.013621	0.580161	-1.11105	0.287059	-0.452571	1.5092	0.990603	0.668889	2.16004	0.819571	1.36848	1.05623	0.244785	1.44936	0.389066	1	0.231754	1.3722	0.368354	Plcg1	0.220307
66	Mm.1970	NM_031868	Protein phosphatase 1, catalytic subunit, alpha isoform	Ppp1ca	22.9849	22.5467	23.4301	19.904	22.6464	22.5113	0.481958	1.10586	0.405952	2.04809	0.891747	-0.499397	-0.182631	0.441267	-0.258636	1.3835	0.227158	-1.16399	1.13495	0.736488	1.19635	0.383288	0.854316	2.24076	1.0226	0.144148	1.15945	0.557488	1	0.140963	1.13383	0.54517	Ppp1ca	0.411906
67	Mm.280784	NM_013636	Protein phosphatase 1, catalytic subunit, gamma isoform	Ppp1cc	21.1878	19.9864	22.2058	15.8466	20.5038	21.4361	-1.31507	-1.45445	-0.818369	-2.00931	-1.25092	-1.57463	-0.119107	-0.258488	0.377595	-0.813343	-0.0549552	-0.378665	1.08606	1.19622	0.76972	1.75728	1.03883	1.30014	1.01734	0.127827	1.36541	0.209952	1	0.125649	1.34215	0.206374	Ppp1cc	0.114845
68	Mm.2343	NM_026731	Protein phosphatase 1, regulatory (inhibitor) subunit 14A	Ppp1r14a	19.5066	18.7492	20.6576	15.7715	19.2658	20.7124	-2.99631	-2.69165	-2.36651	-2.08442	-2.48892	-2.29836	-0.311484	-0.00682513	0.318309	0.600403	0.195899	0.386463	1.24098	1.00474	0.802009	0.65957	0.873029	0.765003	1.01591	0.126844	0.765867	0.0616218	1	0.124857	0.753872	0.0606566	Ppp1r14a	0.0754453
69	Mm.260288	NM_019411	Protein phosphatase 2 (formerly 2A), catalytic subunit, alpha isoform	Ppp2ca	21.6007	20.7775	21.8111	17.4616	20.9927	21.5547	-0.902205	-0.663351	-1.21305	-0.394245	-0.761984	-1.45606	0.0239976	0.262851	-0.286849	0.531957	0.164218	-0.529856	0.983504	0.833439	1.21997	0.691616	0.892412	1.44379	1.01231	0.112508	1.00927	0.224857	1	0.11114	0.997003	0.222124	Ppp2ca	0.495475
70	Mm.331389	NM_008913	Protein phosphatase 3, catalytic subunit, alpha isoform	Ppp3ca	18.4369	17.6683	19.4616	12.8342	17.9103	19.6222	-4.06602	-3.7726	-3.56256	-5.02167	-3.8444	-3.38854	-0.265626	0.0277913	0.237834	-1.22128	-0.0440127	0.411849	1.20216	0.980921	0.848017	2.33154	1.03098	0.751659	1.01037	0.103286	1.37139	0.486799	1	0.102226	1.35732	0.481805	Ppp3ca	0.254162
71	Mm.222178	NM_011101	Protein kinase C, alpha	Prkca	18.6718	17.8072	19.6884	13.8977	18.2553	20.3681	-3.83113	-3.63368	-3.33576	-3.95815	-3.49942	-2.6426	-0.230941	-0.0334905	0.264432	-0.357963	0.100773	0.957593	1.1736	1.02349	0.832527	1.28161	0.932533	0.514915	1.00987	0.0986945	0.909688	0.221622	1	0.0977299	0.900796	0.219455	Prkca	0.35041
72	Mm.7980	NM_011102	Protein kinase C, gamma	Prkcc	15.275	14.5191	15.7249	12.2787	14.593	16.1931	-7.22787	-6.92172	-7.29926	-5.5772	-7.16168	-6.81758	-0.0782496	0.227898	-0.149648	1.57242	-0.0120637	0.332036	1.05574	0.853878	1.1093	0.336244	1.0084	0.794414	1.0063	0.0777659	0.713018	0.198256	1	0.0772787	0.708551	0.197014	Prkcc	0.120252
73	Mm.381172	NM_011160	Protein kinase, cGMP-dependent, type I	Prkg1	24.3623	23.4469	25.4071	19.4507	23.7384	25.859	1.85943	2.00608	2.38294	1.59488	1.9837	2.8483	-0.223384	-0.0767358	0.30012	-0.487939	-0.0991166	0.765481	1.16747	1.05463	0.812185	1.40244	1.07112	0.588257	1.01143	0.104812	1.0206	0.236387	1	0.103627	1.00907	0.233717	Prkg1	0.486694
74	Mm.5083	NM_009001	RAB3A, member RAS oncogene family	Rab3a	20.8093	20.151	21.4254	17.5414	20.0714	20.6364	-1.69355	-1.28983	-1.59868	-0.314453	-1.68332	-2.37429	-0.166193	0.237524	-0.071331	1.2129	-0.155966	-0.846941	1.12209	0.8482	1.05069	0.431401	1.11417	1.79868	1.00699	0.0820289	1.11475	0.394701	1	0.0814593	1.10701	0.39196	Rab3a	0.401228
75	Mm.249966	NM_009045	V-rel reticuloendotheliosis viral oncogene homolog A (avian)	Rela	26.952	26.4	27.9556	22.5283	26.9351	26.9191	4.44909	4.95914	4.9315	4.67242	5.18043	3.90842	-0.33082	0.17923	0.15159	-0.107487	0.400522	-0.871489	1.25773	0.883174	0.900258	1.07735	0.757584	1.82955	1.01372	0.122104	1.22149	0.317732	1	0.120451	1.20496	0.313432	Rela	0.287285
76	Mm.425236	NM_011261	Reelin	Reln	24.6572	22.7509	25.4423	18.7131	23.5574	26.3731	2.1543	1.3101	2.41813	0.857254	1.80275	3.36235	0.193456	-0.650744	0.457288	-1.10359	-0.158091	1.40151	0.874508	1.56998	0.728354	2.14888	1.11581	0.378532	1.05761	0.259633	1.21441	0.513428	1	0.24549	1.14825	0.48546	Reln	0.399354
77	Mm.28262	NM_009061	Regulator of G-protein signaling 2	Rgs2	18.7174	17.5032	19.5077	14.2867	17.8131	20.3674	-3.7855	-3.9377	-3.51647	-3.56919	-3.94159	-2.64336	-0.0389481	-0.191141	0.230089	0.177362	-0.19503	1.10319	1.02736	1.14167	0.852582	0.884318	1.14475	0.465486	1.0072	0.084058	0.831517	0.197855	1	0.0834567	0.82557	0.19644	Rgs2	0.229831
78	Mm.319175	NM_053075	Ras homolog enriched in brain	Rheb	23.6229	22.6129	24.215	18.937	23.2155	23.9234	1.12002	1.17207	1.19085	1.08111	1.46083	0.912691	-0.0409622	0.0110893	0.0298729	-0.0798683	0.299854	-0.248287	1.0288	0.992343	0.979507	1.05692	0.812334	1.1878	1.00022	0.0147642	1.01902	0.110031	1	0.014761	1.0188	0.110007	Rheb	0.43687
79	Mm.351459	NM_019812	Sirtuin 1 (silent mating type information regulation 2, homolog) 1 (S. cerevisiae)	Sirt1	25.7938	24.8477	27.3823	23.3521	25.614	26.2831	3.29095	3.40681	4.35818	5.49627	3.8593	3.2724	-0.394369	-0.278502	0.672871	1.81095	0.173988	-0.41291	1.31437	1.21293	0.627257	0.285003	0.886389	1.33137	1.05152	0.214143	0.834253	0.303183	1	0.203651	0.793379	0.288328	Sirt1	0.294876
80	Mm.45044	NM_020493	Serum response factor	Srf	19.7676	18.8405	20.6961	15.7972	19.453	21.3379	-2.73528	-2.60036	-2.32802	-2.05869	-2.30171	-1.67285	-0.180728	-0.0458062	0.226535	0.495865	0.252846	0.881701	1.13346	1.03226	0.854685	0.709137	0.839239	0.542727	1.0068	0.0814747	0.697034	0.0858092	1	0.0809244	0.692326	0.0852296	Srf	0.0294653
81	Mm.252321	NM_177340	Synaptopodin	Synpo	24.6593	24.411	25.1831	20.3459	25.171	24.4274	2.15638	2.97014	2.15897	2.49007	3.41634	1.41669	-0.272118	0.541643	-0.269524	0.0615743	0.987844	-1.01181	1.20758	0.686988	1.20541	0.958218	0.504231	2.01643	1.03333	0.17317	1.15963	0.448	1	0.167585	1.12223	0.433552	Synpo	0.402785
82	Mm.8245	NM_011593	Tissue inhibitor of metalloproteinase 1	Timp1	25.6756	24.4832	27.4765	21.4563	24.5751	27.2339	3.1727	3.04237	4.45237	3.60038	2.82045	4.22323	-0.383113	-0.513444	0.896557	0.0445639	-0.73537	0.667414	1.30415	1.42745	0.537167	0.969583	1.66482	0.629634	1.08959	0.278496	1.08801	0.304644	1	0.255597	0.998552	0.279595	Timp1	0.498567
83	Mm.1293	NM_013693	Tumor necrosis factor	Tnf	34.1624	36.1982	37.3247	29.8597	36.0342	35.5774	11.6595	14.7573	14.3005	12.0038	14.2795	12.5667	-1.91295	1.18486	0.72809	-1.5686	0.707067	-1.00579	3.76578	0.439867	0.603703	2.96617	0.612564	2.00804	1.60312	1.08237	1.86226	0.683328	1	0.675164	1.16165	0.426249	Tnf	0.424722
84	Mm.289630	NM_011739	Tyrosine 3-monooxygenase/tryptophan 5-monooxygenase activation protein, theta polypeptide	Ywhaq (14-3-3)	19.1498	18.4895	19.7537	17.2483	18.5872	19.6664	-3.35311	-2.95136	-3.27042	-0.607559	-3.16751	-3.34428	-0.161478	0.240271	-0.0787926	2.58407	0.0241146	-0.152653	1.11843	0.846586	1.05613	0.16677	0.983424	1.11161	1.00705	0.0822231	0.753935	0.295906	1	0.0816474	0.748656	0.293834	Ywhaq	0.228075
85	Mm.3317	NM_010368	Glucuronidase, beta	Gusb	19.7621	19.0174	20.2155	15.4995	19.3759	19.6764	-2.74078	-2.42344	-2.80859	-2.35636	-2.37885	-3.33428	-0.0831738	0.234161	-0.150988	0.301245	0.278759	-0.67668	1.05935	0.850179	1.11033	0.811552	0.8243	1.59846	1.00662	0.0795921	1.0781	0.260203	1	0.0790688	1.07101	0.258492	Gusb	0.402875
86	Mm.299381	NM_013556	Hypoxanthine guanine phosphoribosyl transferase	Hprt	21.7929	21.4408	22.4975	18.4537	20.8738	20.3652	-0.709972	0	-0.526659	0.597843	-0.880869	-2.64551	-0.297762	0.41221	-0.114449	1.01005	-0.468658	-2.2333	1.22924	0.751471	1.08256	0.496528	1.38382	4.70208	1.02109	0.141302	2.19414	1.27986	1	0.138384	2.14883	1.25343	Hprt	0.206912
87	Mm.2180	NM_008302	Heat shock protein 90 alpha (cytosolic), class B member 1	Hsp90ab1	18.5039	17.4442	19.3828	13.5048	17.8266	18.8734	-3.99895	-3.99668	-3.64129	-4.3511	-3.92808	-4.13735	-0.119981	-0.117704	0.237685	-0.472125	-0.0491098	-0.258375	1.08672	1.08501	0.848105	1.38715	1.03463	1.19613	1.00661	0.0792543	1.20597	0.101884	1	0.0787339	1.19805	0.101215	Hsp90ab1	0.0986805
88	Mm.343110	NM_008084	Glyceraldehyde-3-phosphate dehydrogenase	Gapdh	21.5464	20.4266	22.3656	16.76	20.4564	22.5766	-0.95648	-1.01429	-0.658522	-1.09587	-1.29831	-0.434097	-0.0800489	-0.137861	0.217909	-0.219438	-0.421874	0.442334	1.05705	1.10027	0.85981	1.16428	1.33967	0.735943	1.00571	0.07401	1.07996	0.179307	1	0.0735897	1.07383	0.178288	Gapdh	0.360678
89	Mm.328431	NM_007393	Actin, beta	Actb	19.7743	18.6866	20.5682	14.3966	19.2634	20.2746	-2.72864	-2.75428	-2.45598	-3.45926	-2.49133	-2.73614	-0.0823415	-0.107982	0.190324	-0.812956	0.154967	-0.0898412	1.05873	1.07772	0.876409	1.75681	0.898153	1.06425	1.00429	0.0641738	1.23974	0.262944	1	0.0638998	1.23444	0.261821	Actb	0.21672
				Median	22.5029	21.4408	23.0241	17.8559	21.7547	23.0107
Cortex
					Ct-value						ΔCt						ΔΔCt						fold-change						mean	SEM	mean	SEM	normalised fold-change	SEM	normalised fold-change	SEM		p-value
#	UniGene	RefSeq	Description	Symbol	WT 1	WT 2	WT 3	APP/PS1 1	APP/PS1 2	APP/PS1 3	WT 1	WT 2	WT 3	Mut 1	Mut 2	Mut 3	WT 1	WT 2	WT 3	Mut 1	Mut 2	Mut 3	WT 1	WT 2	WT 3	Mut 1	Mut 2	Mut 3	WT	WT	Mut	Mut	WT	WT	APP/PS1	APP/PS1	Symbol	WT vs. APP/PS1
1	Mm.3037	NM_007399	A disintegrin and metallopeptidase domain 10	Adam10	25.7725	23.0052	22.5309	24.6475	23.4498	18.7619	1.92169	1.70618	1.79402	2.27253	2.13847	0.184874	0.114397	-0.101118	-0.013279	0.465231	0.331175	-1.62242	0.923768	1.0726	1.00925	0.724355	0.794889	3.07891	1.00187	0.0431232	1.53272	0.773365	1	0.0430425	1.52985	0.771919	Adam10	0.26539
2	Mm.259733	NM_009622	Adenylate cyclase 1	Adcy1	20.8698	17.8815	17.6191	19.4024	18.4591	15.4002	-2.98098	-3.41757	-3.11781	-2.97253	-2.85223	-3.17689	0.191143	-0.245455	0.0543118	0.199587	0.319885	-0.00476742	0.875911	1.18547	0.963054	0.8708	0.801134	1.00331	1.00814	0.0921609	0.891748	0.0592957	1	0.0914164	0.884544	0.0588167	Adcy1	0.174026
3	Mm.1425	NM_009623	Adenylate cyclase 8	Adcy8	27.4599	23.7803	23.2558	25.5178	23.7856	20.5993	3.60913	2.48127	2.51892	3.14287	2.47427	2.0222	0.739354	-0.388505	-0.350849	0.273099	-0.3955	-0.847568	0.599008	1.30904	1.27531	0.82754	1.3154	1.79946	1.06112	0.23126	1.31413	0.280571	1	0.21794	1.23844	0.264411	Adcy8	0.262411
4	Mm.6645	NM_009652	Thymoma viral proto-oncogene 1	Akt1	22.3499	18.8579	19.9863	20.8973	19.4676	15.582	-1.50087	-2.44119	-0.750591	-1.47765	-1.84366	-2.99506	0.0633456	-0.876972	0.813626	0.0865637	-0.279439	-1.43084	0.957042	1.83652	0.56895	0.941763	1.21372	2.69603	1.12084	0.374968	1.61717	0.545113	1	0.334543	1.44283	0.486345	Akt1	0.247432
5	Mm.25405	NM_018790	Activity regulated cytoskeletal-associated protein	Arc	16.3708	13.6932	14.7506	15.5174	14.8072	13.3465	-7.48006	-7.60585	-5.98627	-6.85753	-6.50412	-5.23053	-0.455998	-0.581795	1.03779	0.166532	0.519936	1.79353	1.37173	1.49671	0.487072	0.890982	0.697403	0.288466	1.1185	0.317771	0.625617	0.177596	1	0.284103	0.559333	0.15878	Arc	0.123594
6	Mm.1442	NM_007540	Brain derived neurotrophic factor	Bdnf	21.7457	19.4659	18.5504	20.2364	19.4673	17.4468	-2.1051	-1.83314	-2.18652	-2.13851	-1.84394	-1.13024	-0.0635141	0.208447	-0.144933	-0.0969289	0.197642	0.911339	1.04501	0.865468	1.10568	1.06949	0.871975	0.531691	1.00539	0.0721175	0.824387	0.157063	1	0.0717312	0.819971	0.156222	Bdnf	0.177041
7	Mm.131530	NM_177407	Calcium/calmodulin-dependent protein kinase II alpha	Camk2a	14.2357	11.7787	11.7607	13.4569	11.8627	10.6129	-9.6151	-9.5203	-8.97625	-8.91806	-9.44861	-7.96417	-0.244553	-0.149747	0.3943	0.452491	-0.0780589	1.40638	1.18473	1.10937	0.760859	0.73078	1.0556	0.377257	1.01832	0.130555	0.721211	0.195878	1	0.128207	0.708237	0.192354	Camk2a	0.137736
8	Mm.235182	NM_178597	Calcium/calmodulin-dependent protein kinase II gamma	Camk2g	26.4926	22.4569	22.0193	23.9709	22.9804	18.5677	2.64177	1.15787	1.28239	1.59597	1.66913	-0.00934219	0.94776	-0.536142	-0.411617	-0.0980377	-0.0248775	-1.70335	0.518437	1.45009	1.33018	1.07032	1.01739	3.25656	1.09957	0.29262	1.78142	0.737727	1	0.266123	1.62011	0.670925	Camk2g	0.219349
9	Mm.257437	NM_007664	Cadherin 2	Cdh2	28.7548	26.3469	25.9858	26.8645	26.5014	22.3256	4.90404	5.04783	5.24891	4.48961	5.19016	3.7485	-0.162889	-0.0190938	0.181983	-0.577318	0.123229	-1.31843	1.11953	1.01332	0.881491	1.49207	0.918131	2.49394	1.00478	0.0688477	1.63472	0.460455	1	0.0685201	1.62694	0.458265	Cdh2	0.123732
10	Mm.439656	NM_009883	CCAAT/enhancer binding protein (C/EBP), beta	Cebpb	23.6135	21.3954	21.3198	22.2038	21.4671	20.3958	-0.237272	0.0963535	0.582863	-0.171101	0.155807	1.81876	-0.384587	-0.0509612	0.435548	-0.318415	0.00849279	1.67145	1.30549	1.03595	0.739413	1.24696	0.994131	0.313938	1.02695	0.163473	0.851676	0.278599	1	0.159183	0.829325	0.271288	Cebpb	0.308106
11	Mm.347407	NM_007679	CCAAT/enhancer binding protein (C/EBP), delta	Cebpd	24.7502	21.44	21.4491	22.3268	21.7289	18.7246	0.899435	0.140913	0.712181	-0.0481453	0.417606	0.147543	0.315259	-0.443263	0.128005	-0.632322	-0.16657	-0.436633	0.803707	1.35968	0.915096	1.55006	1.12239	1.35344	1.02616	0.16983	1.34196	0.123591	1	0.165501	1.30775	0.120441	Cebpd	0.103567
12	Mm.7992	NM_007726	Cannabinoid receptor 1 (brain)	Cnr1	25.4532	23.6446	22.8349	24.6127	23.6601	19.3945	1.60236	2.34553	2.09798	2.2378	2.34882	0.817488	-0.412931	0.330238	0.0826931	0.222515	0.333532	-1.1978	1.33139	0.795405	0.944293	0.85707	0.793591	2.2939	1.0237	0.159737	1.31485	0.489865	1	0.15604	1.28442	0.478526	Cnr1	0.301104
13	Mm.453295	NM_133828	CAMP responsive element binding protein 1	Creb	25.7409	23.3527	22.8635	25.0191	23.347	19.5534	1.89006	2.0537	2.12657	2.64417	2.03574	0.976294	-0.133387	0.0302575	0.10313	0.620721	0.0122922	-1.04715	1.09687	0.979245	0.931011	0.650346	0.991516	2.06644	1.00237	0.049255	1.2361	0.426693	1	0.0491383	1.23317	0.425682	Creb	0.307624
14	Mm.5244	NM_013498	CAMP responsive element modulator	Crem	21.4179	19.4445	19.5182	20.3145	19.5721	18.6409	-2.43292	-1.85455	-1.21873	-2.06046	-1.73915	0.0638351	-0.597522	-0.0191511	0.616673	-0.225065	0.0962474	1.89923	1.51312	1.01336	0.652173	1.16883	0.935463	0.268086	1.05955	0.249603	0.790793	0.269896	1	0.235575	0.746347	0.254727	Crem	0.252628
15	Mm.27256	NM_007864	Discs, large homolog 4 (Drosophila)	Dlg4	22.7546	19.9126	19.7861	22.4915	20.5721	15.7013	-1.09625	-1.38643	-0.95085	0.11659	-0.739149	-2.87573	0.0482591	-0.241917	0.193658	1.2611	0.405359	-1.73122	0.967103	1.18256	0.874386	0.417226	0.755049	3.32009	1.00802	0.091285	1.49746	0.916521	1	0.0905589	1.48555	0.909231	Dlg4	0.311644
16	Mm.181959	NM_007913	Early growth response 1	Egr1	21.3555	17.6136	17.5632	19.9645	18.4875	14.3524	-2.49528	-3.68545	-3.17366	-2.41039	-2.82383	-4.22469	0.622851	-0.567321	-0.0555299	0.707734	0.294301	-1.10657	0.649386	1.48177	1.03924	0.612281	0.815467	2.15332	1.0568	0.240449	1.19369	0.483389	1	0.227525	1.12953	0.457408	Egr1	0.406169
17	Mm.290421	NM_010118	Early growth response 2	Egr2	30.8044	25.7599	25.91	27.9935	25.7255	21.9563	6.9536	4.46086	5.17307	5.61852	4.41424	3.37924	1.42442	-1.06832	-0.356103	0.0893389	-1.11493	-2.14994	0.372569	2.09699	1.27996	0.939953	2.16585	4.43808	1.24984	0.498024	2.51463	1.02477	1	0.39847	2.01196	0.819921	Egr2	0.164602
18	Mm.103737	NM_018781	Early growth response 3	Egr3	26.3411	22.8758	23.2848	25.6641	24.2289	19.0064	2.49026	1.57678	2.54792	3.28919	2.91757	0.429312	0.285272	-0.628203	0.342931	1.08421	0.712589	-1.77567	0.820587	1.54564	0.788438	0.471651	0.610224	3.42398	1.05155	0.247216	1.50195	0.961846	1	0.235096	1.42832	0.914689	Egr3	0.336844
19	Mm.44137	NM_020596	Early growth response 4	Egr4	21.2476	17.8978	18.4541	20.2885	18.8984	16.7324	-2.60326	-3.40129	-2.28279	-2.08647	-2.41285	-1.84467	0.159188	-0.638845	0.479657	0.675975	0.349595	0.917773	0.895529	1.55708	0.717148	0.625909	0.784805	0.529326	1.05659	0.255491	0.64668	0.0744781	1	0.241808	0.612046	0.0704893	Egr4	0.0991686
20	Mm.250981	NM_010142	Eph receptor B2	Ephb2	21.4668	19.7439	19.6266	19.9287	20.5193	19.1404	-2.38405	-1.55517	-1.11029	-2.44619	-0.791943	0.563316	-0.700879	0.127996	0.572883	-0.763018	0.891227	2.24649	1.62549	0.915102	0.672272	1.69704	0.539155	0.210737	1.07096	0.285993	0.815643	0.450779	1	0.267045	0.761603	0.420913	Ephb2	0.328719
21	Mm.246513	NM_010234	FBJ osteosarcoma oncogene	Fos	21.6459	18.2227	18.8153	20.635	18.6642	16.9213	-2.20493	-3.07637	-1.92163	-1.73991	-2.64709	-1.65577	0.196046	-0.675391	0.479345	0.661062	-0.24611	0.745204	0.87294	1.59703	0.717303	0.632413	1.186	0.596583	1.06242	0.271052	0.805	0.190783	1	0.255126	0.757701	0.179573	Fos	0.240371
22	Mm.273114	NM_176942	Gamma-aminobutyric acid (GABA) A receptor, subunit alpha 5	Gabra5	23.0941	20.4219	20.2592	22.6444	20.7122	16.8973	-0.756693	-0.877117	-0.477736	0.269506	-0.59906	-1.67978	-0.0528444	-0.173269	0.226113	0.973355	0.104788	-0.975927	1.03731	1.12761	0.854935	0.50932	0.929941	1.9669	1.00662	0.0801963	1.13539	0.433126	1	0.0796691	1.12792	0.430278	Gabra5	0.392283
23	Mm.254629	NM_010305	Guanine nucleotide binding protein (G protein), alpha inhibiting 1	Gnai1	24.4851	20.9658	20.5688	22.4503	21.6539	17.4226	0.634287	-0.333218	-0.168144	0.0754032	0.342634	-1.15442	0.589979	-0.377526	-0.212453	0.0310949	0.298326	-1.19873	0.664353	1.29911	1.15866	0.978677	0.813196	2.29537	1.04071	0.192496	1.36241	0.468917	1	0.184966	1.30912	0.450575	Gnai1	0.280066
24	Mm.4920	NM_008165	Glutamate receptor, ionotropic, AMPA1 (alpha 1)	Gria1	24.5049	22.2684	21.542	22.8342	22.3492	18.6237	0.654053	0.969324	0.80505	0.459316	1.03796	0.0466404	-0.155423	0.159849	-0.00442568	-0.350159	0.228481	-0.762835	1.11375	0.895119	1.00307	1.2747	0.853533	1.69682	1.00398	0.0631144	1.27502	0.243437	1	0.0628642	1.26996	0.242472	Gria1	0.170901
25	Mm.220224	NM_013540	Glutamate receptor, ionotropic, AMPA2 (alpha 2)	Gria2	25.5698	23.6783	23.2791	23.7773	23.8896	20.624	1.71899	2.37921	2.54221	1.40235	2.57834	2.04698	-0.49448	0.165739	0.328741	-0.811119	0.364872	-0.166491	1.40881	0.891472	0.796231	1.75457	0.776538	1.12233	1.03217	0.190317	1.21781	0.286342	1	0.184385	1.17985	0.277417	Gria2	0.30895
26	Mm.327681	NM_016886	Glutamate receptor, ionotropic, AMPA3 (alpha 3)	Gria3	24.5423	21.2863	20.7369	22.2503	21.3113	17.5584	0.691521	-0.0127354	0	-0.124601	0	-1.01868	0.465259	-0.238997	-0.226262	-0.350863	-0.226262	-1.24494	0.724341	1.18017	1.1698	1.27532	1.1698	2.37009	1.02477	0.150245	1.60507	0.38372	1	0.146613	1.56627	0.374444	Gria3	0.115921
27	Mm.209263	NM_019691	Glutamate receptor, ionotropic, AMPA4 (alpha 4)	Gria4	16.9252	15.5699	15.3412	15.6288	15.7984	15.5206	-6.9256	-5.72917	-5.39574	-6.74617	-5.51289	-3.0565	-0.908763	0.287667	0.621096	-0.72934	0.503944	2.96033	1.87743	0.819226	0.650177	1.65788	0.705176	0.128485	1.11561	0.384024	0.830514	0.445924	1	0.344227	0.744447	0.399712	Gria4	0.326697
28	Mm.278672	NM_008169	Glutamate receptor, ionotropic, NMDA1 (zeta 1)	Grin1	19.6046	16.944	16.6937	17.9472	17.4766	14.9696	-4.24625	-4.355	-4.04323	-4.42775	-3.83468	-3.60749	-0.031421	-0.140174	0.171595	-0.212926	0.380143	0.607337	1.02202	1.10204	0.88786	1.15904	0.768362	0.656407	1.00397	0.0624827	0.861269	0.152351	1	0.0622355	0.857861	0.151749	Grin1	0.21752
29	Mm.2953	NM_008170	Glutamate receptor, ionotropic, NMDA2A (epsilon 1)	Grin2a	16.7197	15.2813	14.9967	15.4251	15.6571	14.9174	-7.13107	-6.01777	-5.74024	-6.94987	-5.65416	-3.65966	-0.834709	0.278588	0.556121	-0.653517	0.642195	2.6367	1.7835	0.824398	0.680128	1.573	0.640737	0.160796	1.09601	0.346258	0.791511	0.41458	1	0.315927	0.722176	0.378263	Grin2a	0.301525
30	Mm.436649	NM_008171	Glutamate receptor, ionotropic, NMDA2B (epsilon 2)	Grin2b	27.7783	24.4826	25.1791	25.7506	25.6852	22.2976	3.92748	3.1836	4.44219	3.37563	4.37391	3.72054	0.0763887	-0.667493	0.591104	-0.475455	0.522817	-0.130551	0.948429	1.58831	0.663835	1.39036	0.696011	1.09471	1.06686	0.273363	1.06036	0.201175	1	0.256232	0.993909	0.188568	Grin2b	0.492821
31	Mm.39090	NM_010350	Glutamate receptor, ionotropic, NMDA2C (epsilon 3)	Grin2c	23.5599	21.2062	20.809	21.8565	21.1175	19.7736	-0.290937	-0.0928898	0.0721111	-0.51845	-0.193743	1.19654	-0.187032	0.0110156	0.176016	-0.414544	-0.0898374	1.30045	1.13842	0.992394	0.885144	1.33288	1.06425	0.406	1.00532	0.0733995	0.934376	0.275334	1	0.0730111	0.929432	0.273877	Grin2c	0.407824
32	Mm.322594	NM_008172	Glutamate receptor, ionotropic, NMDA2D (epsilon 4)	Grin2d	26.4736	25.279	24.7035	26.9057	25.4837	21.708	2.62278	3.97999	3.96655	4.5308	4.1724	3.13091	-0.900329	0.456885	0.443444	1.0077	0.649289	-0.392192	1.86649	0.728558	0.735377	0.49734	0.637595	1.31239	1.11014	0.37818	0.815773	0.251586	1	0.340659	0.734837	0.226625	Grin2d	0.276129
33	Mm.196692	NM_133442	Glutamate receptor interacting protein 1	Grip1	31.5086	29.2005	28.9502	29.3709	30.4832	26.5862	7.65779	7.90145	8.21334	6.99593	9.17196	8.0091	-0.266404	-0.0227445	0.289149	-0.928262	1.24777	0.0849082	1.20281	1.01589	0.818385	1.90298	0.421098	0.942845	1.01236	0.110987	1.08898	0.433978	1	0.109632	1.07568	0.428679	Grip1	0.43625
34	Mm.391904	NM_016976	Glutamate receptor, metabotropic 1	Grm1	24.2004	21.3556	20.7306	22.4165	21.3275	18.5771	0.349566	0.0565453	-0.00634575	0.0415802	0.0162563	0	0.216311	-0.0767097	-0.139601	-0.0916748	-0.116999	-0.133255	0.860764	1.05461	1.1016	1.06561	1.08448	1.09677	1.00566	0.0737061	1.08228	0.00906143	1	0.0732914	1.07619	0.00901045	Grm1	0.180226
35	Mm.410822	NM_001160353	Glutamate receptor, metabotropic 2	Grm2	20.9727	18.589	18.6803	19.7019	18.8449	16.853	-2.87807	-2.71004	-2.05658	-2.67304	-2.46638	-1.72411	-0.329835	-0.161813	0.491648	-0.124807	0.081845	0.82412	1.25687	1.11869	0.711212	1.09036	0.944849	0.564827	1.02892	0.163788	0.866679	0.156663	1	0.159183	0.842315	0.152259	Grm2	0.256826
36	Mm.318966	NM_181850	Glutamate receptor, metabotropic 3	Grm3	20.9784	17.8628	17.5681	19.5242	18.4495	14.9876	-2.87237	-3.4362	-3.16877	-2.85073	-2.86182	-3.58945	0.286746	-0.277089	-0.00965627	0.308379	0.297293	-0.430334	0.819749	1.21175	1.00672	0.807549	0.813778	1.34755	1.01274	0.1132	0.989624	0.17897	1	0.111777	0.977177	0.176719	Grm3	0.459171
37	Mm.358940	NM_001013385	Glutamate receptor, metabotropic 4	Grm4	24.0391	21.2217	20.4555	21.7892	21.2187	18.9334	0.188341	-0.077322	-0.281401	-0.585777	-0.0925388	0.356325	0.245135	-0.0205282	-0.224607	-0.528983	-0.035745	0.413119	0.843737	1.01433	1.16846	1.44291	1.02509	0.750998	1.00884	0.0937793	1.073	0.20117	1	0.0929574	1.06359	0.199407	Grm4	0.393452
38	Mm.235018	NM_001081414	Glutamate receptor, metabotropic 5	Grm5	21.8124	18.994	18.7116	19.8225	19.2684	16.8761	-2.03845	-2.30508	-2.02535	-2.55244	-2.04287	-1.70092	0.0845121	-0.18212	0.0976079	-0.429478	0.0800908	0.422036	0.943103	1.13455	0.934581	1.34675	0.945998	0.74637	1.00408	0.0652822	1.01304	0.176525	1	0.065017	1.00892	0.175808	Grm5	0.482156
39	Mm.240881	NM_177328	Glutamate receptor, metabotropic 7	Grm7	21.744	18.7206	18.0461	19.6916	18.7599	15.9592	-2.10682	-2.57846	-2.69084	-2.68338	-2.55136	-2.61788	0.351884	-0.119752	-0.232131	-0.224675	-0.0926603	-0.159173	0.78356	1.08655	1.17457	1.16851	1.06633	1.11665	1.01489	0.118424	1.11717	0.0294979	1	0.116686	1.10077	0.029065	Grm7	0.22459
40	Mm.320732	NM_008174	Glutamate receptor, metabotropic 8	Grm8	30.5432	27.4148	27.6525	27.7575	27.509	23.8065	6.69242	6.11578	6.91561	5.38256	6.19769	5.2294	0.117821	-0.458825	0.341004	-1.19204	-0.376914	-1.3452	0.921578	1.37442	0.789492	2.28475	1.29856	2.54066	1.0285	0.177116	2.04132	0.378658	1	0.172208	1.98476	0.368166	Grm8	0.03627
41	Mm.37533	NM_152134	Homer homolog 1 (Drosophila)	Homer1	19.486	16.5677	15.9742	18.3137	16.6226	13.4614	-4.36483	-4.73133	-4.76268	-4.06124	-4.68869	-5.11566	0.254784	-0.111717	-0.143067	0.558373	-0.0690762	-0.49605	0.838113	1.08051	1.10425	0.679068	1.04904	1.41035	1.00763	0.0850329	1.04615	0.211107	1	0.0843894	1.03824	0.209509	Homer1	0.436894
42	Mm.268521	NM_010512	Insulin-like growth factor 1	Igf1	26.6018	23.363	22.8954	23.8923	22.9854	20.5378	2.75098	2.06395	2.15846	1.51738	1.67411	1.9607	0.42652	-0.260515	-0.166005	-0.807086	-0.650356	-0.363763	0.744054	1.19791	1.12195	1.74967	1.56956	1.28678	1.0213	0.140348	1.53534	0.134718	1	0.13742	1.50331	0.131908	Igf1	0.0287215
43	Mm.8042	NM_008380	Inhibin beta-A	Inhba	23.4159	21.3118	20.342	20.6738	21.2254	20.3101	-0.434868	0.0127354	-0.394875	-1.70117	-0.0858936	1.73308	-0.162532	0.285071	-0.122539	-1.42884	0.186442	2.00541	1.11925	0.820701	1.08865	2.6923	0.87877	0.249064	1.00953	0.0948284	1.27338	0.732378	1	0.0939329	1.26135	0.725462	Inhba	0.36947
44	Mm.275071	NM_010591	Jun oncogene	Jun	27.9998	25.5873	25.3644	26.6856	26.9126	21.3803	4.14901	4.28822	4.62749	4.31063	5.60128	2.80327	-0.2059	-0.0666866	0.272587	-0.0442753	1.24637	-1.55164	1.15341	1.04731	0.827834	1.03117	0.421507	2.9315	1.00952	0.0958653	1.46139	0.755831	1	0.0949617	1.44762	0.748707	Jun	0.292511
45	Mm.1167	NM_008416	Jun-B oncogene	Junb	29.5173	29.342	29.5942	28.2626	28.7597	25.6101	5.66645	8.04298	8.85729	5.88769	7.44845	7.03302	-1.85579	0.520741	1.33505	-1.63455	-0.0737928	-0.489215	3.6195	0.697014	0.396379	3.1049	1.05248	1.40368	1.57096	1.02794	1.85369	0.633767	1	0.654335	1.17997	0.403426	Junb	0.413194
46	Mm.347452	NM_010623	Kinesin family member 17	Kif17	32.5257	28.1755	29.228	29.4471	29.3422	24.6339	8.67486	6.87643	8.49104	7.07213	8.03092	6.05686	0.660748	-1.13768	0.476934	-0.941982	0.0168095	-1.95725	0.63255	2.20027	0.718503	1.92117	0.988416	3.88321	1.18378	0.508854	2.26426	0.853082	1	0.429857	1.91275	0.720646	Kif17	0.168928
47	Mm.4292	NM_013692	Kruppel-like factor 10	Klf10	27.5109	23.8414	24.6669	26.361	24.799	19.7899	3.66011	2.54237	3.92996	3.98604	3.48769	1.21288	0.282633	-0.835108	0.552475	0.608561	0.110205	-2.1646	0.822089	1.78399	0.681849	0.655851	0.926457	4.48341	1.09598	0.346381	2.02191	1.23323	1	0.316048	1.84484	1.12523	Klf10	0.25489
48	Mm.196581	NM_011949	Mitogen-activated protein kinase 1	Mapk1	16.1807	13.6378	13.4363	14.6784	13.8055	12.4826	-7.67008	-7.66129	-7.30058	-7.69658	-7.50582	-6.0945	-0.126099	-0.117304	0.243404	-0.152592	0.0381616	1.44948	1.09134	1.08471	0.84475	1.11157	0.973895	0.366153	1.00693	0.0811135	0.817204	0.229	1	0.0805551	0.811579	0.227424	Mapk1	0.239231
49	Mm.4406	NM_013599	Matrix metallopeptidase 9	Mmp9	25.5658	23.5563	23.6645	24.7619	23.5357	21.5001	1.71503	2.25727	2.92762	2.38696	2.2244	2.92308	-0.584943	-0.0427049	0.627648	0.0869853	-0.0755781	0.623109	1.49998	1.03004	0.647231	0.941488	1.05378	0.64927	1.05908	0.246595	0.881514	0.120562	1	0.232838	0.832336	0.113836	Mmp9	0.276469
50	Mm.4974	NM_010875	Neural cell adhesion molecule 1	Ncam1	17.7401	16.3182	16.0047	16.6266	16.38	15.8728	-6.1107	-4.98087	-4.73221	-5.74832	-4.9313	-2.70431	-0.836107	0.293725	0.542382	-0.473724	0.343289	2.57028	1.78523	0.815793	0.686636	1.38869	0.788242	0.168371	1.09589	0.346681	0.781768	0.35229	1	0.316348	0.713366	0.321467	Ncam1	0.279812
51	Mm.256765	NM_008689	Nuclear factor of kappa light polypeptide gene enhancer in B-cells 1, p105	Nfkb1	27.5651	24.3402	24.1903	25.3262	24.3376	21.2974	3.71429	3.04116	3.45341	2.95124	3.02629	2.72033	0.311335	-0.361792	0.050457	-0.451714	-0.376663	-0.682627	0.805896	1.28502	0.96563	1.36766	1.29834	1.60506	1.01885	0.140848	1.42369	0.0928687	1	0.138242	1.39735	0.0911506	Nfkb1	0.0371935
52	Mm.220333	NM_010908	Nuclear factor of kappa light polypeptide gene enhancer in B-cells inhibitor, beta	Nfkbib	30.1652	24.8007	25.5081	29.0661	26.0137	21.8775	6.31437	3.50163	4.77123	6.69117	4.70243	3.3004	1.45196	-1.36078	-0.0911802	1.82876	-0.159982	-1.56202	0.365524	2.56824	1.06524	0.281507	1.11727	2.95266	1.333	0.649812	1.45048	0.788889	1	0.48748	1.08813	0.591814	Nfkbib	0.457015
53	Mm.1259	NM_013609	Nerve growth factor	Ngf	23.9588	21.4559	21.2263	22.5984	22.6507	20.5596	0.107981	0.156864	0.489347	0.223429	1.33937	1.98251	-0.143417	-0.0945333	0.23795	-0.0279687	1.08797	1.73111	1.10452	1.06772	0.847949	1.01958	0.470422	0.30122	1.00673	0.0800974	0.597073	0.216825	1	0.079562	0.593082	0.215375	Ngf	0.0755184
54	Mm.283893	NM_033217	Nerve growth factor receptor (TNFR superfamily, member 16)	Ngfr	39.4484	Undetermined	30.5973	32.3702	30.6262	28.7759	15.5976	#VALUE!	9.86038	9.99528	9.31493	10.1989	#VALUE!	#VALUE!	#VALUE!	#VALUE!	#VALUE!	#VALUE!	#VALUE!	#VALUE!	#VALUE!	#VALUE!	#VALUE!	#VALUE!	#VALUE!	#VALUE!	#VALUE!	#VALUE!	#VALUE!		#VALUE!		Ngfr	#VALUE!
55	Mm.44249	NM_008712	Nitric oxide synthase 1, neuronal	Nos1	Undetermined	31.3439	28.4	29.7832	28.3284	25.4512	#VALUE!	10.0449	7.66305	7.40822	7.01716	6.87414	#VALUE!	#VALUE!	#VALUE!	#VALUE!	#VALUE!	#VALUE!	#VALUE!	#VALUE!	#VALUE!	#VALUE!	#VALUE!	#VALUE!	#VALUE!	#VALUE!	#VALUE!	#VALUE!	#VALUE!		#VALUE!		Nos1	#VALUE!
56	Mm.10099	NM_016789	Neuronal pentraxin 2	Nptx2	22.5563	19.6397	19.4727	21.2416	20.3901	17.5663	-1.29451	-1.65934	-1.26423	-1.13335	-0.921234	-1.01078	0.111519	-0.253311	0.141791	0.272671	0.484791	0.395241	0.925613	1.19194	0.906393	0.827785	0.7146	0.760362	1.00798	0.0921459	0.767583	0.0328725	1	0.0914162	0.761505	0.0326122	Nptx2	0.0349502
57	Mm.119	NM_010444	Nuclear receptor subfamily 4, group A, member 1	Nr4a1	21.4624	17.4633	18.3554	19.878	18.7503	15.4042	-2.38844	-3.83578	-2.38155	-2.49697	-2.56096	-3.1729	0.480146	-0.96719	0.487045	0.371625	0.307636	-0.304309	0.716905	1.95503	0.713485	0.772911	0.807965	1.23483	1.12847	0.413279	0.938568	0.148475	1	0.366229	0.831714	0.131571	Nr4a1	0.343855
58	Mm.267570	NM_008742	Neurotrophin 3	Ntf3	Undetermined	28.0044	28.4029	28.2873	26.7525	23.4764	#VALUE!	6.70537	7.66599	5.91238	5.44121	4.89931	#VALUE!	#VALUE!	#VALUE!	#VALUE!	#VALUE!	#VALUE!	#VALUE!	#VALUE!	#VALUE!	#VALUE!	#VALUE!	#VALUE!	#VALUE!	#VALUE!	#VALUE!	#VALUE!	#VALUE!		#VALUE!		Ntf3	#VALUE!
59	Mm.20344	NM_198190	Neurotrophin 5	Ntf5	27.889	26.4079	26.4039	31.3245	27.8034	24.9188	4.03815	5.10884	5.66698	8.94958	6.49215	6.3417	-0.899838	0.17085	0.728988	4.01159	1.55417	1.40372	1.86586	0.888319	0.603327	0.0619999	0.340525	0.377954	1.11917	0.382302	0.26016	0.0996674	1	0.341595	0.232458	0.0890549	Ntf5	0.0476771
60	Mm.130054	NM_008745	Neurotrophic tyrosine kinase, receptor, type 2	Ntrk2	19.0383	16.4991	16.0508	17.7917	16.3404	13.8298	-4.81252	-4.79992	-4.68614	-4.58321	-4.97093	-4.74723	-0.0463295	-0.0337219	0.0800514	0.182989	-0.204731	0.0189657	1.03263	1.02365	0.946024	0.880876	1.15247	0.98694	1.00077	0.0274953	1.00676	0.0790268	1	0.0274742	1.00599	0.0789661	Ntrk2	0.473169
61	Mm.390715	NM_021543	Protocadherin 8	Pcdh8	25.4538	23.6327	23.701	25.5091	23.9777	22.4484	1.60304	2.33369	2.96412	3.13416	2.6664	3.87136	-0.697243	0.0334047	0.663839	0.833881	0.366123	1.57108	1.6214	0.977112	0.631197	0.561018	0.775865	0.336557	1.07657	0.290142	0.557813	0.126827	1	0.269505	0.518139	0.117807	Pcdh8	0.0883543
62	Mm.259464	NM_008837	Protein interacting with C kinase 1	Pick1	22.9112	20.2054	19.7108	20.8081	20.3668	17.6993	-0.939642	-1.09362	-1.02606	-1.56682	-0.944487	-0.877731	0.0801303	-0.0738443	-0.00628599	-0.547046	0.0752856	0.142041	0.945972	1.05252	1.00437	1.46109	0.949154	0.906236	1.00095	0.0308043	1.10549	0.17823	1	0.030775	1.10444	0.17806	Pick1	0.297126
63	Mm.405293	NM_008842	Proviral integration site 1	Pim1	27.5161	23.6472	23.6857	24.7419	23.9861	21.5434	3.66526	2.34812	2.94879	2.36694	2.67481	2.96636	0.677874	-0.639271	-0.0386028	-0.620453	-0.312574	-0.0210323	0.625086	1.55754	1.02712	1.53736	1.24192	1.01469	1.06992	0.270026	1.26465	0.15131	1	0.252381	1.18201	0.141422	Pim1	0.281698
64	Mm.154660	NM_008872	Plasminogen activator, tissue	Plat	24.8574	21.9202	21.7411	23.3283	22.5605	19.4788	1.0066	0.621157	1.00424	0.9534	1.24918	0.901779	0.129271	-0.256176	0.126905	0.076067	0.371845	0.0244465	0.914294	1.19431	0.915794	0.94864	0.772793	0.983198	1.00813	0.0930894	0.901544	0.0651436	1	0.0923385	0.894272	0.0646181	Plat	0.200648
65	Mm.44463	NM_021280	Phospholipase C, gamma 1	Plcg1	26.6046	23.4059	22.517	24.25	23.4578	19.0924	2.75382	2.10681	1.78006	1.8751	2.14655	0.515308	0.540256	-0.106753	-0.433503	-0.338462	-0.0670096	-1.69825	0.687649	1.0768	1.35051	1.26441	1.04754	3.24508	1.03832	0.192316	1.85234	0.699177	1	0.185219	1.78398	0.673373	Plcg1	0.162223
66	Mm.1970	NM_031868	Protein phosphatase 1, catalytic subunit, alpha isoform	Ppp1ca	23.8508	21.7872	21.7032	23.6381	22.3418	18.1515	0	0.488155	0.966291	1.26315	1.03052	-0.425514	-0.484816	0.00333977	0.481476	0.77833	0.5457	-0.91033	1.39941	0.997688	0.716245	0.583041	0.685059	1.87948	1.03778	0.198228	1.04919	0.416185	1	0.191012	1.011	0.401034	Ppp1ca	0.490718
67	Mm.280784	NM_013636	Protein phosphatase 1, catalytic subunit, gamma isoform	Ppp1cc	23.3039	19.7234	19.2897	21.5145	20.045	16.1742	-0.546904	-1.57564	-1.4472	-0.860449	-1.26624	-2.40282	0.64301	-0.385724	-0.257287	0.329465	-0.076327	-1.21291	0.640375	1.30652	1.19523	0.795831	1.05433	2.31804	1.04737	0.206019	1.3894	0.470279	1	0.196701	1.32656	0.449009	Ppp1cc	0.270878
68	Mm.2343	NM_026731	Protein phosphatase 1, regulatory (inhibitor) subunit 14A	Ppp1r14a	21.5661	18.7225	18.4942	19.4077	19.4881	17.4879	-2.28473	-2.57656	-2.24268	-2.96723	-1.8232	-1.0892	0.0832609	-0.208571	0.12531	-0.599234	0.54479	1.27879	0.943922	1.15554	0.916807	1.51491	0.685491	0.412141	1.00542	0.0754666	0.870848	0.331559	1	0.0750595	0.86615	0.32977	Ppp1r14a	0.35624
69	Mm.260288	NM_019411	Protein phosphatase 2 (formerly 2A), catalytic subunit, alpha isoform	Ppp2ca	23.4024	20.4181	19.9001	22.2311	20.7614	16.4838	-0.448444	-0.880941	-0.836767	-0.143831	-0.549862	-2.09324	0.273607	-0.15889	-0.114716	0.57822	0.172189	-1.37119	0.827249	1.11643	1.08276	0.66979	0.887495	2.58683	1.00881	0.0913008	1.38137	0.605998	1	0.0905032	1.36931	0.600704	Ppp2ca	0.288031
70	Mm.331389	NM_008913	Protein phosphatase 3, catalytic subunit, alpha isoform	Ppp3ca	19.8327	16.5507	15.8986	18.4749	16.7768	13.5835	-4.01809	-4.74836	-4.83827	-3.9	-4.53449	-4.99355	0.516821	-0.213457	-0.303364	0.634911	0.000412305	-0.458645	0.69891	1.15946	1.23402	0.643981	0.999714	1.37425	1.0308	0.167333	1.00598	0.210834	1	0.162334	0.975926	0.204535	Ppp3ca	0.465488
71	Mm.222178	NM_011101	Protein kinase C, alpha	Prkca	20.4101	17.5009	16.8212	18.4948	17.8084	15.4807	-3.44072	-3.79818	-3.91569	-3.88015	-3.50288	-3.09633	0.277474	-0.0799783	-0.197496	-0.161949	0.215317	0.621864	0.825034	1.057	1.14671	1.1188	0.861357	0.649831	1.00958	0.095838	0.876662	0.135595	1	0.0949285	0.868342	0.134308	Prkca	0.234134
72	Mm.7980	NM_011102	Protein kinase C, gamma	Prkcc	16.1962	14.4508	14.6296	15.5077	14.5962	13.9813	-7.65464	-6.84828	-6.10729	-6.8672	-6.7151	-4.59577	-0.784569	0.0217911	0.762778	0.00287406	0.154967	2.2743	1.72258	0.985009	0.58936	0.99801	0.898153	0.206712	1.09898	0.332058	0.700958	0.248799	1	0.302151	0.637825	0.22639	Prkcc	0.195874
73	Mm.381172	NM_011160	Protein kinase, cGMP-dependent, type I	Prkg1	25.8276	22.9366	21.9216	23.9893	22.7672	20.0006	1.97678	1.63752	1.18469	1.61433	1.45591	1.42357	0.377113	0.0378602	-0.414973	0.014665	-0.143754	-0.176091	0.769977	0.974099	1.33327	0.989887	1.10478	1.12982	1.02578	0.16465	1.07483	0.0430811	1	0.160512	1.04781	0.0419982	Prkg1	0.393768
74	Mm.5083	NM_009001	RAB3A, member RAS oncogene family	Rab3a	22.5582	19.732	19.8531	21.5826	20.5095	15.8315	-1.29262	-1.56706	-0.883797	-0.792316	-0.801798	-2.7456	-0.0447928	-0.319234	0.364026	0.455507	0.446025	-1.49778	1.03154	1.24767	0.776993	0.729254	0.734062	2.82408	1.01873	0.136023	1.42913	0.697475	1	0.133522	1.40285	0.68465	Rab3a	0.297267
75	Mm.249966	NM_009045	V-rel reticuloendotheliosis viral oncogene homolog A (avian)	Rela	28.711	26.2746	24.8469	27.5023	25.5742	21.5603	4.86023	4.97554	4.11002	5.12736	4.26295	2.98327	0.211637	0.326942	-0.538579	0.478769	-0.385646	-1.66533	0.863557	0.797225	1.45254	0.71759	1.30644	3.17186	1.03777	0.208265	1.73196	0.739742	1	0.200685	1.66892	0.712816	Rela	0.208723
76	Mm.425236	NM_011261	Reelin	Reln	25.2541	21.479	21.4555	23.2495	21.1875	19.4153	1.40334	0.179964	0.71859	0.874538	-0.123764	0.83828	0.63604	-0.587333	-0.0487073	0.107241	-0.891061	0.0709826	0.643477	1.50247	1.03434	0.928362	1.85454	0.951989	1.06009	0.248303	1.24496	0.304864	1	0.234228	1.17439	0.287582	Reln	0.331358
77	Mm.28262	NM_009061	Regulator of G-protein signaling 2	Rgs2	19.5672	16.9113	16.5118	17.6797	16.8061	15.5342	-4.28356	-4.38778	-4.22514	-4.69522	-4.50522	-3.04285	0.0152664	-0.0889568	0.0736904	-0.396395	-0.206398	1.25597	0.989474	1.0636	0.950204	1.31621	1.1538	0.418711	1.00109	0.0332463	0.96291	0.276109	1	0.03321	0.961859	0.275808	Rgs2	0.448714
78	Mm.319175	NM_053075	Ras homolog enriched in brain	Rheb	25.3998	22.2369	21.7252	24.2505	22.4616	17.8142	1.54902	0.937847	0.988331	1.87554	1.15032	-0.762852	0.390621	-0.220552	-0.170069	0.717138	-0.00807762	-1.92125	0.762801	1.16518	1.12511	0.608303	1.00561	3.78751	1.0177	0.127972	1.80048	1.00012	1	0.125747	1.76917	0.982725	Rheb	0.240443
79	Mm.351459	NM_019812	Sirtuin 1 (silent mating type information regulation 2, homolog) 1 (S. cerevisiae)	Sirt1	28.92	26.2219	26.3313	26.159	27.5021	22.5612	5.06923	4.92281	5.59441	3.78408	6.19078	3.9841	-0.126252	-0.272673	0.398925	-1.41141	0.995294	-1.21139	1.09145	1.20804	0.758423	2.65997	0.501634	2.3156	1.01931	0.134714	1.82573	0.669472	1	0.132162	1.79115	0.656791	Sirt1	0.151531
80	Mm.45044	NM_020493	Serum response factor	Srf	20.2132	17.8282	17.7748	18.7228	18.1644	16.5573	-3.63761	-3.47082	-2.9621	-3.65212	-3.14686	-2.01977	-0.280767	-0.113977	0.394745	-0.295273	0.209982	1.33707	1.21484	1.08221	0.760624	1.22712	0.864548	0.395823	1.01922	0.13485	0.829163	0.240625	1	0.132306	0.813523	0.236087	Srf	0.264342
81	Mm.252321	NM_177340	Synaptopodin	Synpo	25.4936	22.8614	22.5077	25.2265	23.5117	18.4333	1.64283	1.56232	1.77078	2.85156	2.20043	-0.143791	-0.0158106	-0.0963275	0.112138	1.19292	0.541787	-1.80244	1.01102	1.06905	0.925216	0.437417	0.686919	3.48809	1.00176	0.0417782	1.53747	0.977962	1	0.0417047	1.53477	0.976242	Synpo	0.306642
82	Mm.8245	NM_011593	Tissue inhibitor of metalloproteinase 1	Timp1	27.276	23.947	24.2962	22.7518	23.7241	21.8843	3.42514	2.64792	3.55932	0.37685	2.41281	3.30721	0.21435	-0.562875	0.348525	-2.83394	-0.797984	0.0964171	0.861934	1.47721	0.785387	7.13021	1.73867	0.935353	1.04151	0.218968	3.26808	1.94494	1	0.210241	3.13782	1.86742	Timp1	0.1594
83	Mm.1293	NM_013693	Tumor necrosis factor	Tnf	37.4885	34.8247	35.2929	34.9077	29.9724	26.246	13.6377	13.5256	14.556	12.5328	8.6611	7.66895	-0.26873	-0.380824	0.649554	-1.37366	-5.24537	-6.23751	1.20475	1.30209	0.637477	2.59128	37.9326	75.4534	1.0481	0.207227	38.6591	21.0366	1	0.197716	36.8848	20.0711	Tnf	0.0741655
84	Mm.289630	NM_011739	Tyrosine 3-monooxygenase/tryptophan 5-monooxygenase activation protein, theta polypeptide	Ywhaq (14-3-3)	19.976	18.9081	19.3363	18.9699	19.191	18.6011	-3.87477	-2.39091	-1.40061	-3.40502	-2.12033	0.024025	-1.31934	0.16452	1.15482	-0.849588	0.435102	2.57946	2.49552	0.892225	0.449122	1.80199	0.739641	0.167304	1.27896	0.621586	0.902977	0.478907	1	0.486011	0.706027	0.374451	Ywhaq	0.328425
85	Mm.3317	NM_010368	Glucuronidase, beta	Gusb	21.5625	18.4265	18.3606	20.5504	18.8212	14.3203	-2.2883	-2.87255	-2.37626	-1.82453	-2.49006	-4.25681	0.22407	-0.360179	0.136109	0.68784	0.0223109	-1.74444	0.856147	1.28359	0.90997	0.620783	0.984654	3.35064	1.01657	0.13441	1.65203	0.855779	1	0.13222	1.6251	0.841832	Gusb	0.251947
86	Mm.299381	NM_013556	Hypoxanthine guanine phosphoribosyl transferase	Hprt	24.417	21.6526	21.692	22.3749	21.6637	16.6496	0.566193	0.353565	0.955105	0	0.352446	-1.92748	-0.0587616	-0.271389	0.330151	-0.624954	-0.272509	-2.55243	1.04157	1.20697	0.795453	1.54216	1.20791	5.86623	1.01466	0.119554	2.8721	1.50017	1	0.117826	2.83059	1.47849	Hprt	0.142335
87	Mm.2180	NM_008302	Heat shock protein 90 alpha (cytosolic), class B member 1	Hsp90ab1	19.4047	15.8246	15.8168	18.409	16.5083	12.5896	-4.44615	-5.47447	-4.92011	-3.96592	-4.80298	-5.98744	0.500756	-0.527556	0.0268002	0.980989	0.143929	-1.04053	0.706736	1.44149	0.981595	0.506632	0.905051	2.05698	1.04327	0.214334	1.15622	0.464833	1	0.205444	1.10826	0.445553	Hsp90ab1	0.418081
88	Mm.343110	NM_008084	Glyceraldehyde-3-phosphate dehydrogenase	Gapdh	22.38	19.7746	19.6851	19.5976	19.4253	17.6824	-1.47077	-1.52447	-1.05181	-2.77735	-1.88598	-0.894657	-0.121753	-0.175454	0.297208	-1.42833	-0.536962	0.45436	1.08806	1.12932	0.813826	2.69135	1.45091	0.729834	1.0104	0.0990065	1.62403	0.572819	1	0.0979874	1.60732	0.566923	Gapdh	0.175345
89	Mm.328431	NM_007393	Actin, beta	Actb	20.8148	17.5648	17.3288	19.5552	17.9258	14.2222	-3.03601	-3.73424	-3.40806	-2.81973	-3.38548	-4.35484	0.356762	-0.341469	-0.0152931	0.57304	0.0072937	-0.962071	0.780915	1.26705	1.01066	0.672199	0.994957	1.9481	1.01954	0.140404	1.20509	0.383014	1	0.137713	1.18199	0.375674	Actb	0.336407
				Median	23.8508	21.299	20.7369	22.3749	21.3113	18.5771
Brainstem
					Ct-value						ΔCt						ΔΔCt						fold-change						mean	SEM	mean	SEM	normalised fold-change	SEM	normalised fold-change	SEM		p-value
#	UniGene	RefSeq	Description	Symbol	WT 1	WT 2	WT 3	Mut 1	Mut 2	Mut 3	WT 1	WT 2	WT 3	Mut 1	Mut 2	Mut 3	WT 1	WT 2	WT 3	Mut 1	Mut 2	Mut 3	WT 1	WT 2	WT 3	Mut 1	Mut 2	Mut 3	WT	WT	Mut	Mut	WT	WT	Mut	Mut	Symbol	WT vs. Mut
1	Mm.3037	NM_007399	A disintegrin and metallopeptidase domain 10	Adam10	18.6949	22.8286	23.8035	24.6711	23.8665	22.6528	-0.704384	1.21242	1.85055	0.918743	1.26623	0.940559	-1.49058	0.426226	1.06436	0.132545	0.480037	0.154362	2.81002	0.744206	0.478186	0.912221	0.716959	0.89853	1.34414	0.736954	0.84257	0.0629295	1	0.548273	0.626848	0.0468177	Adam10	0.267446
2	Mm.259733	NM_009622	Adenylate cyclase 1	Adcy1	17.7926	19.7157	20.397	21.6139	21.0463	20.4099	-1.60662	-1.90048	-1.55599	-2.13847	-1.55394	-1.3023	0.0810769	-0.212783	0.131706	-0.450774	0.133751	0.385398	0.945352	1.15892	0.912752	1.36677	0.911458	0.765568	1.00567	0.0771989	1.0146	0.181053	1	0.0767633	1.00887	0.180031	Adcy1	0.483003
3	Mm.1425	NM_009623	Adenylate cyclase 8	Adcy8	19.8812	23.0173	22.988	25.449	24.3942	22.7693	0.481939	1.40113	1.03504	1.6966	1.7939	1.05707	-0.490765	0.42843	0.0623353	0.723899	0.821198	0.0843652	1.40519	0.74307	0.957713	0.605459	0.565972	0.943199	1.03532	0.195037	0.704877	0.119705	1	0.188383	0.680827	0.115621	Adcy8	0.111117
4	Mm.6645	NM_009652	Thymoma viral proto-oncogene 1	Akt1	15.8099	19.2844	19.775	21.7849	20.0339	19.0315	-3.58934	-2.33176	-2.17793	-1.96745	-2.56643	-2.68071	-0.889664	0.367918	0.521746	0.73222	0.133249	0.018967	1.85275	0.7749	0.696528	0.601977	0.911776	0.986939	1.10806	0.37303	0.833564	0.117809	1	0.336652	0.752275	0.10632	Akt1	0.260777
5	Mm.25405	NM_018790	Activity regulated cytoskeletal-associated protein	Arc	17.7007	18.3868	17.7235	18.1721	18.4199	17.5982	-1.69861	-3.22939	-4.22945	-5.5803	-4.18038	-4.11399	1.35387	-0.176903	-1.17697	-2.52782	-1.12789	-1.0615	0.391242	1.13045	2.26101	5.767	2.18539	2.08711	1.2609	0.543681	3.3465	1.21058	1	0.431185	2.65405	0.960093	Arc	0.095572
6	Mm.1442	NM_007540	Brain derived neurotrophic factor	Bdnf	18.9909	20.3963	19.7224	21.2217	20.8358	19.8937	-0.408379	-1.21982	-2.23062	-2.53064	-1.76448	-1.81849	0.877893	0.0664539	-0.944347	-1.24436	-0.478211	-0.532213	0.544161	0.954982	1.92432	2.36914	1.39302	1.44615	1.14115	0.409147	1.7361	0.316891	1	0.358538	1.52136	0.277694	Bdnf	0.15718
7	Mm.131530	NM_177407	Calcium/calmodulin-dependent protein kinase II alpha	Camk2a	14.2495	15.9659	15.755	17.4655	15.9682	15.8331	-5.14977	-5.65028	-6.19796	-6.28686	-6.63206	-5.87909	0.516236	0.0157255	-0.531961	-0.620853	-0.966061	-0.213085	0.699194	0.989159	1.44589	1.53778	1.9535	1.15916	1.04475	0.217338	1.55015	0.229388	1	0.208029	1.48375	0.219563	Camk2a	0.0924923
8	Mm.235182	NM_178597	Calcium/calmodulin-dependent protein kinase II gamma	Camk2g	17.8561	21.9286	22.6746	24.4365	23.3119	21.8184	-1.54315	0.312439	0.7216	0.684076	0.711629	0.10615	-1.37345	0.482143	0.891304	0.853781	0.881333	0.275854	2.59089	0.715913	0.539127	0.553333	0.542865	0.825961	1.28198	0.656443	0.64072	0.09267	1	0.512056	0.499791	0.0722868	Camk2g	0.194091
9	Mm.257437	NM_007664	Cadherin 2	Cdh2	22.6697	26.5167	26.3935	27.7578	27.4139	26.5886	3.27043	4.90051	4.44055	4.00539	4.81357	4.87642	-0.9334	0.696679	0.236722	-0.19844	0.609739	0.672593	1.90977	0.616991	0.848672	1.14746	0.655315	0.627378	1.12514	0.397974	0.81005	0.168896	1	0.353709	0.719952	0.15011	Cdh2	0.253243
10	Mm.439656	NM_009883	CCAAT/enhancer binding protein (C/EBP), beta	Cebpb	20.9936	21.8049	22.2955	22.4641	23.3122	21.8558	1.59435	0.188751	0.342522	-1.28828	0.711955	0.143581	0.885807	-0.519789	-0.366018	-1.99682	0.00341511	-0.564959	0.541185	1.43375	1.28879	3.9912	0.997636	1.47935	1.08791	0.276545	2.15606	0.928049	1	0.254199	1.98184	0.853059	Cebpb	0.165954
11	Mm.347407	NM_007679	CCAAT/enhancer binding protein (C/EBP), delta	Cebpd	19.7289	21.632	22.3466	23.6891	23.5657	21.4498	0.329666	0.0158768	0.393671	-0.0632362	0.965383	-0.262447	0.0832615	-0.230528	0.147266	-0.309641	0.718978	-0.508852	0.943921	1.17326	0.90296	1.2394	0.607528	1.42292	1.00672	0.0841099	1.08995	0.246959	1	0.0835488	1.08268	0.245312	Cebpd	0.382833
12	Mm.7992	NM_007726	Cannabinoid receptor 1 (brain)	Cnr1	20.621	23.7404	24.706	24.7827	24.6797	23.8262	1.2217	2.1242	2.75306	1.03033	2.07943	2.11395	-0.811284	0.0912158	0.720069	-1.00266	0.0464398	0.0809657	1.75477	0.938731	0.607069	2.00369	0.968323	0.945425	1.10019	0.341007	1.30581	0.349002	1	0.309953	1.1869	0.317219	Cnr1	0.347559
13	Mm.453295	NM_133828	CAMP responsive element binding protein 1	Creb	19.2841	23.2292	23.5592	24.922	23.8236	22.8561	-0.115171	1.61302	1.60623	1.16966	1.22332	1.14394	-1.14987	0.57833	0.571536	0.134967	0.188631	0.109246	2.21893	0.669739	0.6729	0.910691	0.877438	0.927072	1.18719	0.515872	0.905067	0.0146015	1	0.434532	0.762361	0.0122992	Creb	0.306836
14	Mm.5244	NM_013498	CAMP responsive element modulator	Crem	18.1881	19.173	19.1766	19.7167	19.3859	18.6501	-1.21112	-2.44316	-2.77637	-4.03572	-3.21443	-3.06214	0.93243	-0.299611	-0.632819	-1.89217	-1.07088	-0.918597	0.523975	1.23081	1.55059	3.71193	2.10071	1.89028	1.10179	0.303298	2.56764	0.57536	1	0.275277	2.33042	0.522204	Crem	0.0436417
15	Mm.27256	NM_007864	Discs, large homolog 4 (Drosophila)	Dlg4	16.7584	21.6162	22.4974	23.1697	22.1966	21.2913	-2.64083	0	0.544449	-0.58264	-0.403693	-0.42087	-1.94203	0.698792	1.24324	0.116152	0.295099	0.277922	3.84247	0.616088	0.422423	0.922645	0.815016	0.824778	1.62699	1.10915	0.854146	0.034365	1	0.681716	0.524985	0.0211218	Dlg4	0.262246
16	Mm.181959	NM_007913	Early growth response 1	Egr1	18.2058	20.9165	21.5784	24.1828	21.9947	21.2856	-1.1935	-0.699638	-0.37458	0.430447	-0.605618	-0.426609	-0.437597	0.0562693	0.381327	1.18635	0.150289	0.329299	1.35435	0.961748	0.767731	0.439412	0.90107	0.795923	1.02794	0.172545	0.712135	0.139699	1	0.167855	0.692778	0.135902	Egr1	0.113978
17	Mm.290421	NM_010118	Early growth response 2	Egr2	27.3813	28.7096	28.183	28.3838	30.889	29.5888	7.98206	7.09341	6.23001	4.63146	8.28872	7.87656	0.88023	-0.00841331	-0.871817	-2.47037	1.1869	0.774736	0.543281	1.00585	1.82997	5.54184	0.439246	0.584495	1.12637	0.37629	2.18853	1.67718	1	0.334075	1.943	1.48902	Egr2	0.28503
18	Mm.103737	NM_018781	Early growth response 3	Egr3	24.4912	30.3221	27.6353	29.4076	27.5503	28.7177	5.09191	8.70594	5.6823	5.65519	4.95	7.00551	-1.40147	2.21256	-0.811086	-0.838197	-1.54338	0.512126	2.64171	0.215751	1.75453	1.78781	2.91476	0.701189	1.53733	0.708685	1.80126	0.63904	1	0.460984	1.17168	0.415681	Egr3	0.397905
19	Mm.44137	NM_020596	Early growth response 4	Egr4	21.9112	22.6523	23.3051	25.1789	23.8143	23.766	2.51197	1.03614	1.35211	1.42651	1.21399	2.05383	0.878562	-0.597266	-0.281296	-0.206902	-0.419424	0.420419	0.543909	1.51285	1.21529	1.15421	1.33739	0.747208	1.09068	0.286563	1.0796	0.174408	1	0.262738	0.989843	0.159907	Egr4	0.487619
20	Mm.250981	NM_010142	Eph receptor B2	Ephb2	19.8351	20.3186	19.9689	19.7977	20.5704	19.7895	0.435827	-1.29754	-1.98409	-3.95469	-2.02987	-1.92274	1.38443	-0.348942	-1.03549	-3.00609	-1.08127	-0.974134	0.383041	1.27363	2.04981	8.03382	2.11589	1.96446	1.23549	0.481532	4.03806	1.99836	1	0.389749	3.26838	1.61746	Ephb2	0.122224
21	Mm.246513	NM_010234	FBJ osteosarcoma oncogene	Fos	18.5387	18.8908	20.2337	21.6747	20.6999	19.6152	-0.860582	-2.7254	-1.71926	-2.07763	-1.90044	-2.09705	0.907829	-0.956984	0.0491543	-0.309221	-0.132026	-0.328636	0.532986	1.94125	0.966503	1.23904	1.09583	1.25583	1.14691	0.416417	1.1969	0.0507654	1	0.363077	1.04358	0.0442627	Fos	0.455448
22	Mm.273114	NM_176942	Gamma-aminobutyric acid (GABA) A receptor, subunit alpha 5	Gabra5	16.9848	21.0108	21.5341	23.9949	21.9899	21.1851	-2.41443	-0.605352	-0.418867	0.242514	-0.610415	-0.527082	-1.26821	0.540863	0.727348	1.38873	0.5358	0.619133	2.40863	0.68736	0.604013	0.381901	0.689776	0.651062	1.23333	0.588139	0.574246	0.0968198	1	0.47687	0.465605	0.0785026	Gabra5	0.165432
23	Mm.254629	NM_010305	Guanine nucleotide binding protein (G protein), alpha inhibiting 1	Gnai1	17.5942	21.2893	21.496	22.8284	22.3591	21.1711	-1.80509	-0.326881	-0.457001	-0.92399	-0.241223	-0.541111	-0.942099	0.536109	0.40599	-0.0609996	0.621767	0.32188	1.92132	0.689628	0.754718	1.04319	0.649874	0.800027	1.12189	0.400158	0.83103	0.114593	1	0.356682	0.740741	0.102143	Gnai1	0.261594
24	Mm.4920	NM_008165	Glutamate receptor, ionotropic, AMPA1 (alpha 1)	Gria1	19.682	21.9649	22.6826	23.7524	23.1989	22.5642	0.282766	0.348743	0.729584	0	0.598573	0.852043	-0.170931	-0.104954	0.275886	-0.453698	0.144875	0.398345	1.12579	1.07546	0.825943	1.36955	0.904458	0.758728	1.00906	0.0927053	1.01091	0.184186	1	0.0918727	1.00183	0.182532	Gria1	0.49664
25	Mm.220224	NM_013540	Glutamate receptor, ionotropic, AMPA2 (alpha 2)	Gria2	23.0039	25.5354	25.1782	24.8975	25.8725	25.5916	3.6046	3.91929	3.22522	1.14509	3.27223	3.8794	0.0215613	0.336257	-0.357818	-2.43795	-0.310807	0.296368	0.985166	0.792094	1.28149	5.4187	1.2404	0.8143	1.01958	0.14232	2.49113	1.46894	1	0.139586	2.44329	1.44073	Gria2	0.187572
26	Mm.327681	NM_016886	Glutamate receptor, ionotropic, AMPA3 (alpha 3)	Gria3	18.7654	22.3219	22.6853	24.234	23.4873	22.3196	-0.633907	0.70578	0.732321	0.481625	0.887017	0.607361	-0.901972	0.437716	0.464256	0.21356	0.618953	0.339296	1.86862	0.738303	0.724845	0.862406	0.651143	0.790427	1.11059	0.379035	0.767992	0.0620094	1	0.341292	0.691518	0.0558347	Gria3	0.2114
27	Mm.209263	NM_019691	Glutamate receptor, ionotropic, AMPA4 (alpha 4)	Gria4	14.875	14.7765	14.7393	14.5155	15.3061	14.7242	-4.52431	-6.83964	-7.21368	-9.23689	-7.29419	-6.98806	1.66823	-0.647094	-1.02114	-3.04434	-1.10165	-0.795513	0.314639	1.56601	2.02952	8.24971	2.146	1.7357	1.30339	0.512163	4.0438	2.10629	1	0.392947	3.10253	1.61601	Gria4	0.137399
28	Mm.278672	NM_008169	Glutamate receptor, ionotropic, NMDA1 (zeta 1)	Grin1	15.8205	18.1106	17.6079	19.2461	18.5692	17.6661	-3.5788	-3.50551	-4.34504	-4.50629	-4.03106	-4.04614	0.230988	0.304271	-0.535258	-0.696507	-0.221277	-0.236358	0.852051	0.809851	1.4492	1.62058	1.16577	1.17801	1.03703	0.206443	1.32145	0.149604	1	0.199071	1.27426	0.144261	Grin1	0.16355
29	Mm.2953	NM_008170	Glutamate receptor, ionotropic, NMDA2A (epsilon 1)	Grin2a	17.662	17.9074	17.2357	17.2353	17.7886	17.6683	-1.7373	-3.7088	-4.71724	-6.51711	-4.81168	-4.04395	1.65048	-0.321017	-1.32946	-3.12933	-1.4239	-0.656169	0.318534	1.24921	2.51309	8.75028	2.6831	1.57589	1.36028	0.635943	4.33642	2.22995	1	0.46751	3.18789	1.63933	Grin2a	0.134322
30	Mm.436649	NM_008171	Glutamate receptor, ionotropic, NMDA2B (epsilon 2)	Grin2b	25.5153	29.3834	27.9462	31.8439	28.8059	29.8045	6.116	7.76719	5.9932	8.0915	6.20563	8.09232	-0.509465	1.14173	-0.632266	1.46604	-0.419828	1.46685	1.42352	0.453216	1.55	0.361974	1.33777	0.36177	1.14225	0.346444	0.687171	0.325299	1	0.303301	0.601597	0.284789	Grin2b	0.196249
31	Mm.39090	NM_010350	Glutamate receptor, ionotropic, NMDA2C (epsilon 3)	Grin2c	20.3314	19.7932	20.7811	21.3845	21.6467	20.9155	0.932161	-1.82294	-1.17189	-2.36784	-0.953633	-0.796675	1.61972	-1.13538	-0.484336	-1.68028	-0.266075	-0.109116	0.325399	2.19677	1.39894	3.2049	1.20253	1.07857	1.30704	0.542169	1.82866	0.689045	1	0.414808	1.39909	0.527181	Grin2c	0.291953
32	Mm.322594	NM_008172	Glutamate receptor, ionotropic, NMDA2D (epsilon 4)	Grin2d	23.3858	24.8081	24.3295	25.1366	26.6383	26.2159	3.98651	3.19197	2.37653	1.38426	4.03798	4.50367	0.801508	0.00696564	-0.808474	-1.80074	0.852973	1.31867	0.573749	0.995183	1.75136	3.48399	0.553643	0.400905	1.10676	0.344494	1.47951	1.00321	1	0.311262	1.33679	0.906435	Grin2d	0.371503
33	Mm.196692	NM_133442	Glutamate receptor interacting protein 1	Grip1	27.3459	30.5447	36.2917	29.377	29.5813	28.9306	7.9466	8.92851	14.3387	5.62465	6.98099	7.21838	-2.45801	-1.4761	3.93411	-4.77996	-3.42362	-3.18623	5.4946	2.78195	0.0654206	27.4733	10.7303	9.10228	2.78066	1.56727	15.7686	5.87119	1	0.563633	5.67083	2.11144	Grip1	0.0496937
34	Mm.391904	NM_016976	Glutamate receptor, metabotropic 1	Grm1	19.3533	20.6764	21.2155	22.4635	21.885	21.4271	-0.0459976	-0.939789	-0.737495	-1.28891	-0.715341	-0.285145	0.52843	-0.365362	-0.163068	-0.714481	-0.140913	0.289282	0.693309	1.2882	1.11967	1.64089	1.1026	0.818309	1.03373	0.177026	1.18727	0.241203	1	0.17125	1.14853	0.233334	Grm1	0.317433
35	Mm.410822	NM_001160353	Glutamate receptor, metabotropic 2	Grm2	19.7094	21.428	20.9926	21.6565	21.5617	20.8949	0.310183	-0.188131	-0.960367	-2.09589	-1.0386	-0.817266	0.589621	0.0913073	-0.680929	-1.81646	-0.759157	-0.537828	0.664517	0.938672	1.60317	3.52215	1.6925	1.45178	1.06879	0.278667	2.22214	0.653705	1	0.260732	2.07913	0.611633	Grm2	0.0899529
36	Mm.318966	NM_181850	Glutamate receptor, metabotropic 3	Grm3	16.8327	19.5839	19.6849	21.6292	20.6526	19.8439	-2.5666	-2.03221	-2.26805	-2.12319	-1.94767	-1.86832	-0.277644	0.256745	0.0208995	0.165763	0.341285	0.420638	1.21221	0.836974	0.985618	0.891457	0.789338	0.747094	1.0116	0.109099	0.809296	0.0428522	1	0.107848	0.800015	0.0423607	Grm3	0.0797163
37	Mm.358940	NM_001013385	Glutamate receptor, metabotropic 4	Grm4	18.2771	19.0458	19.6842	21.5027	20.8281	19.9398	-1.12217	-2.57041	-2.2688	-2.24971	-1.77223	-1.77244	0.864953	-0.583282	-0.281671	-0.262588	0.214895	0.214684	0.549064	1.49825	1.2156	1.19963	0.861609	0.861735	1.08764	0.281378	0.974324	0.112652	1	0.258705	0.895815	0.103575	Grm4	0.363738
38	Mm.235018	NM_001081414	Glutamate receptor, metabotropic 5	Grm5	18.5299	20.7206	19.9768	21.6792	21.3645	20.6915	-0.869404	-0.895557	-1.97613	-2.07317	-1.23576	-1.02069	0.377628	0.351474	-0.729102	-0.826142	0.0112727	0.226341	0.769702	0.783783	1.65761	1.77294	0.992217	0.8548	1.07036	0.29365	1.20665	0.285908	1	0.274346	1.12733	0.267113	Grm5	0.378092
39	Mm.240881	NM_177328	Glutamate receptor, metabotropic 7	Grm7	15.9755	19.3588	18.839	20.6917	19.6173	18.67	-3.42377	-2.25731	-3.11398	-3.06072	-2.98301	-3.04221	-0.492083	0.674378	-0.182295	-0.129032	-0.0513198	-0.110521	1.40647	0.626602	1.13469	1.09356	1.03621	1.07962	1.05592	0.228548	1.0698	0.0172677	1	0.216445	1.01314	0.0163532	Grm7	0.477315
40	Mm.320732	NM_008174	Glutamate receptor, metabotropic 8	Grm8	23.6952	27.6622	28.5733	27.7331	28.2924	26.9095	4.29596	6.04606	6.62032	3.98068	5.69215	5.1973	-1.35815	0.39195	0.966205	-1.67343	0.0380328	-0.456814	2.56357	0.762099	0.511851	3.18973	0.973982	1.37251	1.27917	0.646249	1.84541	0.681936	1	0.505208	1.44266	0.533106	Grm8	0.289608
41	Mm.37533	NM_152134	Homer homolog 1 (Drosophila)	Homer1	16.0241	19.2112	19.4612	21.3087	19.7592	18.7433	-3.37516	-2.40499	-2.49179	-2.44367	-2.84107	-2.96888	-0.617849	0.352325	0.265524	0.313641	-0.0837545	-0.211571	1.53459	0.78332	0.831897	0.804609	1.05977	1.15795	1.04993	0.242731	1.00744	0.105303	1	0.231187	0.95953	0.100295	Homer1	0.440099
42	Mm.268521	NM_010512	Insulin-like growth factor 1	Igf1	19.8657	23.6871	23.8746	25.7808	24.6769	23.0342	0.466444	2.07097	1.92166	2.02845	2.07661	1.32199	-1.01991	0.584611	0.435303	0.542088	0.590254	-0.164371	2.0278	0.666829	0.739538	0.686776	0.664226	1.12068	1.14472	0.442037	0.823893	0.148535	1	0.386152	0.719732	0.129756	Igf1	0.264639
43	Mm.8042	NM_008380	Inhibin beta-A	Inhba	21.8064	22.4079	21.6149	21.9278	22.0229	21.428	2.40717	0.791723	-0.338102	-1.82455	-0.57739	-0.284193	1.45357	-0.161872	-1.2917	-2.77814	-1.53099	-1.23779	0.365117	1.11874	2.44816	6.85968	2.88983	2.35837	1.31067	0.608932	4.03596	1.42017	1	0.464596	3.07931	1.08355	Inhba	0.0762787
44	Mm.275071	NM_010591	Jun oncogene	Jun	22.075	25.94	26.5854	27.4801	27.1543	26.2536	2.67571	4.32387	4.63244	3.72774	4.55402	4.54135	-1.20163	0.446527	0.7551	-0.149602	0.676676	0.664005	2.29999	0.733807	0.592505	1.10926	0.625605	0.631124	1.20877	0.547133	0.788664	0.160307	1	0.452637	0.652453	0.132621	Jun	0.251048
45	Mm.1167	NM_008416	Jun-B oncogene	Junb	29.2579	37.6728	30.8298	29.9237	Undetermined	33.2418	9.85859	16.0566	8.87681	6.17129	#VALUE!	11.5296	-1.73876	4.4593	-2.72054	-5.42606	#VALUE!	-0.0677719	3.33748	0.0454587	6.59119	42.9939	#VALUE!	1.0481	3.32471	1.8896	#VALUE!	#VALUE!	1	0.568351	#VALUE!		Junb	#VALUE!
46	Mm.347452	NM_010623	Kinesin family member 17	Kif17	26.5405	33.9437	28.9304	34.6256	37.816	30.1723	7.14121	12.3276	6.97746	10.8732	15.2158	8.46007	-1.6742	3.51215	-1.83795	2.05778	6.40035	-0.355338	3.19142	0.0876468	3.57503	0.240186	0.0118387	1.27929	2.2847	1.10409	0.510437	0.390035	1	0.483256	0.223415	0.170716	Kif17	0.102147
47	Mm.4292	NM_013692	Kruppel-like factor 10	Klf10	22.7347	28.2144	27.7559	30.5431	28.9472	28.2806	3.33539	6.59821	5.80293	6.79075	6.34692	6.5684	-1.91012	1.3527	0.557423	1.54524	1.10141	1.32289	3.75841	0.391558	0.679515	0.342639	0.46606	0.399733	1.60983	1.0775	0.40281	0.0356619	1	0.669328	0.250219	0.0221526	Klf10	0.162787
48	Mm.196581	NM_011949	Mitogen-activated protein kinase 1	Mapk1	13.4562	15.2954	14.8586	16.1854	15.597	14.8458	-5.94307	-6.32072	-7.09436	-7.56701	-7.0033	-6.86644	0.509645	0.132001	-0.641645	-1.1143	-0.55058	-0.413719	0.702395	0.912565	1.56011	2.16489	1.46467	1.33212	1.05836	0.258108	1.65389	0.258349	1	0.243876	1.5627	0.244104	Mapk1	0.0891375
49	Mm.4406	NM_013599	Matrix metallopeptidase 9	Mmp9	19.7781	21.9701	23.4755	24.5421	23.0332	21.8242	0.378836	0.353914	1.52249	0.789764	0.432866	0.112001	-0.372911	-0.397833	0.770744	0.0380173	-0.318881	-0.639746	1.29496	1.31753	0.586115	0.973993	1.24736	1.55805	1.0662	0.240132	1.2598	0.168719	1	0.225222	1.18158	0.158243	Mmp9	0.272754
50	Mm.4974	NM_010875	Neural cell adhesion molecule 1	Ncam1	15.9622	16.6073	15.9993	16.3187	16.67	15.9634	-3.4371	-5.00883	-5.9537	-7.4337	-5.93032	-5.74876	1.36278	-0.208952	-1.15382	-2.63383	-1.13045	-0.948885	0.388833	1.15585	2.22503	6.20671	2.18927	1.93038	1.25657	0.532451	3.44212	1.38431	1	0.423734	2.7393	1.10166	Ncam1	0.107302
51	Mm.256765	NM_008689	Nuclear factor of kappa light polypeptide gene enhancer in B-cells 1, p105	Nfkb1	20.8292	24.1935	23.5688	25.0344	24.8696	23.6437	1.4299	2.57733	1.61581	1.28199	2.26931	1.93149	-0.444448	0.702983	-0.258535	-0.592355	0.394956	0.0571429	1.36079	0.614301	1.19626	1.50771	0.760512	0.961166	1.05712	0.226446	1.07646	0.223267	1	0.214211	1.0183	0.211203	Nfkb1	0.477208
52	Mm.220333	NM_010908	Nuclear factor of kappa light polypeptide gene enhancer in B-cells inhibitor, beta	Nfkbib	22.7333	26.2573	26.3669	28.7045	27.6212	25.9056	3.33405	4.6411	4.41389	4.95216	5.02086	4.19335	-0.795629	0.51142	0.284209	0.822488	0.891185	0.0636775	1.73583	0.701532	0.821192	0.565466	0.539171	0.956822	1.08619	0.326656	0.687153	0.135048	1	0.300736	0.632629	0.124332	Nfkbib	0.16103
53	Mm.1259	NM_013609	Nerve growth factor	Ngf	21.5025	23.7376	23.4702	23.4981	24.303	22.8645	2.10322	2.12144	1.5172	-0.254267	1.70275	1.1523	0.189268	0.207485	-0.396753	-2.16822	-0.211202	-0.761652	0.877051	0.866046	1.31654	4.49469	1.15765	1.69543	1.01988	0.148365	2.44926	1.03443	1	0.145473	2.40152	1.01427	Ngf	0.121591
54	Mm.283893	NM_033217	Nerve growth factor receptor (TNFR superfamily, member 16)	Ngfr	27.545	29.0391	30.3922	39.7482	29.6279	28.832	8.14569	7.42289	8.43923	15.9958	7.02761	7.11982	0.143083	-0.579709	0.436626	7.99321	-0.974989	-0.882783	0.905582	1.49455	0.738861	0.00392467	1.96563	1.84393	1.04633	0.229218	1.27116	0.634591	1	0.219069	1.21487	0.606492	Ngfr	0.377851
55	Mm.44249	NM_008712	Nitric oxide synthase 1, neuronal	Nos1	24.2743	28.3957	30.7198	28.9403	29.2946	30.4706	4.87501	6.77951	8.76679	5.18792	6.69431	8.75837	-1.93209	-0.0275917	1.95968	-1.61919	-0.1128	1.95127	3.81608	1.01931	0.257085	3.07202	1.08132	0.258589	1.69749	1.08191	1.47065	0.83517	1	0.637356	0.866363	0.492002	Nos1	0.438114
56	Mm.10099	NM_016789	Neuronal pentraxin 2	Nptx2	20.0448	22.504	21.7836	24.1628	22.53	22.1743	0.645584	0.887873	-0.16938	0.41044	-0.070323	0.462076	0.190892	0.43318	-0.624072	-0.0442518	-0.525015	0.00738398	0.876064	0.740627	1.54122	1.03115	1.43895	0.994895	1.05264	0.2474	1.155	0.142361	1	0.235029	1.09724	0.135242	Nptx2	0.369006
57	Mm.119	NM_010444	Nuclear receptor subfamily 4, group A, member 1	Nr4a1	19.5154	20.5735	21.6124	23.8261	22.6555	21.7122	0.116131	-1.04265	-0.340614	0.0737381	0.0551729	0	0.538509	-0.620272	0.0817636	0.496116	0.477551	0.422378	0.688482	1.53717	0.944902	0.709013	0.718196	0.746194	1.05685	0.251307	0.724468	0.0111819	1	0.237788	0.685497	0.0105804	Nr4a1	0.128455
58	Mm.267570	NM_008742	Neurotrophin 3	Ntf3	25.4767	28.598	28.7397	30.1508	29.3121	29.2832	6.07741	6.98184	6.78668	6.39843	6.71185	7.571	-0.537902	0.366531	0.171371	-0.216876	0.0965389	0.955686	1.45186	0.775645	0.887999	1.16221	0.935274	0.515596	1.0385	0.209208	0.871028	0.189406	1	0.201452	0.838736	0.182384	Ntf3	0.292411
59	Mm.20344	NM_198190	Neurotrophin 5	Ntf5	25.9623	26.9539	25.5405	26.2055	27.6926	27.2248	6.56302	5.33773	3.58751	2.4531	5.09228	5.51257	1.40026	0.174974	-1.57524	-2.70965	-0.0704762	0.349815	0.37886	0.885784	2.97985	6.54162	1.05006	0.784685	1.41483	0.796074	2.79212	1.87631	1	0.562664	1.97347	1.32618	Ntf5	0.26813
60	Mm.130054	NM_008745	Neurotrophic tyrosine kinase, receptor, type 2	Ntrk2	14.5131	16.5907	16.726	18.3836	17.3119	16.5447	-4.88613	-5.02548	-5.22703	-5.3688	-5.28835	-5.16752	0.160081	0.0207326	-0.180813	-0.322592	-0.242137	-0.121312	0.894975	0.985732	1.13352	1.25058	1.18274	1.08772	1.00474	0.0695157	1.17368	0.0472293	1	0.0691875	1.16814	0.0470063	Ntrk2	0.0573891
61	Mm.390715	NM_021543	Protocadherin 8	Pcdh8	23.466	25.4536	24.9555	25.3842	25.4278	24.9198	4.06677	3.83749	3.00251	1.63183	2.82753	3.20763	0.431182	0.2019	-0.633082	-2.00376	-0.808065	-0.427964	0.741654	0.869405	1.55087	4.01044	1.75086	1.34533	1.05398	0.251171	2.36888	0.829088	1	0.238307	2.24756	0.786628	Pcdh8	0.101831
62	Mm.259464	NM_008837	Protein interacting with C kinase 1	Pick1	18.1942	20.1872	19.903	21.7121	21.5338	20.2574	-1.20505	-1.429	-2.04995	-2.04023	-1.06646	-1.45477	0.356284	0.132331	-0.488616	-0.4789	0.49487	0.106559	0.781174	0.912356	1.4031	1.39368	0.709626	0.928801	1.03221	0.189271	1.0107	0.201671	1	0.183365	0.979164	0.195378	Pick1	0.470876
63	Mm.405293	NM_008842	Proviral integration site 1	Pim1	20.8079	22.7123	22.8631	24.6289	24.1187	22.5156	1.40862	1.09609	0.910084	0.876492	1.51838	0.803352	0.270355	-0.0421721	-0.228182	-0.261775	0.38011	-0.334914	0.829116	1.02966	1.17136	1.19895	0.768379	1.2613	1.01005	0.0992826	1.07621	0.154965	1	0.0982952	1.06551	0.153424	Pim1	0.368693
64	Mm.154660	NM_008872	Plasminogen activator, tissue	Plat	20.496	21.3883	21.9099	24.1963	22.9596	22.4666	1.0967	-0.227863	-0.0430908	0.443924	0.359292	0.754427	0.821452	-0.503112	-0.31834	0.168675	0.0840432	0.479178	0.565872	1.41727	1.24689	0.889659	0.94341	0.717386	1.07668	0.260095	0.850152	0.0681721	1	0.241572	0.789606	0.0633171	Plat	0.223474
65	Mm.44463	NM_021280	Phospholipase C, gamma 1	Plcg1	19.7316	22.8606	23.5445	24.7826	24.4437	23.6503	0.332323	1.24448	1.5915	1.03019	1.84341	1.93806	-0.72378	0.188379	0.5354	-0.0259132	0.787307	0.881958	1.6515	0.877591	0.689967	1.01812	0.579425	0.54263	1.07302	0.294269	0.713393	0.152735	1	0.274243	0.664846	0.142341	Plcg1	0.169529
66	Mm.1970	NM_031868	Protein phosphatase 1, catalytic subunit, alpha isoform	Ppp1ca	19.3993	23.1807	23.7429	24.4122	24.3434	22.9395	0	1.56451	1.78991	0.659815	1.74314	1.22734	-1.11814	0.446369	0.671769	-0.458323	0.624998	0.109203	2.17067	0.733888	0.627736	1.37394	0.64842	0.9271	1.17743	0.497563	0.983155	0.211308	1	0.422584	0.835001	0.179465	Ppp1ca	0.368737
67	Mm.280784	NM_013636	Protein phosphatase 1, catalytic subunit, gamma isoform	Ppp1cc	16.6021	19.7263	20.3579	21.7761	21.2434	19.8404	-2.79721	-1.88984	-1.59512	-1.97631	-1.3569	-1.87178	-0.703154	0.204213	0.498941	0.117746	0.737158	0.222274	1.62806	0.868012	0.707626	0.921627	0.59992	0.857213	1.0679	0.283882	0.79292	0.0982751	1	0.265832	0.742504	0.0920266	Ppp1cc	0.2059
68	Mm.2343	NM_026731	Protein phosphatase 1, regulatory (inhibitor) subunit 14A	Ppp1r14a	16.3329	17.2669	17.4142	17.9471	18.3202	17.2396	-3.06635	-4.34925	-4.53881	-5.80532	-4.28011	-4.47259	0.918454	-0.364445	-0.554009	-1.82051	-0.295309	-0.487784	0.529075	1.28739	1.46816	3.53206	1.22715	1.40229	1.09487	0.287672	2.05383	0.740841	1	0.262744	1.87586	0.676645	Ppp1r14a	0.147025
69	Mm.260288	NM_019411	Protein phosphatase 2 (formerly 2A), catalytic subunit, alpha isoform	Ppp2ca	16.407	20.5348	21.0631	21.7134	21.515	20.4542	-2.99222	-1.08137	-0.889917	-2.03895	-1.08528	-1.25796	-1.33772	0.573134	0.764582	-0.384446	0.569221	0.396538	2.52751	0.672155	0.588624	1.30536	0.673981	0.759679	1.26276	0.632833	0.913006	0.19773	1	0.501149	0.723023	0.156585	Ppp2ca	0.312865
70	Mm.331389	NM_008913	Protein phosphatase 3, catalytic subunit, alpha isoform	Ppp3ca	14.6485	17.6636	18.4171	20.282	18.8352	17.833	-4.75072	-3.95252	-3.5359	-3.47034	-3.7651	-3.87923	-0.671009	0.127193	0.543816	0.609367	0.314614	0.200483	1.59219	0.915611	0.685954	0.655484	0.804066	0.870259	1.06458	0.272004	0.776603	0.0635026	1	0.255503	0.72949	0.0596501	Ppp3ca	0.180396
71	Mm.222178	NM_011101	Protein kinase C, alpha	Prkca	17.316	19.5008	19.2367	20.6504	20.1964	19.2938	-2.08324	-2.11537	-2.71629	-3.10198	-2.40385	-2.41842	0.221725	0.189598	-0.411324	-0.797009	-0.0988836	-0.113447	0.857539	0.87685	1.32991	1.73749	1.07094	1.08181	1.02143	0.154338	1.29675	0.220395	1	0.151099	1.26954	0.21577	Prkca	0.182016
72	Mm.7980	NM_011102	Protein kinase C, gamma	Prkcc	19.2033	17.3935	17.9587	17.436	17.5394	17.6245	-0.195984	-4.22263	-3.99425	-6.3164	-5.06089	-4.08773	2.6083	-1.41834	-1.18997	-3.51212	-2.25661	-1.28344	0.163992	2.67277	2.28147	11.4091	4.77866	2.43419	1.70608	0.779274	6.20733	2.68751	1	0.456763	3.63836	1.57526	Prkcc	0.0914916
73	Mm.381172	NM_011160	Protein kinase, cGMP-dependent, type I	Prkg1	20.4271	22.8314	23.2733	24.8474	23.7304	22.891	1.02783	1.21524	1.3203	1.09498	1.13009	1.17884	-0.159958	0.0274506	0.132507	-0.0928059	-0.0577021	-0.00894737	1.11725	0.981153	0.912245	1.06644	1.04081	1.00622	1.00355	0.0602315	1.03782	0.0174482	1	0.0600184	1.03415	0.0173865	Prkg1	0.306874
74	Mm.5083	NM_009001	RAB3A, member RAS oncogene family	Rab3a	15.7579	19.9461	20.8552	20.9256	20.9436	20.1345	-3.64136	-1.67008	-1.09783	-2.82678	-1.65672	-1.57769	-1.50494	0.466344	1.03859	-0.690364	0.4797	0.558726	2.83812	0.723797	0.486802	1.61369	0.717127	0.678901	1.34957	0.747412	1.00324	0.305425	1	0.553813	0.743375	0.226312	Rab3a	0.345028
75	Mm.249966	NM_009045	V-rel reticuloendotheliosis viral oncogene homolog A (avian)	Rela	21.556	25.0417	26.6374	27.7662	27.2002	25.7494	2.15673	3.42551	4.68446	4.01386	4.59995	4.03716	-1.2655	0.00327555	1.26222	0.59163	1.17772	0.614932	2.40411	0.997732	0.416901	0.663593	0.442049	0.652961	1.27291	0.589926	0.586201	0.0721412	1	0.463446	0.460519	0.0566741	Rela	0.156112
76	Mm.425236	NM_011261	Reelin	Reln	19.721	21.5106	22.4344	23.7834	22.666	22.2657	0.321737	-0.105606	0.481449	0.0309811	0.0656977	0.553535	0.0892105	-0.338133	0.248922	-0.201546	-0.166829	0.321009	0.940037	1.26412	0.841525	1.14993	1.12259	0.80051	1.01523	0.127654	1.02434	0.112194	1	0.125739	1.00898	0.110512	Reln	0.479898
77	Mm.28262	NM_009061	Regulator of G-protein signaling 2	Rgs2	15.994	17.6281	16.7667	18.443	17.9305	16.8899	-3.40527	-3.98805	-5.18624	-5.30933	-4.66981	-4.82235	0.787916	0.205139	-0.993054	-1.11614	-0.476627	-0.629166	0.57918	0.867455	1.99039	2.16767	1.39149	1.54667	1.14568	0.430479	1.70194	0.237133	1	0.375742	1.48553	0.206981	Rgs2	0.160479
78	Mm.319175	NM_053075	Ras homolog enriched in brain	Rheb	18.3507	22.3752	22.6963	24.4878	23.6142	22.254	-1.0486	0.759083	0.743364	0.735392	1.01394	0.541754	-1.19989	0.607802	0.592084	0.584111	0.862655	0.390473	2.29721	0.656196	0.663384	0.66706	0.549939	0.762879	1.2056	0.545812	0.65996	0.0615729	1	0.452731	0.547413	0.0510725	Rheb	0.188376
79	Mm.351459	NM_019812	Sirtuin 1 (silent mating type information regulation 2, homolog) 1 (S. cerevisiae)	Sirt1	22.8572	26.1223	26.1963	25.8332	27.5211	26.3708	3.45798	4.50615	4.24333	2.08078	4.92077	4.65856	-0.611177	0.436996	0.174181	-1.98838	0.851621	0.589405	1.52751	0.738671	0.886271	3.9679	0.554162	0.664617	1.05082	0.242123	1.72889	1.11996	1	0.230415	1.64529	1.0658	Sirt1	0.292913
80	Mm.45044	NM_020493	Serum response factor	Srf	18.59	19.6819	19.7429	20.6769	19.9724	19.5814	-0.809278	-1.93422	-2.21005	-3.07545	-2.62792	-2.13078	0.841903	-0.283034	-0.558869	-1.42426	-0.976736	-0.479596	0.557907	1.21675	1.47311	2.68377	1.96801	1.39435	1.08259	0.27258	2.01538	0.372977	1	0.251785	1.86163	0.344522	Srf	0.0568023
81	Mm.252321	NM_177340	Synaptopodin	Synpo	22.2101	26.7886	27.5543	27.3923	26.1281	28.904	2.81088	5.17246	5.60137	3.63992	3.52782	7.1918	-1.71736	0.644223	1.07313	-0.888316	-1.00042	2.66357	3.28833	0.639837	0.475286	1.85101	2.00058	0.157829	1.46782	0.911495	1.33647	0.590902	1	0.620986	0.910518	0.402572	Synpo	0.454796
82	Mm.8245	NM_011593	Tissue inhibitor of metalloproteinase 1	Timp1	24.3376	22.8227	23.8081	25.2618	25.4848	23.8564	4.93836	1.20659	1.85513	1.50947	2.88446	2.14417	2.27167	-1.4601	-0.811565	-1.15722	0.217771	-0.522518	0.20709	2.75128	1.75511	2.23028	0.859893	1.43646	1.57116	0.740182	1.50888	0.39725	1	0.471105	0.960358	0.252838	Timp1	0.472228
83	Mm.1293	NM_013693	Tumor necrosis factor	Tnf	29.2016	29.8388	32.3771	32.8695	35.946	29.9171	9.80237	8.22264	10.4241	9.11713	13.3457	8.20493	0.319325	-1.2604	0.941079	-0.365909	3.86264	-1.27811	0.801445	2.39563	0.520843	1.28869	0.0687433	2.42521	1.23931	0.583808	1.26088	0.680396	1	0.471077	1.01741	0.549014	Tnf	0.490975
84	Mm.289630	NM_011739	Tyrosine 3-monooxygenase/tryptophan 5-monooxygenase activation protein, theta polypeptide	Ywhaq (14-3-3)	19.0166	19.2029	18.9724	18.7979	19.6298	18.9592	-0.382633	-2.41327	-2.98056	-4.95443	-2.97045	-2.75296	1.54285	-0.487785	-1.05507	-3.02894	-1.04496	-0.827469	0.343206	1.40229	2.07782	8.16209	2.06331	1.77457	1.27444	0.504803	3.99999	2.08272	1	0.396099	3.13863	1.63422	Ywhaq	0.136174
85	Mm.3317	NM_010368	Glucuronidase, beta	Gusb	14.7082	18.7615	19.8542	20.7614	19.9731	19.013	-4.69108	-2.85462	-2.09873	-2.99101	-2.62717	-2.69916	-1.47627	0.360188	1.11608	0.223805	0.58764	0.515649	2.78228	0.779063	0.461346	0.856304	0.66543	0.699478	1.3409	0.726504	0.740404	0.0587775	1	0.541805	0.552171	0.0438345	Gusb	0.228154
86	Mm.299381	NM_013556	Hypoxanthine guanine phosphoribosyl transferase	Hprt	16.7962	20.9608	21.953	22.2887	22.5451	20.8862	-2.60307	-0.655334	0	-1.46372	-0.0551729	-0.825974	-1.51694	0.430801	1.08614	-0.377581	1.03096	0.260162	2.86183	0.74185	0.471021	1.29916	0.489383	0.834994	1.35823	0.755852	0.874513	0.234596	1	0.556496	0.643861	0.172722	Hprt	0.287046
87	Mm.2180	NM_008302	Heat shock protein 90 alpha (cytosolic), class B member 1	Hsp90ab1	12.726	16.3828	16.9243	18.5583	17.5635	16.2379	-6.67326	-5.23338	-5.02866	-5.19409	-5.03678	-5.47427	-1.02816	0.411719	0.616441	0.451015	0.60832	0.170835	2.03942	0.751727	0.652278	0.731528	0.65596	0.888329	1.14781	0.44673	0.758606	0.0684317	1	0.389202	0.660916	0.0596194	Hsp90ab1	0.21885
88	Mm.343110	NM_008084	Glyceraldehyde-3-phosphate dehydrogenase	Gapdh	18.688	19.7048	19.6385	20.609	20.5076	19.6177	-0.711313	-1.9114	-2.31444	-3.14335	-2.09268	-2.09452	0.934405	-0.26568	-0.668725	-1.49764	-0.446961	-0.448806	0.523258	1.2022	1.58967	2.8238	1.36317	1.36491	1.10504	0.311655	1.85062	0.486586	1	0.28203	1.67471	0.440333	Gapdh	0.133242
89	Mm.328431	NM_007393	Actin, beta	Actb	14.3681	17.7016	18.2757	20.3165	18.8751	17.7343	-5.03113	-3.91453	-3.67731	-3.43584	-3.7252	-3.97787	-0.823472	0.293124	0.530348	0.771809	0.482454	0.229788	1.76966	0.816133	0.692388	0.585683	0.715759	0.85276	1.09273	0.340346	0.718067	0.0771073	1	0.311465	0.657134	0.0705641	Actb	0.171725
				Median	19.3993	21.6162	21.953	23.7524	22.6003	21.7122
Olfactory bulb
					Ct-value						ΔCt						ΔΔCt						fold-change						mean	SEM	mean	SEM	normalised fold-change	SEM	normalised fold-change	SEM		p-value
#	UniGene	RefSeq	Description	Symbol	WT 1	WT 2	WT 3	Mut 1	Mut 2	Mut 3	WT 1	WT 2	WT 3	Mut 1	Mut 2	Mut 3	WT 1	WT 2	WT 3	Mut 1	Mut 2	Mut 3	WT 1	WT 2	WT 3	Mut 1	Mut 2	Mut 3	WT	WT	Mut	Mut	WT	WT	Mut	Mut	Symbol	WT vs. Mut
1	Mm.3037	NM_007399	A disintegrin and metallopeptidase domain 10	Adam10	24.5572	23.694	24.0198	25.1595	20.7387	23.3461	0.917009	2.13354	2.19572	1.32488	2.37568	2.0826	-0.831748	0.384782	0.446967	-0.423881	0.626923	0.333846	1.77984	0.765895	0.733584	1.34153	0.647556	0.793419	1.09311	0.343494	0.927502	0.211254	1	0.314236	0.848501	0.19326	Adam10	0.351181
2	Mm.259733	NM_009622	Adenylate cyclase 1	Adcy1	24.7338	22.2776	21.9412	23.8903	18.8814	22.665	1.09368	0.717188	0.11705	0.0556965	0.518305	1.40151	0.451042	0.0745481	-0.52559	-0.586943	-0.124335	0.758867	0.731515	0.94964	1.43952	1.50206	1.09001	0.59096	1.04023	0.209343	1.06101	0.263411	1	0.201247	1.01998	0.253225	Adcy1	0.476855
3	Mm.1425	NM_009623	Adenylate cyclase 8	Adcy8	27.1724	24.1413	24.4334	26.8887	18.8849	23.3291	3.53222	2.5808	2.60929	3.05407	0.521852	2.06562	0.624784	-0.326636	-0.298148	0.146631	-2.38559	-0.841817	0.648517	1.25409	1.22956	0.903358	5.22557	1.79231	1.04406	0.197896	2.64041	1.31781	1	0.189546	2.52899	1.2622	Adcy8	0.148534
4	Mm.6645	NM_009652	Thymoma viral proto-oncogene 1	Akt1	23.3563	21.5604	21.9044	24.1883	17.3057	21.3167	-0.283848	0	0.080267	0.353664	-1.05733	0.053194	-0.215988	0.0678603	0.148127	0.421525	-0.989473	0.121054	1.1615	0.954052	0.902421	0.746635	1.98546	0.919515	1.00599	0.0791697	1.2172	0.387356	1	0.0786982	1.20995	0.38505	Akt1	0.310749
5	Mm.25405	NM_018790	Activity regulated cytoskeletal-associated protein	Arc	17.2441	14.4935	14.6695	16.8131	12.9417	14.2703	-6.39601	-7.06697	-7.15457	-7.02155	-5.4214	-6.9932	0.476508	-0.194452	-0.282056	-0.149039	1.45111	-0.120681	0.718715	1.14429	1.21593	1.10883	0.36574	1.08725	1.02631	0.155182	0.853939	0.244179	1	0.151204	0.832048	0.23792	Arc	0.291697
6	Mm.1442	NM_007540	Brain derived neurotrophic factor	Bdnf	23.2844	20.5279	20.5273	23.4962	16.9613	19.858	-0.355795	-1.03254	-1.29678	-0.338484	-1.40181	-1.40549	0.539244	-0.137501	-0.401743	0.556555	-0.506773	-0.510447	0.688132	1.1	1.3211	0.679924	1.42087	1.42449	1.03641	0.185469	1.17509	0.247587	1	0.178953	1.13381	0.238889	Bdnf	0.338572
7	Mm.131530	NM_177407	Calcium/calmodulin-dependent protein kinase II alpha	Camk2a	18.3671	15.6224	15.1965	18.0468	12.0063	15.5369	-5.27308	-5.93802	-6.62763	-5.78789	-6.35681	-5.72661	0.673166	0.00822131	-0.681387	0.158357	-0.410566	0.219632	0.627129	0.994318	1.60368	0.896045	1.32921	0.858785	1.07504	0.284781	1.02801	0.150981	1	0.264902	0.956252	0.140442	Camk2a	0.445526
8	Mm.235182	NM_178597	Calcium/calmodulin-dependent protein kinase II gamma	Camk2g	23.7736	23.5504	23.8583	24.8583	20.2675	23.6982	0.13341	1.98995	2.03424	1.02365	1.90448	2.43469	-1.25246	0.604084	0.648373	-0.362221	0.51861	1.04883	2.38247	0.657889	0.638	1.2854	0.698044	0.483361	1.22612	0.578203	0.822269	0.239716	1	0.471572	0.670628	0.195508	Camk2g	0.276969
9	Mm.257437	NM_007664	Cadherin 2	Cdh2	26.8871	26.0649	26.3659	26.7368	23.7012	25.8764	3.24693	4.50444	4.54179	2.9022	5.33816	4.61294	-0.850789	0.40672	0.444068	-1.19552	1.24044	0.515218	1.80349	0.754336	0.735059	2.29028	0.423243	0.699687	1.09763	0.352974	1.13774	0.581771	1	0.321579	1.03654	0.530026	Cdh2	0.477913
10	Mm.439656	NM_009883	CCAAT/enhancer binding protein (C/EBP), beta	Cebpb	25.576	22.7429	22.701	25.6896	19.8162	22.4635	1.9358	1.18244	0.876915	1.855	1.45312	1.20002	0.60408	-0.149277	-0.454803	0.523281	0.121401	-0.131701	0.657891	1.10901	1.3706	0.695788	0.919295	1.09558	1.04583	0.208151	0.903556	0.115679	1	0.199029	0.863957	0.11061	Cebpb	0.291188
11	Mm.347407	NM_007679	CCAAT/enhancer binding protein (C/EBP), delta	Cebpd	25.5935	21.8477	22.606	25.8791	17.6877	21.836	1.95336	0.287279	0.781898	2.04449	-0.675341	0.572477	0.945848	-0.720234	-0.225615	1.03697	-1.68285	-0.435036	0.519124	1.64745	1.16928	0.487349	3.21062	1.35194	1.11195	0.326978	1.68331	0.803411	1	0.294058	1.51383	0.722525	Cebpd	0.273038
12	Mm.7992	NM_007726	Cannabinoid receptor 1 (brain)	Cnr1	25.4075	24.9077	24.1268	24.8872	22.725	24.8996	1.76738	3.34726	2.30273	1.05254	4.36198	3.63614	-0.705077	0.874802	-0.169725	-1.41992	1.88952	1.16368	1.63023	0.545329	1.12484	2.6757	0.269897	0.446373	1.10013	0.313428	1.13066	0.7742	1	0.2849	1.02774	0.703732	Cnr1	0.4863
13	Mm.453295	NM_133828	CAMP responsive element binding protein 1	Creb	24.4841	23.4456	23.8915	24.9089	19.6764	23.2599	0.843962	1.88515	2.06739	1.07428	1.31335	1.99643	-0.754873	0.286313	0.46856	-0.524551	-0.28548	0.397597	1.68748	0.819995	0.722686	1.43849	1.21882	0.759122	1.07672	0.30667	1.13881	0.200154	1	0.284818	1.05766	0.185892	Creb	0.436801
14	Mm.5244	NM_013498	CAMP responsive element modulator	Crem	21.3969	19.2434	19.6179	21.8203	17.1858	18.8329	-2.24325	-2.31706	-2.20622	-2.01433	-1.17727	-2.43061	0.0122585	-0.0615482	0.0492897	0.241182	1.07824	-0.1751	0.991539	1.04359	0.966412	0.846052	0.473607	1.12904	1.00051	0.0227252	0.816234	0.189795	1	0.0227136	0.815816	0.189697	Crem	0.194807
15	Mm.27256	NM_007864	Discs, large homolog 4 (Drosophila)	Dlg4	22.356	21.4228	21.5507	22.8723	18.6453	21.8118	-1.28411	-0.137659	-0.273445	-0.962311	0.282194	0.548353	-0.719042	0.427414	0.291628	-0.397238	0.847267	1.11343	1.64609	0.743593	0.81698	1.31698	0.555837	0.462195	1.06889	0.289377	0.778339	0.270676	1	0.270727	0.728177	0.253231	Dlg4	0.252026
16	Mm.181959	NM_007913	Early growth response 1	Egr1	21.7316	19.6959	20.5627	22.4598	15.9037	19.9144	-1.9085	-1.86452	-1.2614	-1.37486	-2.45935	-1.34909	-0.230363	-0.186374	0.416737	0.303279	-0.781205	0.329049	1.17313	1.1379	0.749117	0.810409	1.71857	0.796061	1.02005	0.135847	1.10834	0.305138	1	0.133177	1.08656	0.299141	Egr1	0.402286
17	Mm.290421	NM_010118	Early growth response 2	Egr2	26.6362	25.8144	26.4784	27.3972	22.914	26.0241	2.99601	4.2539	4.65428	3.56253	4.55095	4.76059	-0.972055	0.285837	0.686218	-0.405533	0.582882	0.792522	1.96163	0.820265	0.621481	1.32458	0.667629	0.577334	1.13446	0.417549	0.856514	0.235479	1	0.368059	0.754997	0.20757	Egr2	0.296565
18	Mm.103737	NM_018781	Early growth response 3	Egr3	26.5695	24.3527	25.4888	27.1951	22.4664	24.4713	2.92932	2.79226	3.66465	3.36049	4.10335	3.20783	-0.199428	-0.336482	0.53591	0.231743	0.974608	0.079085	1.14824	1.26267	0.689723	0.851605	0.508878	0.946658	1.03355	0.175057	0.769047	0.132947	1	0.169375	0.744085	0.128632	Egr3	0.147608
19	Mm.44137	NM_020596	Early growth response 4	Egr4	23.4417	21.0079	21.4021	24.2377	17.9149	21.2162	-0.198475	-0.552526	-0.421989	0.403027	-0.448177	-0.0473118	0.192522	-0.16153	-0.0309925	0.794024	-0.0571804	0.343685	0.875075	1.11847	1.02171	0.576733	1.04043	0.788026	1.00509	0.070753	0.80173	0.134033	1	0.0703949	0.797672	0.133355	Egr4	0.125392
20	Mm.250981	NM_010142	Eph receptor B2	Ephb2	23.7911	20.9487	21.6491	23.5592	19.6505	20.9881	0.150925	-0.611732	-0.174971	-0.275412	1.2874	-0.275345	0.362851	-0.399806	0.0369555	-0.0634855	1.49932	-0.0634187	0.777626	1.31933	0.97471	1.04499	0.35372	1.04494	1.02389	0.158298	0.814549	0.230414	1	0.154605	0.795544	0.225039	Ephb2	0.247792
21	Mm.246513	NM_010234	FBJ osteosarcoma oncogene	Fos	22.5074	19.0282	19.3532	21.632	15.2991	18.7484	-1.13278	-2.53224	-2.47094	-2.20267	-3.06399	-2.51508	0.912539	-0.486921	-0.425617	-0.157349	-1.01867	-0.469757	0.531249	1.40145	1.34315	1.11524	2.02605	1.38488	1.09195	0.280855	1.50872	0.270123	1	0.257205	1.38168	0.247377	Fos	0.172537
22	Mm.273114	NM_176942	Gamma-aminobutyric acid (GABA) A receptor, subunit alpha 5	Gabra5	21.5444	20.5043	20.964	22.624	16.8042	20.3223	-2.09575	-1.05618	-0.860079	-1.21064	-1.55891	-0.941235	-0.758412	0.281156	0.477256	0.126691	-0.221577	0.3961	1.69163	0.822931	0.718343	0.91593	1.16601	0.75991	1.07763	0.308478	0.947282	0.118274	1	0.286255	0.879039	0.109753	Gabra5	0.356652
23	Mm.254629	NM_010305	Guanine nucleotide binding protein (G protein), alpha inhibiting 1	Gnai1	21.6758	20.9453	21.5027	22.4842	17.6967	20.6807	-1.96436	-0.615181	-0.321424	-1.35043	-0.666388	-0.582808	-0.997372	0.351808	0.645564	-0.383439	0.300601	0.384181	1.99636	0.783602	0.639243	1.30445	0.811914	0.766214	1.13973	0.430335	0.960858	0.1723	1	0.377575	0.843054	0.151176	Gnai1	0.359613
24	Mm.4920	NM_008165	Glutamate receptor, ionotropic, AMPA1 (alpha 1)	Gria1	22.195	21.3858	21.9363	22.5146	18.856	21.2771	-1.44511	-0.174688	0.112177	-1.32006	0.492958	0.0136604	-0.942567	0.327851	0.614716	-0.817521	0.995497	0.5162	1.92195	0.796722	0.653058	1.76238	0.501563	0.699211	1.12391	0.401168	0.987717	0.391509	1	0.35694	0.878823	0.348346	Gria1	0.409993
25	Mm.220224	NM_013540	Glutamate receptor, ionotropic, AMPA2 (alpha 2)	Gria2	21.5897	21.0001	21.7878	21.9874	20.6188	20.9239	-2.05049	-0.560379	-0.0362892	-1.84723	2.25573	-0.339561	-1.1681	0.322006	0.846096	-0.964849	3.13811	0.542824	2.24716	0.799957	0.556288	1.95186	0.113588	0.686426	1.20113	0.527721	0.917291	0.543073	1	0.439352	0.763687	0.452133	Gria2	0.363404
26	Mm.327681	NM_016886	Glutamate receptor, ionotropic, AMPA3 (alpha 3)	Gria3	23.6402	22.1167	22.4704	23.6736	19.2016	21.9524	0	0.55628	0.646292	-0.161072	0.838533	0.688938	-0.400857	0.155423	0.245434	-0.561929	0.437676	0.288081	1.32029	0.897869	0.843562	1.47624	0.738323	0.818991	1.02057	0.150677	1.01119	0.233691	1	0.147639	0.9908	0.22898	Gria3	0.48734
27	Mm.209263	NM_019691	Glutamate receptor, ionotropic, AMPA4 (alpha 4)	Gria4	14.7485	13.2683	13.7592	14.8244	12.4553	12.2969	-8.89161	-8.29217	-8.06492	-9.01022	-5.90778	-8.96654	-0.475377	0.124068	0.351309	-0.593983	2.50845	-0.550309	1.39028	0.917597	0.783872	1.50941	0.175744	1.4644	1.03058	0.183945	1.04985	0.437246	1	0.178486	1.0187	0.424271	Gria4	0.484774
28	Mm.278672	NM_008169	Glutamate receptor, ionotropic, NMDA1 (zeta 1)	Grin1	20.6596	18.3297	18.682	20.5857	14.8118	17.4403	-2.98055	-3.23076	-3.14215	-3.24898	-3.5513	-3.82321	0.137268	-0.112942	-0.0243262	-0.131153	-0.433473	-0.705391	0.909239	1.08143	1.017	1.09517	1.35048	1.63059	1.00256	0.0502296	1.35875	0.154617	1	0.0501015	1.35528	0.154222	Grin1	0.0467961
29	Mm.2953	NM_008170	Glutamate receptor, ionotropic, NMDA2A (epsilon 1)	Grin2a	17.6205	15.8724	15.8355	17.1844	15.181	15.6989	-6.01961	-5.68803	-5.9886	-6.65026	-3.1821	-5.56456	-0.120861	0.210713	-0.0898523	-0.751516	2.71665	0.334188	1.08738	0.86411	1.06426	1.68356	0.152127	0.79323	1.00525	0.0708858	0.876306	0.444034	1	0.0705155	0.871728	0.441714	Grin2a	0.394267
30	Mm.436649	NM_008171	Glutamate receptor, ionotropic, NMDA2B (epsilon 2)	Grin2b	25.9102	25.2211	25.6362	25.7034	24.2057	24.5545	2.27002	3.66068	3.81215	1.86875	5.84262	3.29098	-0.977594	0.413065	0.564529	-1.37887	2.595	0.0433598	1.96918	0.751026	0.676176	2.60065	0.165511	0.970392	1.13213	0.419083	1.24552	0.716297	1	0.370173	1.10016	0.6327	Grin2b	0.448961
31	Mm.39090	NM_010350	Glutamate receptor, ionotropic, NMDA2C (epsilon 3)	Grin2c	23.6737	20.8585	21.4337	24.283	17.6413	20.6654	0.0335217	-0.701979	-0.390377	0.448343	-0.721794	-0.598061	0.386466	-0.349034	-0.0374324	0.801288	-0.368849	-0.245116	0.765001	1.27371	1.02629	0.573837	1.29132	1.18519	1.02166	0.146869	1.01678	0.223582	1	0.143755	0.995221	0.218841	Grin2c	0.493156
32	Mm.322594	NM_008172	Glutamate receptor, ionotropic, NMDA2D (epsilon 4)	Grin2d	24.8266	25.6901	26.5132	26.4047	23.8426	25.9431	1.18649	4.12967	4.6891	2.57002	5.47956	4.67963	-2.1486	0.794579	1.35402	-0.765069	2.14447	1.34455	4.43396	0.576511	0.391202	1.69945	0.226178	0.393777	1.80056	1.31779	0.773136	0.465678	1	0.731877	0.429387	0.25863	Grin2d	0.251523
33	Mm.196692	NM_133442	Glutamate receptor interacting protein 1	Grip1	26.9952	27.3483	27.734	28.2692	25.5028	26.4702	3.35509	5.7879	5.90993	4.43458	7.13976	5.20667	-1.66255	0.770256	0.892292	-0.583065	2.12212	0.189028	3.16575	0.586313	0.538758	1.49803	0.229709	0.877197	1.43027	0.867847	0.868312	0.366159	1	0.60677	0.607094	0.256006	Grip1	0.291447
34	Mm.391904	NM_016976	Glutamate receptor, metabotropic 1	Grm1	24.649	21.9485	22.7597	24.5329	18.4883	21.7952	1.00882	0.388065	0.935587	0.698296	0.125208	0.531685	0.231329	-0.389425	0.158096	-0.079195	-0.652283	-0.245806	0.85185	1.30987	0.896207	1.05643	1.57165	1.18575	1.01931	0.145844	1.27128	0.154758	1	0.143081	1.2472	0.151826	Grm1	0.150824
35	Mm.410822	NM_001160353	Glutamate receptor, metabotropic 2	Grm2	22.3541	19.4969	19.8049	22.362	15.6542	18.932	-1.28607	-2.06352	-2.01917	-1.47263	-2.70883	-2.33152	0.503513	-0.273932	-0.229581	0.316953	-0.919248	-0.541934	0.705387	1.2091	1.17249	0.802764	1.89113	1.45592	1.02899	0.162148	1.38327	0.316277	1	0.157579	1.3443	0.307366	Grm2	0.187641
36	Mm.318966	NM_181850	Glutamate receptor, metabotropic 3	Grm3	23.8394	21.8503	21.6177	23.4978	17.3257	21.4612	0.199293	0.289808	-0.206427	-0.336834	-1.03741	0.197685	0.105068	0.195583	-0.300652	-0.431059	-1.13163	0.10346	0.929761	0.87322	1.2317	1.34822	2.19107	0.930798	1.01156	0.111274	1.49003	0.370653	1	0.110002	1.473	0.366417	Grm3	0.141979
37	Mm.358940	NM_001013385	Glutamate receptor, metabotropic 4	Grm4	23.4408	20.6317	21.3111	23.4196	16.8161	20.2755	-0.199379	-0.928745	-0.512962	-0.415058	-1.54692	-0.987995	0.34765	-0.381716	0.0340665	0.131971	-0.999888	-0.440966	0.785863	1.30289	0.976663	0.912584	1.99984	1.35751	1.02181	0.15095	1.42331	0.315585	1	0.147729	1.39294	0.30885	Grm4	0.157528
38	Mm.235018	NM_001081414	Glutamate receptor, metabotropic 5	Grm5	22.3817	20.5296	20.5636	22.2801	17.532	19.9907	-1.2585	-1.03083	-1.2605	-1.5545	-0.831018	-1.27281	-0.0752214	0.152444	-0.0772222	-0.371229	0.352256	-0.0895322	1.05352	0.899725	1.05498	1.29345	0.783358	1.06403	1.00274	0.0515112	1.04695	0.147499	1	0.0513702	1.04408	0.147096	Grm5	0.395639
39	Mm.240881	NM_177328	Glutamate receptor, metabotropic 7	Grm7	23.4435	21.1741	21.5283	23.3868	17.4198	20.5556	-0.196617	-0.386358	-0.295784	-0.447863	-0.9433	-0.707857	0.0963027	-0.0934385	-0.0028642	-0.154943	-0.65038	-0.414937	0.935427	1.06691	1.00199	1.11338	1.56958	1.33324	1.00144	0.0379568	1.33873	0.131724	1	0.0379021	1.33681	0.131534	Grm7	0.0348274
40	Mm.320732	NM_008174	Glutamate receptor, metabotropic 8	Grm8	26.2988	25.8726	26.2934	27.2523	24.6148	25.7085	2.65863	4.31213	4.46935	3.41765	6.25178	4.44497	-1.15474	0.49876	0.655975	-0.395721	2.43841	0.631601	2.22644	0.707715	0.634646	1.3156	0.184487	0.64546	1.1896	0.518847	0.715182	0.32838	1	0.436153	0.601196	0.276043	Grm8	0.241431
41	Mm.37533	NM_152134	Homer homolog 1 (Drosophila)	Homer1	21.5432	19.4723	19.733	21.9407	15.1843	18.7603	-2.09691	-2.08814	-2.09108	-1.8939	-3.17872	-2.50322	-0.00486883	0.00390307	0.000965754	0.198146	-1.08667	-0.411176	1.00338	0.997298	0.999331	0.87167	2.12384	1.32977	1	0.00178769	1.44176	0.365781	1	0.00178769	1.44175	0.36578	Homer1	0.146844
42	Mm.268521	NM_010512	Insulin-like growth factor 1	Igf1	24.4297	22.5613	23.5016	25.1614	18.3631	21.9834	0.789543	1.00086	1.67747	1.32674	0	0.719908	-0.366416	-0.155097	0.521514	0.170777	-1.15596	-0.436052	1.28915	1.1135	0.696641	0.888364	2.22832	1.3529	1.03309	0.175703	1.48986	0.392829	1	0.170074	1.44213	0.380245	Igf1	0.174165
43	Mm.8042	NM_008380	Inhibin beta-A	Inhba	20.3545	18.3646	18.7189	21.2829	16.1666	17.1815	-3.28561	-3.19588	-3.10518	-2.55172	-2.19644	-4.08204	-0.0900548	-0.000325521	0.0903804	0.643836	0.999118	-0.886482	1.06441	1.00023	0.939275	0.640009	0.500306	1.84866	1.0013	0.0361275	0.996326	0.428072	1	0.0360805	0.995028	0.427515	Inhba	0.495655
44	Mm.275071	NM_010591	Jun oncogene	Jun	25.5604	24.7818	24.7713	26.3677	22.3997	24.8132	1.92029	3.22139	2.94721	2.53308	4.0366	3.54967	-0.776007	0.525093	0.250914	-0.163212	1.3403	0.853369	1.71238	0.694914	0.840364	1.11978	0.394938	0.553491	1.08255	0.317702	0.689402	0.220002	1	0.293474	0.636829	0.203224	Jun	0.183254
45	Mm.1167	NM_008416	Jun-B oncogene	Junb	27.4238	25.4184	25.6933	27.6078	24.9275	26.389	3.78363	3.85792	3.86922	3.7732	6.56448	5.12555	-0.0532926	0.0209986	0.032294	-0.0637239	2.72756	1.28862	1.03763	0.98555	0.977864	1.04516	0.150981	0.409342	1.00035	0.0187726	0.535161	0.265683	1	0.0187661	0.534975	0.26559	Junb	0.0778203
46	Mm.347452	NM_010623	Kinesin family member 17	Kif17	34.6831	29.7064	32.5089	30.4086	28.3671	34.2936	11.0429	8.14598	10.6848	6.57391	10.004	13.0301	1.08504	-1.81191	0.726877	-3.38399	0.0461044	3.07219	0.47138	3.51108	0.60421	10.4396	0.968548	0.118899	1.52889	0.991836	3.84234	3.30772	1	0.64873	2.51315	2.16348	Kif17	0.269793
47	Mm.4292	NM_013692	Kruppel-like factor 10	Klf10	26.4568	25.923	26.8413	29.1398	22.748	25.4524	2.81666	4.36253	5.01722	5.30511	4.38489	4.18889	-1.24881	0.297059	0.95175	1.23964	0.319419	0.123421	2.37645	0.81391	0.517005	0.423478	0.801393	0.918008	1.23579	0.576736	0.714293	0.149253	1	0.466694	0.578006	0.120776	Klf10	0.215392
48	Mm.196581	NM_011949	Mitogen-activated protein kinase 1	Mapk1	17.6848	14.8691	15.0336	17.6448	11.8845	14.5447	-5.95536	-6.69134	-6.79054	-6.18983	-6.47858	-6.71875	0.523717	-0.212262	-0.311455	0.289246	0.000496546	-0.239664	0.695578	1.1585	1.24096	0.818329	0.999656	1.18072	1.03168	0.169728	0.999568	0.104613	1	0.164517	0.968874	0.1014	Mapk1	0.439926
49	Mm.4406	NM_013599	Matrix metallopeptidase 9	Mmp9	27.49	25.7102	25.9752	27.7392	22.2733	25.9486	3.84983	4.1498	4.15108	3.90452	3.91024	4.68512	-0.200406	0.0995611	0.100845	-0.145716	-0.139996	0.634881	1.14902	0.933317	0.932487	1.10628	1.1019	0.643994	1.00494	0.0720403	0.950725	0.153371	1	0.071686	0.94605	0.152617	Mmp9	0.382507
50	Mm.4974	NM_010875	Neural cell adhesion molecule 1	Ncam1	17.9202	15.6062	15.8889	17.7161	13.7894	14.9265	-5.71999	-5.95428	-5.93519	-6.11859	-4.57362	-6.33703	0.149827	-0.0844587	-0.065368	-0.248769	1.2962	-0.467211	0.901359	1.06029	1.04635	1.18819	0.407197	1.38243	1.00267	0.0508136	0.992608	0.298028	1	0.0506784	0.989968	0.297235	Ncam1	0.487527
51	Mm.256765	NM_008689	Nuclear factor of kappa light polypeptide gene enhancer in B-cells 1, p105	Nfkb1	25.7935	24.3346	24.6116	25.6863	21.4407	23.9062	2.15333	2.77413	2.78747	1.85168	3.07766	2.64267	-0.418313	0.202483	0.215829	-0.719968	0.506017	0.0710271	1.33636	0.869053	0.861051	1.64714	0.704164	0.95196	1.02216	0.157121	1.10109	0.282243	1	0.153715	1.07722	0.276125	Nfkb1	0.409489
52	Mm.220333	NM_010908	Nuclear factor of kappa light polypeptide gene enhancer in B-cells inhibitor, beta	Nfkbib	29.8017	28.1048	28.5507	30.4456	23.4176	27.9123	6.1615	6.54436	6.72656	6.61092	5.0545	6.64883	-0.315976	0.0668875	0.249089	0.133444	-1.42297	0.171355	1.24485	0.954695	0.841428	0.911652	2.68137	0.888008	1.01366	0.120133	1.49368	0.593887	1	0.118514	1.47355	0.585885	Nfkbib	0.236283
53	Mm.1259	NM_013609	Nerve growth factor	Ngf	24.5139	21.5635	21.8241	24.3665	18.5535	21.2498	0.873747	0.00304413	0	0.531904	0.190386	-0.0136604	0.581483	-0.28922	-0.292264	0.239641	-0.101878	-0.305924	0.668276	1.22198	1.22456	0.846956	1.07317	1.23621	1.03827	0.184999	1.05211	0.11286	1	0.17818	1.01333	0.1087	Ngf	0.476071
54	Mm.283893	NM_033217	Nerve growth factor receptor (TNFR superfamily, member 16)	Ngfr	29.5528	30.545	30.6891	34.3804	27.6211	30.4981	5.91262	8.98454	8.86502	10.5458	9.25805	9.23457	-2.00811	1.06381	0.944294	2.62508	1.33732	1.31384	4.02254	0.478366	0.519684	0.162096	0.395754	0.402249	1.67353	1.17457	0.320033	0.0789908	1	0.701849	0.191232	0.0472001	Ngfr	0.157158
55	Mm.44249	NM_008712	Nitric oxide synthase 1, neuronal	Nos1	26.9322	26.3494	27.5773	28.2781	25.2956	26.4998	3.29202	4.78892	5.7532	4.44347	6.93257	5.23636	-1.31936	0.17754	1.14182	-0.167913	2.32119	0.62498	2.49556	0.884209	0.453186	1.12343	0.200102	0.648429	1.27765	0.621536	0.657321	0.26658	1	0.486467	0.514476	0.208648	Nos1	0.205456
56	Mm.10099	NM_016789	Neuronal pentraxin 2	Nptx2	23.9089	20.6389	21.6162	23.8346	16.7642	20.073	0.268717	-0.92156	-0.207901	0	-1.59883	-1.19044	0.555632	-0.634645	0.0790138	0.286915	-1.31191	-0.903528	0.680359	1.55256	0.946705	0.819653	2.4827	1.87064	1.05987	0.258062	1.72433	0.485623	1	0.243483	1.62692	0.45819	Nptx2	0.146747
57	Mm.119	NM_010444	Nuclear receptor subfamily 4, group A, member 1	Nr4a1	21.0801	18.7398	19.7338	21.8794	14.9669	18.8704	-2.56001	-2.82068	-2.09033	-1.95527	-3.39614	-2.39312	-0.0696672	-0.330345	0.400012	0.535065	-0.905799	0.0972144	1.04947	1.25731	0.757852	0.690127	1.87358	0.934836	1.02155	0.144857	1.16618	0.360685	1	0.141801	1.14158	0.353078	Nr4a1	0.364342
58	Mm.267570	NM_008742	Neurotrophin 3	Ntf3	36.7544	30.536	29.6279	31.7399	29.45	Undetermined	13.1142	8.97551	7.80383	7.90527	11.087	#VALUE!	3.14971	-0.989013	-2.16069	-2.05925	1.12244	#VALUE!	0.112679	1.98483	4.4713	4.1677	0.459315	#VALUE!	2.1896	1.26238	#VALUE!	#VALUE!	1	0.576536	#VALUE!		Ntf3	#VALUE!
59	Mm.20344	NM_198190	Neurotrophin 5	Ntf5	26.4763	28.7735	30.5714	29.0352	29.9953	29.9663	2.83616	7.21305	8.74728	5.20059	11.6322	8.70279	-3.42934	0.947554	2.48179	-1.0649	5.3667	2.43729	10.7729	0.518511	0.179023	2.09203	0.0242361	0.18463	3.82349	3.47611	0.766966	0.664149	1	0.909145	0.200593	0.173702	Ntf5	0.21824
60	Mm.130054	NM_008745	Neurotrophic tyrosine kinase, receptor, type 2	Ntrk2	20.2673	17.814	17.9891	20.5879	13.9759	17.4756	-3.37287	-3.74648	-3.83495	-3.24678	-4.38717	-3.7879	0.278564	-0.0950432	-0.183521	0.404652	-0.735738	-0.136471	0.824411	1.0681	1.13565	0.755419	1.66525	1.09921	1.00939	0.0945216	1.17329	0.265244	1	0.0936426	1.16238	0.262778	Ntrk2	0.295868
61	Mm.390715	NM_021543	Protocadherin 8	Pcdh8	24.8325	23.7791	24.0646	25.4215	22.3717	23.8456	1.19235	2.21861	2.24048	1.58684	4.00864	2.58216	-0.691465	0.334796	0.356669	-0.296979	2.12483	0.698346	1.61492	0.792896	0.780966	1.22857	0.229278	0.616278	1.06293	0.276019	0.691375	0.290904	1	0.259678	0.650444	0.273682	Pcdh8	0.203305
62	Mm.259464	NM_008837	Protein interacting with C kinase 1	Pick1	23.2964	20.7561	21.0204	23.8761	16.5591	20.2811	-0.343801	-0.804316	-0.803719	0.0414543	-1.80397	-0.982391	0.30681	-0.153704	-0.153107	0.692066	-1.15336	-0.331779	0.808427	1.11242	1.11196	0.618967	2.22432	1.25856	1.01094	0.101255	1.36728	0.466602	1	0.100159	1.35249	0.461554	Pick1	0.248471
63	Mm.405293	NM_008842	Proviral integration site 1	Pim1	27.4847	24.8168	25.3523	27.4587	21.0436	24.2365	3.84459	3.2564	3.52823	3.62403	2.6805	2.97305	0.301516	-0.286673	-0.014843	0.0809555	-0.862572	-0.570019	0.8114	1.21982	1.01034	0.945431	1.81828	1.48454	1.01385	0.117915	1.41608	0.254283	1	0.116304	1.39673	0.250808	Pim1	0.112301
64	Mm.154660	NM_008872	Plasminogen activator, tissue	Plat	23.9079	21.5987	22.226	24.6505	17.825	21.3462	0.267696	0.0382595	0.401886	0.815901	-0.538057	0.0827484	0.0317491	-0.197688	0.165939	0.579954	-0.774005	-0.153199	0.978234	1.14686	0.891348	0.668985	1.71001	1.11203	1.00548	0.0750071	1.16368	0.301625	1	0.0745983	1.15733	0.299981	Plat	0.31878
65	Mm.44463	NM_021280	Phospholipase C, gamma 1	Plcg1	24.7056	23.368	23.7994	25.4985	19.6633	23.5633	1.0654	1.80755	1.97528	1.66389	1.30028	2.2998	-0.550676	0.19147	0.359206	0.0478141	-0.315799	0.68372	1.46477	0.875713	0.779594	0.967401	1.2447	0.622558	1.04003	0.214178	0.944887	0.17995	1	0.205935	0.908522	0.173024	Plcg1	0.375445
66	Mm.1970	NM_031868	Protein phosphatase 1, catalytic subunit, alpha isoform	Ppp1ca	22.3092	21.6638	21.9779	22.9939	20.3364	21.8406	-1.33096	0.103338	0.153774	-0.840775	1.97333	0.577085	-0.973013	0.461288	0.511724	-0.482824	2.33128	0.935036	1.96294	0.726337	0.701384	1.39748	0.198708	0.52303	1.13022	0.416421	0.706405	0.357995	1	0.368443	0.625016	0.316749	Ppp1ca	0.241659
67	Mm.280784	NM_013636	Protein phosphatase 1, catalytic subunit, gamma isoform	Ppp1cc	20.291	18.742	19.6116	20.9594	15.431	18.6824	-3.34912	-2.81849	-2.21253	-2.87521	-2.93211	-2.58111	-0.555737	-0.0251147	0.580852	-0.0818354	-0.138731	0.21227	1.46992	1.01756	0.668569	1.05836	1.10094	0.863178	1.05202	0.231971	1.00749	0.0731964	1	0.220501	0.957678	0.0695772	Ppp1cc	0.431835
68	Mm.2343	NM_026731	Protein phosphatase 1, regulatory (inhibitor) subunit 14A	Ppp1r14a	22.8228	20.6014	20.5673	23.5907	17.6428	20.4659	-0.817389	-0.959095	-1.25677	-0.243931	-0.720222	-0.797554	0.193696	0.0519899	-0.245686	0.767154	0.290862	0.213531	0.874363	0.964605	1.18566	0.587575	0.817413	0.862424	1.00821	0.0924696	0.755804	0.0851121	1	0.0917168	0.749651	0.0844191	Ppp1r14a	0.0575073
69	Mm.260288	NM_019411	Protein phosphatase 2 (formerly 2A), catalytic subunit, alpha isoform	Ppp2ca	21.2308	20.6648	20.8933	21.8551	17.8906	20.3149	-2.40939	-0.895603	-0.930805	-1.9795	-0.4725	-0.948584	-0.997459	0.516331	0.481129	-0.567568	0.939434	0.46335	1.99648	0.699148	0.716417	1.48202	0.521437	0.7253	1.13735	0.429595	0.909587	0.292206	1	0.377716	0.799743	0.256918	Ppp2ca	0.341874
70	Mm.331389	NM_008913	Protein phosphatase 3, catalytic subunit, alpha isoform	Ppp3ca	21.6346	20.1589	20.0196	22.3054	15.7945	19.3479	-2.00554	-1.4015	-1.80448	-1.52921	-2.56855	-1.91556	-0.268363	0.33567	-0.0673072	0.207961	-0.831379	-0.178389	1.20444	0.792416	1.04776	0.86576	1.77938	1.13162	1.01487	0.120072	1.25892	0.271313	1	0.118313	1.24047	0.267337	Ppp3ca	0.228483
71	Mm.222178	NM_011101	Protein kinase C, alpha	Prkca	20.6453	17.9975	18.408	20.8722	14.4019	17.6219	-2.99485	-3.56294	-3.41607	-2.96248	-3.9612	-3.64159	0.329767	-0.238323	-0.091444	0.362144	-0.636578	-0.316967	0.795665	1.17962	1.06544	0.778007	1.55464	1.24571	1.01357	0.113831	1.19278	0.22575	1	0.112307	1.17681	0.222727	Prkca	0.258778
72	Mm.7980	NM_011102	Protein kinase C, gamma	Prkcc	19.4304	16.9721	16.5606	18.8614	15.0057	16.8834	-4.20978	-4.58838	-5.26346	-4.97321	-3.3574	-4.38012	0.477428	0.0988274	-0.576256	-0.286003	1.32981	0.307081	0.718257	0.933792	1.49097	1.21926	0.397822	0.808275	1.04767	0.230217	0.808452	0.237128	1	0.219741	0.771663	0.226338	Prkcc	0.25462
73	Mm.381172	NM_011160	Protein kinase, cGMP-dependent, type I	Prkg1	25.23	22.7806	23.5028	25.9108	19.1046	22.726	1.58984	1.2202	1.6787	2.07612	0.741535	1.46253	0.0935936	-0.276051	0.182457	0.579872	-0.754711	-0.03372	0.937185	1.21088	0.881201	0.669023	1.68729	1.02365	1.00975	0.101851	1.12666	0.298427	1	0.100867	1.11577	0.295545	Prkg1	0.36482
74	Mm.5083	NM_009001	RAB3A, member RAS oncogene family	Rab3a	20.5444	19.5689	20.4186	21.2951	17.9507	20.2567	-3.09574	-1.99151	-1.40549	-2.53952	-0.412392	-1.00681	-0.931489	0.172736	0.758753	-0.375272	1.75185	1.15744	1.90724	0.887159	0.591007	1.29708	0.29692	0.448307	1.12847	0.398662	0.68077	0.31124	1	0.353276	0.603269	0.275807	Rab3a	0.21303
75	Mm.249966	NM_009045	V-rel reticuloendotheliosis viral oncogene homolog A (avian)	Rela	26.8415	25.9095	26.2097	28.1912	22.6411	25.8707	3.20139	4.34908	4.38564	4.35654	4.27803	4.60726	-0.777311	0.370375	0.406935	0.377841	0.29933	0.628554	1.71393	0.773581	0.754224	0.769589	0.812629	0.646824	1.08058	0.316726	0.743014	0.0496739	1	0.293108	0.687607	0.0459697	Rela	0.175888
76	Mm.425236	NM_011261	Reelin	Reln	23.7227	21.6552	22.5487	23.7538	17.4668	21.1922	0.0825577	0.0947914	0.724583	-0.0808582	-0.89625	-0.0712414	-0.218086	-0.205853	0.423939	-0.381502	-1.19689	-0.371885	1.16319	1.15337	0.745387	1.3027	2.29246	1.29404	1.02065	0.13766	1.62973	0.331371	1	0.134875	1.59676	0.324667	Reln	0.0824255
77	Mm.28262	NM_009061	Regulator of G-protein signaling 2	Rgs2	20.7535	17.7178	18.0116	20.859	14.6586	16.9185	-2.8867	-3.84262	-3.81252	-2.97569	-3.70444	-4.34499	0.627247	-0.328672	-0.298576	0.538256	-0.1905	-0.83105	0.64741	1.25586	1.22993	0.688603	1.14116	1.77898	1.0444	0.198635	1.20291	0.316276	1	0.190191	1.15178	0.30283	Rgs2	0.346543
78	Mm.319175	NM_053075	Ras homolog enriched in brain	Rheb	22.8258	21.8666	22.4894	23.855	18.8496	21.9328	-0.814384	0.306158	0.665312	0.0203609	0.486504	0.669279	-0.866746	0.253796	0.61295	-0.0320009	0.434142	0.616917	1.82355	0.838687	0.653858	1.02243	0.740134	0.652063	1.10536	0.363033	0.804875	0.111709	1	0.328429	0.728154	0.10106	Rheb	0.236573
79	Mm.351459	NM_019812	Sirtuin 1 (silent mating type information regulation 2, homolog) 1 (S. cerevisiae)	Sirt1	24.9438	24.5396	25.2195	25.418	23.2386	24.2663	1.3036	2.97916	3.39544	1.58334	4.87553	3.00286	-1.2558	0.419764	0.836037	-0.976055	2.31613	0.443457	2.388	0.747547	0.56018	1.96708	0.200806	0.73537	1.23191	0.58057	0.967751	0.52295	1	0.471277	0.785571	0.424504	Sirt1	0.376155
80	Mm.45044	NM_020493	Serum response factor	Srf	22.8794	19.8351	19.9854	23.3083	16.9201	19.7235	-0.76079	-1.7253	-1.83872	-0.526346	-1.44299	-1.54003	0.680815	-0.283697	-0.397118	0.915258	-0.00138283	-0.0984268	0.623813	1.21731	1.31687	0.530249	1.00096	1.07061	1.05267	0.216344	0.867271	0.169706	1	0.20552	0.823881	0.161216	Srf	0.268555
81	Mm.252321	NM_177340	Synaptopodin	Synpo	24.4608	24.377	24.6979	25.6851	21.3514	24.6475	0.820599	2.8165	2.87375	1.8505	2.98829	3.38404	-1.34969	0.646219	0.703468	-0.319787	0.818	1.21375	2.54857	0.638953	0.614094	1.24815	0.567228	0.431145	1.2672	0.640721	0.74884	0.252725	1	0.505618	0.590938	0.199435	Synpo	0.246778
82	Mm.8245	NM_011593	Tissue inhibitor of metalloproteinase 1	Timp1	26.3901	23.8347	24.0367	27.1151	20.8275	23.6032	2.74994	2.27423	2.2126	3.28043	2.46445	2.33971	0.337682	-0.138026	-0.199656	0.868181	0.0521978	-0.072539	0.791312	1.1004	1.14842	0.547837	0.964466	1.05157	1.01338	0.111895	0.854623	0.15544	1	0.110418	0.843341	0.153388	Timp1	0.22688
83	Mm.1293	NM_013693	Tumor necrosis factor	Tnf	34.8241	38.1529	37.7185	32.9108	39.3129	30.3594	11.1839	16.5924	15.8944	9.07619	20.9499	9.09592	-3.37298	2.03552	1.33746	-5.48073	6.39294	-5.461	10.3602	0.243921	0.395716	44.6544	0.0118997	44.048	3.66661	3.34708	29.5714	14.7808	1	0.912854	8.06506	4.03119	Tnf	0.081285
84	Mm.289630	NM_011739	Tyrosine 3-monooxygenase/tryptophan 5-monooxygenase activation protein, theta polypeptide	Ywhaq (14-3-3)	19.8518	18.3015	18.5625	19.876	17.4303	17.8901	-3.78836	-3.25898	-3.26156	-3.9586	-0.932783	-3.37338	-0.352061	0.177322	0.174739	-0.522296	2.50352	0.0629152	1.27638	0.884343	0.885928	1.43624	0.176346	0.957328	1.01555	0.130417	0.856638	0.367168	1	0.128419	0.84352	0.361545	Ywhaq	0.352136
85	Mm.3317	NM_010368	Glucuronidase, beta	Gusb	20.0075	18.9986	19.5906	20.7828	16.451	19.3534	-3.63266	-2.56189	-2.23349	-3.05186	-1.91209	-1.91014	-0.823313	0.247459	0.575855	-0.242518	0.897258	0.899209	1.76947	0.842379	0.670889	1.18306	0.536906	0.536181	1.09424	0.341221	0.752047	0.215504	1	0.311832	0.687276	0.196943	Gusb	0.222122
86	Mm.299381	NM_013556	Hypoxanthine guanine phosphoribosyl transferase	Hprt	21.3784	20.6102	20.9839	21.9	18.8039	20.6659	-2.26177	-0.950232	-0.840248	-1.93468	0.4408	-0.597576	-0.911019	0.400518	0.510501	-0.583935	1.79155	0.753173	1.88037	0.757586	0.701979	1.49893	0.288862	0.593297	1.11331	0.383866	0.793697	0.363404	1	0.344796	0.712915	0.326417	Hprt	0.289018
87	Mm.2180	NM_008302	Heat shock protein 90 alpha (cytosolic), class B member 1	Hsp90ab1	18.7232	17.4297	17.676	19.5613	13.7013	17.1806	-4.91695	-4.13075	-4.14807	-4.27331	-4.66177	-4.0829	-0.518361	0.267841	0.25052	0.125276	-0.263177	0.315685	1.43233	0.830562	0.840593	0.916829	1.20012	0.80347	1.03449	0.198938	0.973472	0.117953	1	0.192304	0.941013	0.11402	Hsp90ab1	0.402467
88	Mm.343110	NM_008084	Glyceraldehyde-3-phosphate dehydrogenase	Gapdh	23.4478	20.8047	21.0318	23.4325	17.2158	19.9096	-0.192314	-0.755707	-0.792316	-0.402115	-1.14724	-1.35386	0.387798	-0.175594	-0.212204	0.177998	-0.567127	-0.773748	0.764295	1.12943	1.15846	0.883929	1.48157	1.70971	1.01739	0.126826	1.3584	0.246208	1	0.124658	1.33518	0.241999	Gapdh	0.14283
89	Mm.328431	NM_007393	Actin, beta	Actb	20.905	19.549	19.6677	21.6063	15.648	19.3771	-2.73516	-2.01144	-2.15639	-2.22836	-2.71511	-1.88636	-0.434166	0.289558	0.144608	0.0726318	-0.414118	0.414635	1.35113	0.818152	0.904625	0.950902	1.33248	0.750209	1.02464	0.165144	1.0112	0.17077	1	0.161174	0.986886	0.166664	Actb	0.478802
				Median	23.6402	21.5604	21.8241	23.8346	18.3631	21.2635
