# Supplementary material for: An integrated proteomics approach shows synaptic plasticity changes in an APP/PS1 Alzheimer's mouse model
Source: Oncotarget. 2016 Apr 28;7(23):33627–48. doi: 10.18632/oncotarget.9092 (PMC5085108; doi:10.18632/oncotarget.9092)
Supplement: Supplementary file 8 [file oncotarget-07-33627-s008.xlsx]

## Sheet: SI Table S7
SI Table S6: Analysis of neurological-focussed miRNAs associated to neurodegenerative diseases in the hippocampus, neocortex, brainstem and olfactory bulb.
Cortex
		Sample 1	Sample 2	Sample 3	Sample 4	Sample 5	Sample 6																														Normalised	Normalised	Normalised	Normalised
Well	Sample Name	WT	WT	WT	Mutated	Mutated	Mutated		Δ1 WT	Δ2 WT	Δ 3 WT	Δ 4 Mutated	Δ 5 Mutated	Δ6 Mutated		mean WT	ΔΔ1 WT	ΔΔ2 WT	ΔΔ3 WT		n-fold of ΔΔ1	n-fold of ΔΔ2	n-fold of ΔΔ3		ΔΔ4 Mutated	ΔΔ5 Mutated	ΔΔ6 Mutated		n-fold ΔΔ4	n-fold ΔΔ5	n-fold ΔΔ6		n-fold mean WT	n-fold mean Mutated	SEM of WT	SEM of Mutated	n-fold mean WT	n-fold mean Mutated	SEM of WT	SEM of Mutated	p-value	Name
A1	mmu-let-7b-5p	18.004	17.8095	17.8601	17.3547	17.9264	18.4428		-1.93986	-2.05288	-1.81796	-2.14255	-1.87958	-2.55764		-1.9369	-0.00296148	-0.115978	0.118939		1.00205	1.08371	0.920865		-0.205646	0.057326	-0.620736		1.1532	0.961044	1.53766		1.00221	1.2173	0.0470092	0.169512	1	1.21462	0.0469056	0.169138	0.144271	mmu-let-7b-5p
A2	mmu-let-7c-5p	15.2804	15.0949	14.9828	14.6856	14.922	15.335		-4.6634	-4.76747	-4.69531	-4.8116	-4.884	-5.66549		-4.70872	0.0453272	-0.0587463	0.0134192		0.96907	1.04156	0.990742		-0.102876	-0.175273	-0.956767		1.07391	1.12918	1.94096		1.00046	1.38135	0.0214826	0.280258	1	1.38072	0.0214728	0.28013	0.12343	mmu-let-7c-5p
A3	mmu-let-7d-5p	16.4992	16.2799	16.2262	15.6481	16.0286	16.7391		-3.44468	-3.58241	-3.45189	-3.84914	-3.77731	-4.26131		-3.49299	0.0483138	-0.0894216	0.0411078		0.967066	1.06394	0.971908		-0.356143	-0.284316	-0.768321		1.28	1.21783	1.70329		1.00097	1.40037	0.0315165	0.152516	1	1.39901	0.0314858	0.152368	0.0311683	mmu-let-7d-5p
A4	mmu-let-7e-5p	17.9474	17.6245	17.5033	17.24	17.5852	18.1982		-1.9964	-2.23783	-2.17479	-2.25722	-2.22076	-2.8023		-2.13634	0.13994	-0.101491	-0.038449		0.907557	1.07288	1.02701		-0.120879	-0.0844199	-0.665961		1.0874	1.06026	1.58662		1.00248	1.24476	0.0492754	0.171111	1	1.24168	0.0491534	0.170688	0.122627	mmu-let-7e-5p
A5	mmu-let-7i-5p	16.8779	16.6471	16.559	16.1803	16.3321	17.4603		-3.06591	-3.21522	-3.11907	-3.31691	-3.47385	-3.54016		-3.1334	0.0674864	-0.0818151	0.0143286		0.954299	1.05835	0.990117		-0.183507	-0.340452	-0.406755		1.13564	1.26615	1.3257		1.00092	1.2425	0.0305185	0.0561257	1	1.24135	0.0304904	0.056074	0.00970661	mmu-let-7i-5p
A6	mmu-miR-101a-3p	18.8227	18.8658	18.6869	18.3314	18.945	21.6611		-1.12113	-0.996597	-0.991167	-1.16586	-0.860991	0.660593		-1.0363	-0.0848319	0.0397008	0.045131		1.06056	0.972857	0.969202		-0.129567	0.175308	1.69689		1.09397	0.885579	0.30845		1.00087	0.762665	0.0298636	0.234939	1	0.761999	0.0298375	0.234734	0.185703	mmu-miR-101a-3p
A7	mmu-miR-101b-3p	19.3312	19.5562	19.4197	19.1672	19.4425	21.7852		-0.612612	-0.306124	-0.258396	-0.330011	-0.363426	0.784691		-0.392377	-0.220235	0.0862535	0.133981		1.16492	0.941966	0.911313		0.0623658	0.028951	1.17707		0.957692	0.980133	0.442249		1.00607	0.793358	0.0799192	0.175674	1	0.788574	0.0794372	0.174614	0.16613	mmu-miR-101b-3p
A8	mmu-miR-105	32.2913	30.6091	Undetermined	31.1812	29.5076	31.9882		12.3475	10.7467	#VALUE!	11.684	9.70161	10.9877		#VALUE!	#VALUE!	#VALUE!	#VALUE!		#VALUE!	#VALUE!	#VALUE!		#VALUE!	#VALUE!	#VALUE!		#VALUE!	#VALUE!	#VALUE!		#VALUE!	#VALUE!	#VALUE!	#VALUE!	#VALUE!	#VALUE!			#VALUE!	mmu-miR-105
A9	mmu-miR-106b-5p	19.9438	19.8856	19.9365	19.5681	19.9573	21.9686		0	0.0232048	0.258396	0.0708961	0.151356	0.968142		0.093867	-0.093867	-0.0706622	0.164529		1.06723	1.0502	0.89222		-0.0229708	0.0574888	0.874275		1.01605	0.960935	0.545528		1.00322	0.840838	0.055715	0.148509	1	0.838143	0.0555364	0.148034	0.181921	mmu-miR-106b-5p
A10	mmu-miR-107-3p	19.0148	19.4493	19.1672	18.5853	19.1117	19.9244		-0.929081	-0.413033	-0.510853	-0.911955	-0.694283	-1.07608		-0.617655	-0.311426	0.204623	0.106803		1.24093	0.867765	0.928644		-0.294299	-0.0766271	-0.458423		1.22629	1.05455	1.37404		1.01245	1.21829	0.115587	0.0923153	1	1.20331	0.114166	0.0911803	0.118228	mmu-miR-107-3p
A11	mmu-miR-124-3p	13.1127	13.1395	12.8637	12.5825	13.1872	14.491		-6.83119	-6.72285	-6.81435	-6.91474	-6.61875	-6.50947		-6.78946	-0.041722	0.0666087	-0.0248868		1.02934	0.95488	1.0174		-0.125272	0.170717	0.279997		1.09071	0.888401	0.823593		1.00054	0.934236	0.0230891	0.0804446	1	0.933731	0.0230766	0.0804012	0.236278	mmu-miR-124-3p
A12	mmu-miR-125b-5p	14.7442	13.9716	14.3164	13.9146	14.1527	14.8176		-5.19961	-5.89071	-5.36163	-5.58266	-5.65327	-6.18287		-5.48399	0.284372	-0.406728	0.122356		0.821099	1.32568	0.918686		-0.0986722	-0.169283	-0.698887		1.07079	1.1245	1.62325		1.02182	1.27285	0.154518	0.175888	1	1.24567	0.151218	0.172132	0.172003	mmu-miR-125b-5p
B1	mmu-miR-126a-5p	17.5486	17.2747	17.2524	16.9299	16.9613	17.7855		-2.3952	-2.58761	-2.42564	-2.56736	-2.84464	-3.21497		-2.46948	0.0742868	-0.11813	0.0438436		0.949812	1.08533	0.970067		-0.0978762	-0.375155	-0.745492		1.0702	1.29698	1.67655		1.00174	1.34791	0.0422031	0.17688	1	1.34557	0.04213	0.176574	0.0648451	mmu-miR-126a-5p
B2	mmu-miR-128-3p	12.8857	12.8514	12.9796	12.7944	13.3161	14.0144		-7.05812	-7.01099	-6.6985	-6.70284	-6.48986	-6.98609		-6.92253	-0.135582	-0.0884562	0.224038		1.09854	1.06323	0.856166		0.219689	0.432674	-0.0635586		0.85875	0.740887	1.04504		1.00598	0.881559	0.0755962	0.088539	1	0.876321	0.075147	0.0880129	0.172707	mmu-miR-128-3p
B3	mmu-miR-130-3p	20.2199	20.0127	20.3911	19.7225	19.8911	21.661		0.276083	0.150375	0.713057	0.225208	0.085104	0.660574		0.379838	-0.103755	-0.229463	0.333218		1.07457	1.1724	0.793764		-0.15463	-0.294734	0.280736		1.11314	1.22666	0.823171		1.01358	1.05432	0.113477	0.120132	1	1.0402	0.111957	0.118523	0.408691	mmu-miR-130-3p
B4	mmu-miR-132-3p	15.8148	15.5985	15.5985	14.7255	15.6625	15.7041		-4.12907	-4.26385	-4.07956	-4.77174	-4.14347	-5.29633		-4.15749	0.0284246	-0.106357	0.0779327		0.98049	1.07651	0.947414		-0.614245	0.0140212	-1.13884		1.53076	0.990328	2.20203		1.00147	1.57437	0.038714	0.350468	1	1.57206	0.0386572	0.349953	0.0897656	mmu-miR-132-3p
B5	mmu-miR-133b-3p	25.4016	25.975	26.4025	25.1609	25.3256	26.8505		5.45776	6.11266	6.72441	5.66365	5.51968	5.85003		6.09828	-0.640512	0.014382	0.62613		1.55888	0.990081	0.647912		-0.434621	-0.578599	-0.248245		1.35156	1.4934	1.18776		1.06562	1.34424	0.265673	0.0883058	1	1.26146	0.249312	0.0828676	0.187989	mmu-miR-133b-3p
B6	mmu-miR-134-5p	22.6001	22.4506	22.2222	21.9989	22.1206	22.7776		2.65629	2.58826	2.54409	2.50164	2.31461	1.77709		2.59621	0.0600764	-0.0079511	-0.0521253		0.959213	1.00553	1.03679		-0.0945733	-0.281606	-0.819118		1.06775	1.21555	1.76433		1.00051	1.34921	0.0225348	0.211899	1	1.34852	0.0225233	0.211791	0.0885531	mmu-miR-134-5p
B7	mmu-miR-135b-5p	21.925	21.7609	21.7643	21.0499	21.9477	22.7326		1.98114	1.89854	2.08626	1.55264	2.1418	1.7321		1.98864	-0.00750796	-0.0901038	0.0976117		1.00522	1.06445	0.934579		-0.436005	0.153152	-0.256541		1.35285	0.899284	1.19461		1.00141	1.14892	0.0375378	0.132913	1	1.14729	0.0374848	0.132725	0.172848	mmu-miR-135b-5p
B8	mmu-miR-138-5p	16.1304	15.8311	16.1796	15.5187	15.6298	18.1377		-3.81345	-4.03129	-3.49846	-3.97853	-4.17616	-2.86272		-3.78106	-0.0323839	-0.250223	0.282607		1.0227	1.18939	0.822104		-0.197462	-0.395098	0.918347		1.14668	1.31503	0.529115		1.0114	0.996942	0.106177	0.238909	1	0.985706	0.10498	0.236216	0.479277	mmu-miR-138-5p
B9	mmu-miR-139-5p	16.9998	16.6431	16.2329	15.9464	16.1611	16.9191		-2.94404	-3.21927	-3.44522	-3.55081	-3.64485	-4.08137		-3.20284	0.258804	-0.0164305	-0.242373		0.835781	1.01145	1.18294		-0.347971	-0.442008	-0.878525		1.27277	1.35849	1.8385		1.01006	1.48992	0.100218	0.176036	1	1.47508	0.0992199	0.174283	0.038455	mmu-miR-139-5p
B10	mmu-miR-140-5p	21.5949	21.2654	21.3706	21.2897	21.3309	22.6063		1.65107	1.40303	1.69258	1.79249	1.52494	1.60586		1.58222	0.0688426	-0.179197	0.110354		0.953403	1.13225	0.926361		0.210265	-0.0572809	0.0236384		0.864379	1.0405	0.983749		1.00401	0.962877	0.0645973	0.0519027	1	0.959035	0.0643396	0.0516956	0.322848	mmu-miR-140-5p
B11	mmu-miR-146a-5p	21.2087	20.5956	21.1496	20.2968	20.7487	20.5614		1.26486	0.733276	1.47149	0.79957	0.942757	-0.439053		1.15654	0.108315	-0.423267	0.314952		0.927671	1.34096	0.803878		-0.356973	-0.213786	-1.5956		1.28074	1.15973	3.02219		1.02417	1.82089	0.162377	0.601669	1	1.77791	0.158545	0.58747	0.135118	mmu-miR-146a-5p
B12	mmu-miR-146b-5p	22.0069	21.7673	21.8108	21.2027	21.4526	22.2483		2.06307	1.90489	2.13273	1.70546	1.64662	1.24781		2.03356	0.0295073	-0.128673	0.0991656		0.979755	1.09329	0.933573		-0.328109	-0.386945	-0.785758		1.25537	1.30762	1.724		1.00221	1.429	0.0474525	0.148271	1	1.42585	0.0473481	0.147944	0.0259133	mmu-miR-146b-5p
C1	mmu-miR-148b-3p	20.7376	20.4808	20.5357	19.7788	20.2784	21.6214		0.793755	0.618446	0.857632	0.281519	0.472424	0.620975		0.756611	0.0371437	-0.138165	0.101021		0.974583	1.1005	0.932373		-0.475092	-0.284187	-0.135635		1.39001	1.21772	1.09858		1.00249	1.23544	0.0505008	0.0845935	1	1.23237	0.0503755	0.0843837	0.0386429	mmu-miR-148b-3p
C2	mmu-miR-151-3p	21.5525	21.331	21.1368	20.8142	21.2867	21.7072		1.60871	1.46862	1.4587	1.31695	1.48071	0.706713		1.51201	0.0966994	-0.0433896	-0.0533098		0.93517	1.03053	1.03764		-0.195062	-0.031299	-0.805295		1.14477	1.02193	1.7475		1.00111	1.30474	0.0330363	0.224206	1	1.30328	0.0329995	0.223956	0.125689	mmu-miR-151-3p
C3	mmu-miR-152-3p	21.6621	21.5446	21.4811	21.226	21.3147	22.005		1.71824	1.68226	1.803	1.72877	1.50878	1.00456		1.7345	-0.0162621	-0.0522366	0.0684986		1.01134	1.03687	0.95363		-0.00573349	-0.225723	-0.729935		1.00398	1.16936	1.65856		1.00061	1.2773	0.0246206	0.196518	1	1.27652	0.0246055	0.196397	0.11746	mmu-miR-152-3p
C4	mmu-miR-15a-5p	20.2632	20.3616	20.3714	19.9045	20.5732	22.7909		0.31933	0.499208	0.693325	0.407293	0.76722	1.79048		0.503955	-0.184624	-0.00474612	0.18937		1.13652	1.0033	0.876988		-0.0966612	0.263265	1.28652		1.0693	0.8332	0.409938		1.0056	0.770811	0.0749295	0.19288	1	0.766518	0.0745121	0.191805	0.159948	mmu-miR-15a-5p
C5	mmu-miR-15b-5p	22.1758	21.8491	21.9109	21.201	21.5322	22.2892		2.23199	1.98669	2.23287	1.70373	1.72621	1.28877		2.15051	0.0814724	-0.163824	0.0823517		0.945093	1.12025	0.944517		-0.446781	-0.424303	-0.86174		1.363	1.34192	1.81723		1.00329	1.50738	0.0584829	0.155042	1	1.50244	0.0582913	0.154534	0.0191614	mmu-miR-15b-5p
C6	mmu-miR-181a-5p	18.0972	17.4132	17.3601	17.1486	17.5927	19.8617		-1.84666	-2.44912	-2.31792	-2.34868	-2.21325	-1.13872		-2.20457	0.357906	-0.244549	-0.113358		0.780296	1.18472	1.08174		-0.144114	-0.00868607	1.06585		1.10505	1.00604	0.477691		1.01559	0.862927	0.121343	0.194727	1	0.849683	0.119481	0.191739	0.271112	mmu-miR-181a-5p
C7	mmu-miR-181a-1-3p	23.6985	23.5456	23.5648	22.8022	23.7911	25.3981		3.75468	3.68325	3.88671	3.30497	3.98511	4.39765		3.77488	-0.0202007	-0.0916271	0.111828		1.0141	1.06557	0.925415		-0.46991	0.210228	0.622772		1.38502	0.864401	0.649422		1.0017	0.966282	0.0409323	0.218374	1	0.964646	0.0408631	0.218005	0.440541	mmu-miR-181a-1-3p
C8	mmu-miR-181c-5p	20.2022	19.9097	20.1297	19.6436	20.1456	22.902		0.258326	0.0473118	0.451664	0.146318	0.339607	1.90152		0.252434	0.0058918	-0.205122	0.19923		0.995924	1.15278	0.871015		-0.106115	0.0871735	1.64908		1.07633	0.941365	0.318843		1.00657	0.778845	0.0815137	0.233277	1	0.773758	0.0809813	0.231754	0.204451	mmu-miR-181c-5p
C9	mmu-miR-181d-5p	18.9456	18.2883	18.6412	18.2684	18.736	18.7998		-0.998253	-1.57404	-1.0369	-1.22883	-1.06996	-2.20064		-1.20306	0.204809	-0.370974	0.166164		0.867653	1.29323	0.891209		-0.0257702	0.133106	-0.99758		1.01802	0.911866	1.99665		1.01736	1.30885	0.138099	0.345264	1	1.28651	0.135742	0.339371	0.23847	mmu-miR-181d-5p
C10	mmu-miR-191-5p	17.7887	16.8096	16.8589	16.2768	16.5552	17.4796		-2.15513	-3.0528	-2.81913	-3.22045	-3.25073	-3.52084		-2.67569	0.520556	-0.377109	-0.143447		0.697103	1.29874	1.10454		-0.544763	-0.575046	-0.845155		1.45878	1.48972	1.79646		1.03346	1.58165	0.177276	0.107773	1	1.53045	0.171536	0.104283	0.0287196	mmu-miR-191-5p
C11	mmu-miR-193b-3p	22.44	22.3962	21.7457	21.6614	21.8658	23.6805		2.49615	2.53383	2.06758	2.16417	2.05984	2.68		2.36586	0.130297	0.167979	-0.298276		0.913643	0.890089	1.22967		-0.20169	-0.306012	0.314143		1.15004	1.23629	0.804329		1.01114	1.06355	0.109481	0.131982	1	1.05184	0.108275	0.130528	0.387548	mmu-miR-193b-3p
C12	mmu-miR-194-5p	21.6187	21.4415	21.14	20.7355	21.2924	22.6495		1.67482	1.57915	1.46188	1.23827	1.4864	1.649		1.57195	0.102866	0.00720088	-0.110067		0.931181	0.995021	1.07928		-0.333682	-0.0855497	0.077048		1.26023	1.06109	0.947995		1.00183	1.08977	0.0428871	0.0912667	1	1.08778	0.0428089	0.0911003	0.216185	mmu-miR-194-5p
D1	mmu-miR-195a-5p	18.802	18.621	18.8707	17.8262	18.7179	18.9747		-1.14184	-1.24138	-0.807373	-1.67102	-1.08801	-2.02578		-1.06353	-0.0783087	-0.177848	0.256156		1.05578	1.13119	0.837316		-0.607491	-0.0244757	-0.962247		1.52361	1.01711	1.94834		1.0081	1.49635	0.088122	0.269169	1	1.48433	0.0874143	0.267007	0.0799088	mmu-miR-195a-5p
D2	mmu-miR-19b-3p	20.2898	20.5513	19.9583	19.9303	20.314	22.3071		0.346008	0.688942	0.280226	0.433044	0.508053	1.30667		0.438392	-0.0923837	0.25055	-0.158166		1.06613	0.840576	1.11587		-0.00534757	0.0696608	0.868283		1.00371	0.952862	0.547798		1.00752	0.834791	0.0847002	0.144245	1	0.828557	0.0840676	0.143168	0.180059	mmu-miR-19b-3p
D3	mmu-miR-203-3p	23.7432	23.0075	23.3488	23.1676	23.4831	24.1529		3.79935	3.14514	3.67077	3.67036	3.67715	3.1524		3.53842	0.260931	-0.393284	0.132353		0.834549	1.31338	0.912342		0.131937	0.138729	-0.386019		0.912605	0.908319	1.30678		1.02009	1.04257	0.148354	0.132112	1	1.02204	0.145432	0.129511	0.45768	mmu-miR-203-3p
D4	mmu-miR-20a-5p	20.1878	19.8497	20.0338	19.6837	19.806	21.3505		0.243946	-0.0126457	0.355694	0.186466	0	0.350052		0.195665	0.0482814	-0.20831	0.160029		0.967088	1.15533	0.895007		-0.00919851	-0.195665	0.154387		1.0064	1.14525	0.898514		1.00581	1.01672	0.077604	0.0714139	1	1.01085	0.0771557	0.0710014	0.461289	mmu-miR-20a-5p
D5	mmu-miR-20b-5p	22.0278	21.9905	21.6326	21.625	21.8531	23.3434		2.08395	2.12811	1.95453	2.12776	2.04715	2.34292		2.05553	0.0284239	0.0725772	-0.101001		0.980491	0.950938	1.07252		0.0722281	-0.00837835	0.28739		0.951168	1.00582	0.819383		1.00132	0.925458	0.036609	0.0553349	1	0.924243	0.0365609	0.0552622	0.158344	mmu-miR-20b-5p
D6	mmu-miR-22-3p	16.1441	15.8145	15.8893	14.9884	15.761	17.7807		-3.79973	-4.04783	-3.78877	-4.50884	-4.045	-3.21978		-3.87878	0.079044	-0.169053	0.0900094		0.946685	1.12432	0.939517		-0.630058	-0.166221	0.659002		1.54763	1.12212	0.633316		1.00351	1.10102	0.060442	0.264149	1	1.09717	0.0602308	0.263226	0.368575	mmu-miR-22-3p
D7	mmu-miR-24-3p	15.7568	14.8909	15.5837	15.4493	15.328	16.2701		-4.18707	-4.9715	-4.09433	-4.0479	-4.47796	-4.73035		-4.41763	0.230562	-0.553862	0.323299		0.852303	1.46801	0.79924		0.369732	-0.0603218	-0.312716		0.773926	1.0427	1.24204		1.03985	1.01956	0.214627	0.135628	1	0.980483	0.206402	0.130431	0.470064	mmu-miR-24-3p
D8	mmu-miR-26b-5p	19.3199	18.7967	19.1076	18.6103	18.7124	20.0286		-0.623989	-1.06569	-0.570486	-0.886959	-1.09353	-0.971863		-0.753387	0.129398	-0.312298	0.182901		0.914213	1.24168	0.88093		-0.133572	-0.340142	-0.218476		1.09701	1.26588	1.1635		1.01228	1.17546	0.115106	0.0491153	1	1.16121	0.11371	0.0485197	0.13111	mmu-miR-26b-5p
D9	mmu-miR-27a-3p	18.2391	17.5454	17.9534	17.3441	17.8492	19.2728		-1.7047	-2.31699	-1.72464	-2.15318	-1.95679	-1.72765		-1.91544	0.210747	-0.401546	0.1908		0.86409	1.32092	0.87612		-0.23774	-0.0413437	0.187792		1.17914	1.02907	0.877948		1.02038	1.02872	0.150313	0.0869478	1	1.00818	0.147311	0.0852113	0.48199	mmu-miR-27a-3p
D10	mmu-miR-28a-5p	23.7409	23.4416	23.5859	23.2395	23.2299	24.4805		3.79702	3.57925	3.90785	3.7423	3.42392	3.48003		3.76137	0.0356458	-0.182122	0.146476		0.975595	1.13455	0.903455		-0.0190684	-0.337447	-0.281344		1.0133	1.26352	1.21533		1.00453	1.16405	0.068263	0.0766457	1	1.1588	0.0679549	0.0762998	0.0975552	mmu-miR-28a-5p
D11	mmu-miR-298-5p	24.4694	25.0271	23.8697	23.8881	23.9201	25.5894		4.52551	5.16479	4.19158	4.39085	4.11412	4.58895		4.62729	-0.101781	0.537493	-0.435712		1.0731	0.688967	1.35258		-0.23644	-0.513173	-0.0383485		1.17808	1.42719	1.02694		1.03821	1.21074	0.19236	0.11669	1	1.16617	0.18528	0.112395	0.242976	mmu-miR-298-5p
D12	mmu-miR-29a-3p	14.9188	14.666	14.7602	14.0879	14.566	16.1313		-5.02505	-5.1964	-4.91787	-5.40934	-5.23994	-4.86921		-5.04644	0.0213931	-0.149961	0.128568		0.985281	1.10954	0.914739		-0.362901	-0.193502	0.177235		1.28601	1.14354	0.884396		1.00319	1.10465	0.0569423	0.117555	1	1.10114	0.0567614	0.117182	0.240336	mmu-miR-29a-3p
E1	mmu-miR-29b-3p	15.5057	16.1333	15.9423	15.3945	16.13	18.162		-4.43812	-3.72902	-3.73582	-4.10272	-3.67596	-2.83844		-3.96765	-0.470468	0.238636	0.231832		1.38556	0.847546	0.851553		-0.135066	0.291691	1.12921		1.09814	0.816944	0.457167		1.02822	0.790751	0.178673	0.185497	1	0.769049	0.17377	0.180406	0.204349	mmu-miR-29b-3p
E2	mmu-miR-29c-3p	13.9637	14.2129	14.3552	13.2885	13.8976	15.2766		-5.9801	-5.6495	-5.32292	-6.20871	-5.90832	-5.72389		-5.65084	-0.329261	0.00133991	0.327921		1.25637	0.999072	0.796684		-0.557877	-0.25748	-0.0730524		1.4721	1.19539	1.05194		1.01737	1.23981	0.133015	0.123307	1	1.21864	0.130743	0.121201	0.143658	mmu-miR-29c-3p
E3	mmu-miR-302a-5p	Undetermined	Undetermined	Undetermined	34.957	Undetermined	Undetermined		#VALUE!	#VALUE!	#VALUE!	15.4597	#VALUE!	#VALUE!		#VALUE!	#VALUE!	#VALUE!	#VALUE!		#VALUE!	#VALUE!	#VALUE!		#VALUE!	#VALUE!	#VALUE!		#VALUE!	#VALUE!	#VALUE!		#VALUE!	#VALUE!	#VALUE!	#VALUE!	#VALUE!	#VALUE!			#VALUE!	mmu-miR-302a-5p
E4	mmu-miR-302b-5p	Undetermined	Undetermined	Undetermined	Undetermined	32.6498	Undetermined		#VALUE!	#VALUE!	#VALUE!	#VALUE!	12.8438	#VALUE!		#VALUE!	#VALUE!	#VALUE!	#VALUE!		#VALUE!	#VALUE!	#VALUE!		#VALUE!	#VALUE!	#VALUE!		#VALUE!	#VALUE!	#VALUE!		#VALUE!	#VALUE!	#VALUE!	#VALUE!	#VALUE!	#VALUE!			#VALUE!	mmu-miR-302b-5p
E5	mmu-miR-30a-5p	15.7725	15.4818	15.3998	15.2799	15.5955	17.0963		-4.17133	-4.38054	-4.27827	-4.21738	-4.21043	-3.90416		-4.27671	0.105386	-0.103831	-0.00155512		0.929556	1.07462	1.00108		0.0593351	0.0662855	0.372556		0.959706	0.955094	0.772413		1.00175	0.895738	0.0418786	0.0616768	1	0.894171	0.0418054	0.0615689	0.114039	mmu-miR-30a-5p
E6	mmu-miR-30d-5p	18.2771	17.4766	17.4735	17.2517	17.5765	18.6054		-1.66675	-2.38575	-2.20457	-2.24556	-2.22945	-2.3951		-2.08569	0.418938	-0.30006	-0.118879		0.747975	1.2312	1.08589		-0.159871	-0.143758	-0.309411		1.11719	1.10478	1.2392		1.02169	1.15372	0.14314	0.0428894	1	1.12923	0.140102	0.041979	0.213408	mmu-miR-30d-5p
E7	mmu-miR-30e-5p	15.4844	15.3205	15.4197	14.946	15.4336	16.9951		-4.4594	-4.54184	-4.25836	-4.55127	-4.37236	-4.00532		-4.41987	-0.0395327	-0.121976	0.161509		1.02778	1.08822	0.89409		-0.131402	0.0475025	0.414547		1.09536	0.96761	0.750255		1.00336	0.937741	0.0573561	0.100736	1	0.934596	0.0571637	0.100398	0.300783	mmu-miR-30e-5p
E8	mmu-miR-320-3p	21.5104	20.9666	20.7978	20.6364	20.7828	21.0005		1.56657	1.10425	1.11969	1.13919	0.976845	0		1.2635	0.303065	-0.159255	-0.14381		0.810529	1.11671	1.10482		-0.124311	-0.286659	-1.2635		1.08999	1.21981	2.40078		1.01069	1.57019	0.100138	0.416981	1	1.55359	0.0990788	0.412573	0.130996	mmu-miR-320-3p
E9	mmu-miR-328-3p	18.8033	18.2843	18.3934	17.8267	18.6296	19.2625		-1.14052	-1.57807	-1.28463	-1.67059	-1.17638	-1.73796		-1.33441	0.193881	-0.243661	0.0497793		0.874251	1.18399	0.966084		-0.33618	0.158023	-0.403559		1.26241	0.896252	1.32277		1.00811	1.16048	0.0918508	0.133256	1	1.15114	0.0911119	0.132184	0.199892	mmu-miR-328-3p
E10	mmu-miR-33-5p	21.7545	22.1508	21.6494	21.3406	22.2026	25.4391		1.81066	2.28848	1.97137	1.84333	2.39669	4.43866		2.0235	-0.212845	0.264978	-0.0521323		1.15897	0.832212	1.0368		-0.180175	0.373185	2.41516		1.13302	0.772076	0.187485		1.00933	0.697527	0.0953223	0.275486	1	0.691082	0.0944415	0.272941	0.172526	mmu-miR-33-5p
E11	mmu-miR-337-3p	20.4515	20.6963	20.2787	19.6323	20.2572	22.5367		0.507626	0.833902	0.600594	0.135094	0.45125	1.53621		0.647374	-0.139748	0.186529	-0.0467803		1.10171	0.878718	1.03296		-0.51228	-0.196124	0.888831		1.4263	1.14562	0.540051		1.00446	1.03732	0.065931	0.261506	1	1.03271	0.0656381	0.260344	0.454448	mmu-miR-337-3p
E12	mmu-miR-338-3p	17.2798	17.473	17.1012	17.0848	17.5136	19.596		-2.66404	-2.38939	-2.57686	-2.41249	-2.29236	-1.40449		-2.54343	-0.120609	0.154039	-0.0334301		1.08719	0.898731	1.02344		0.130936	0.251068	1.13894		0.913239	0.840274	0.454093		1.00312	0.735869	0.0553452	0.142454	1	0.733578	0.055173	0.14201	0.077623	mmu-miR-338-3p
F1	mmu-miR-339-5p	22.3278	22.4728	22.4252	21.5107	21.9553	23.3092		2.38392	2.61047	2.74714	2.01341	2.14938	2.30873		2.58051	-0.196588	0.0299594	0.166629		1.14598	0.979448	0.890922		-0.567094	-0.431125	-0.271776		1.48154	1.34828	1.20729		1.00545	1.3457	0.0747693	0.0791779	1	1.33841	0.0743639	0.0787485	0.0176879	mmu-miR-339-5p
F2	mmu-miR-342-3p	17.4603	18.1326	17.8693	17.3392	17.642	18.4848		-2.48355	-1.72978	-1.80875	-2.15804	-2.164	-2.51565		-2.00736	-0.476189	0.277576	0.198612		1.39106	0.824976	0.871388		-0.150682	-0.156639	-0.508287		1.11009	1.11469	1.42236		1.02914	1.21571	0.181456	0.103332	1	1.18129	0.176318	0.100406	0.21105	mmu-miR-342-3p
F3	mmu-miR-346-5p	20.6816	20.7875	20.5814	20.1572	20.3539	21.2783		0.737717	0.925152	0.903278	0.659996	0.547964	0.277838		0.855382	-0.117666	0.0697695	0.0478961		1.08498	0.95279	0.967346		-0.195386	-0.307418	-0.577545		1.14503	1.23749	1.49231		1.0017	1.29161	0.0418481	0.103838	1	1.28941	0.0417769	0.103661	0.0303574	mmu-miR-346-5p
F4	mmu-miR-34a-5p	18.7908	17.814	18.4926	17.6101	18.3048	19.1494		-1.15309	-2.0484	-1.18551	-1.88719	-1.50119	-1.85106		-1.46233	0.309244	-0.586067	0.276823		0.807064	1.50115	0.825407		-0.424864	-0.0388641	-0.388735		1.34245	1.0273	1.30924		1.04454	1.22633	0.228366	0.099974	1	1.17404	0.218628	0.095711	0.253131	mmu-miR-34a-5p
F5	mmu-miR-376b-3p	20.9632	20.6384	20.774	20.3278	20.6441	23.2841		1.01937	0.77603	1.09593	0.830601	0.83815	2.28364		0.963779	0.0555941	-0.187749	0.132155		0.962198	1.13899	0.912467		-0.133178	-0.125629	1.31986		1.09671	1.09098	0.400574		1.00455	0.862755	0.0687335	0.231096	1	0.858847	0.0684222	0.23005	0.294028	mmu-miR-376b-3p
F6	mmu-miR-381-3p	21.3326	21.3743	21.0291	20.6847	21.1859	23.3873		1.38878	1.51193	1.35103	1.18743	1.37997	2.38679		1.41725	-0.0284672	0.0946865	-0.0662193		1.01993	0.936476	1.04697		-0.229815	-0.0372753	0.969543		1.17268	1.02617	0.510668		1.00112	0.903175	0.0332535	0.200759	1	0.902161	0.0332162	0.200534	0.327713	mmu-miR-381-3p
F7	mmu-miR-409-3p	20.8875	20.5587	20.6608	20.0053	20.3222	20.9306		0.943707	0.696339	0.982695	0.508043	0.516289	-0.0698662		0.874247	0.0694599	-0.177908	0.108448		0.952995	1.13124	0.927585		-0.366203	-0.357958	-0.944113		1.28896	1.28161	1.92401		1.00394	1.49819	0.064072	0.212918	1	1.49231	0.0638205	0.212082	0.0451627	mmu-miR-409-3p
F8	mmu-miR-431-5p	22.9566	22.6002	22.8246	22.2652	22.4886	24.1664		3.01274	2.73783	3.1465	2.76795	2.68269	3.16595		2.96569	0.0470517	-0.227862	0.18081		0.967912	1.1711	0.882207		-0.197741	-0.283007	0.200256		1.1469	1.21673	0.870396		1.00707	1.07801	0.0856633	0.105745	1	1.07044	0.0850617	0.105003	0.314861	mmu-miR-431-5p
F9	mmu-miR-433-3p	19.4133	18.9446	18.7576	18.2441	18.7117	18.9707		-0.530577	-0.917717	-0.920509	-1.25318	-1.09424	-2.02974		-0.789601	0.259024	-0.128116	-0.130908		0.835653	1.09287	1.09498		-0.463582	-0.304639	-1.24014		1.37896	1.23511	2.36222		1.00783	1.65876	0.0860926	0.35417	1	1.64587	0.0854234	0.351417	0.07433	mmu-miR-433-3p
F10	mmu-miR-455-5p	25.4495	25.2797	25.3648	24.8509	25.0849	27.1932		5.50566	5.41739	5.68672	5.35368	5.2789	6.19274		5.53659	-0.0309296	-0.119204	0.150133		1.02167	1.08614	0.901167		-0.182909	-0.257689	0.656151		1.13517	1.19556	0.634569		1.00299	0.988434	0.0542063	0.177789	1	0.985486	0.0540446	0.177259	0.470668	mmu-miR-455-5p
F11	mmu-miR-484	19.7234	19.8624	19.3826	18.8328	19.4054	20.3424		-0.220472	0	-0.295517	-0.664412	-0.400547	-0.6581		-0.171996	-0.0484759	0.171996	-0.123521		1.03417	0.887614	1.08939		-0.492415	-0.228551	-0.486104		1.4068	1.17166	1.40066		1.00373	1.32637	0.0602043	0.077377	1	1.32145	0.0599809	0.0770899	0.015094	mmu-miR-484
F12	mmu-miR-485-5p	21.8468	21.7617	21.3971	21.277	21.5589	22.1097		1.90292	1.89936	1.71904	1.77979	1.75294	1.10928		1.84044	0.0624777	0.0589224	-0.1214		0.957618	0.959981	1.08779		-0.0606454	-0.0875009	-0.731159		1.04293	1.06253	1.65997		1.0018	1.25514	0.0430023	0.202493	1	1.25289	0.0429252	0.20213	0.144083	mmu-miR-485-5p
G1	mmu-miR-485-3p	21.1905	20.948	20.8897	20.6609	20.7106	21.8217		1.24661	1.08562	1.21158	1.1637	0.904613	0.821281		1.18127	0.0653413	-0.0956504	0.030309		0.955719	1.06855	0.979211		-0.0175711	-0.276658	-0.35999		1.01225	1.21139	1.28342		1.00116	1.16902	0.0343697	0.0810936	1	1.16767	0.0343299	0.0809998	0.0646822	mmu-miR-485-3p
G2	mmu-miR-488-3p	22.2698	21.5008	21.8141	21.5927	22.3599	23.852		2.32593	1.6384	2.13603	2.0955	2.55399	2.85152		2.03345	0.292475	-0.395051	0.102576		0.8165	1.31499	0.931369		0.0620448	0.520543	0.818068		0.957905	0.69711	0.567201		1.02095	0.740739	0.150712	0.114877	1	0.725537	0.147619	0.112519	0.106652	mmu-miR-488-3p
G3	mmu-miR-489-3p	28.8206	26.9723	28.4942	28.6568	27.4521	30.3256		8.87674	7.10991	8.81614	9.15959	7.64614	9.32517		8.2676	0.609146	-1.15769	0.54854		0.655585	2.23099	0.683712		0.891996	-0.62145	1.05757		0.538868	1.53842	0.48044		1.1901	0.852576	0.520512	0.343337	1	0.716393	0.437369	0.288495	0.308523	mmu-miR-489-3p
G4	mmu-miR-509-3p	Undetermined	Undetermined	Undetermined	Undetermined	31.2781	Undetermined		#VALUE!	#VALUE!	#VALUE!	#VALUE!	11.4721	#VALUE!		#VALUE!	#VALUE!	#VALUE!	#VALUE!		#VALUE!	#VALUE!	#VALUE!		#VALUE!	#VALUE!	#VALUE!		#VALUE!	#VALUE!	#VALUE!		#VALUE!	#VALUE!	#VALUE!	#VALUE!	#VALUE!	#VALUE!			#VALUE!	mmu-miR-509-3p
G5	mmu-miR-598-3p	20.3371	20.574	20.4128	19.4263	20.2749	21.1705		0.39324	0.711637	0.734722	-0.0708961	0.468958	0.170052		0.6132	-0.21996	0.0984376	0.121522		1.1647	0.934044	0.919217		-0.684096	-0.144242	-0.443148		1.60669	1.10515	1.35957		1.00599	1.35714	0.0794722	0.144789	1	1.34906	0.0789992	0.143927	0.050327	mmu-miR-598-3p
G6	mmu-miR-652-3p	19.3744	18.7052	18.7286	18.5858	18.5909	18.8771		-0.569414	-1.15716	-0.949461	-0.911421	-1.21502	-2.12333		-0.892012	0.322598	-0.265148	-0.0574493		0.799629	1.20176	1.04062		-0.0194092	-0.323011	-1.23132		1.01354	1.25094	2.34781		1.014	1.53743	0.116846	0.410944	1	1.5162	0.115232	0.405268	0.143862	mmu-miR-652-3p
G7	mmu-miR-7a-5p	17.9233	17.7185	17.5002	16.9767	16.9892	18.9278		-2.02051	-2.14388	-2.17784	-2.52053	-2.8167	-2.07266		-2.11408	0.0935675	-0.0298074	-0.0637601		0.937202	1.02088	1.04519		-0.406452	-0.702627	0.041413		1.32542	1.62747	0.971703		1.00109	1.3082	0.0327047	0.189498	1	1.30677	0.0326692	0.189292	0.0927484	mmu-miR-7a-5p
G8	mmu-miR-9-5p	15.7586	14.8354	14.8721	13.9595	14.8999	16.2067		-4.18524	-5.02701	-4.80601	-5.53773	-4.90601	-4.79376		-4.67275	0.48751	-0.354252	-0.133259		0.713255	1.27832	1.09677		-0.864974	-0.233259	-0.121002		1.82131	1.17549	1.08749		1.02945	1.36143	0.166557	0.231338	1	1.32248	0.161793	0.224721	0.154452	mmu-miR-9-5p
G9	mmu-miR-9-3p	18.5899	17.9635	18.2282	17.4955	18.1431	20.1544		-1.35398	-1.89891	-1.44985	-2.00176	-1.66289	-0.846012		-1.56758	0.213603	-0.331332	0.117729		0.862381	1.25817	0.921638		-0.434184	-0.0953108	0.721567		1.35115	1.0683	0.606439		1.01406	1.00863	0.123248	0.217039	1	0.994638	0.121539	0.214029	0.491831	mmu-miR-9-3p
G10	mmu-miR-92a-3p	18.9588	18.5651	18.6685	18.5295	18.5755	19.3918		-0.985006	-1.29726	-1.00961	-0.967749	-1.23046	-1.60862		-1.09729	0.112286	-0.199972	0.0876865		0.925121	1.14868	0.941031		0.129543	-0.133165	-0.511326		0.914121	1.0967	1.42536		1.00494	1.14539	0.0720134	0.149577	1	1.13976	0.0716592	0.148841	0.222588	mmu-miR-92a-3p
G11	mmu-miR-93-5p	20.2631	19.9139	19.9614	19.6112	19.6801	21.0883		0.319256	0.0515003	0.283321	0.113916	-0.125864	0.0878849		0.218026	0.10123	-0.166526	0.0652955		0.932238	1.12235	0.95575		-0.104109	-0.34389	-0.130141		1.07483	1.26917	1.0944		1.00345	1.14614	0.059839	0.0617783	1	1.1422	0.0596335	0.0615661	0.0862245	mmu-miR-93-5p
G12	mmu-miR-98-5p	22.5091	21.5767	21.6474	21.2209	21.5715	22.7988		2.56531	1.71437	1.96936	1.72363	1.76554	1.79833		2.08301	0.482295	-0.368644	-0.113651		0.715838	1.29114	1.08196		-0.359382	-0.317478	-0.284681		1.28288	1.24615	1.21814		1.02965	1.24906	0.168122	0.018744	1	1.21309	0.163282	0.0182043	0.13219	mmu-miR-98-5p
	Median	19.9438	19.8624	19.6781	19.4972	19.806	21.0005																															Median	0.074438	0.147989
Hippocampus
		Sample 1	Sample 2	Sample 3	Sample 4	Sample 5	Sample 6																														Normalised	Normalised	Normalised	Normalised
Well	Sample Name	WT	WT	WT	Mutated	Mutated	Mutated		Δ1 WT	Δ2 WT	Δ 3 WT	Δ 4 Mutated	Δ 5 Mutated	Δ6 Mutated		mean WT	ΔΔ1 WT	ΔΔ2 WT	ΔΔ3 WT		n-fold of ΔΔ1	n-fold of ΔΔ2	n-fold of ΔΔ3		ΔΔ4 Mutated	ΔΔ5 Mutated	ΔΔ6 Mutated		n-fold ΔΔ4	n-fold ΔΔ5	n-fold ΔΔ6		n-fold mean WT	n-fold mean Mutated	SEM of WT	SEM of Mutated	n-fold mean WT	n-fold mean Mutated	SEM of WT	SEM of Mutated	p-value	Name
A1	mmu-let-7b-5p	16.5788	16.6355	17.3478	16.5214	16.187	16.3716		-2.96807	-2.8559	-2.49672	-2.06943	-2.76268	-2.71798		-2.77356	-0.194502	-0.0823383	0.27684		1.14433	1.05873	0.825397		0.704131	0.0108814	0.0555878		0.613812	0.992486	0.962202		1.00949	0.856167	0.0953036	0.121492	1	0.848121	0.0944081	0.120351	0.188475	mmu-let-7b-5p
A2	mmu-let-7c-5p	13.7953	13.9919	14.208	13.6218	13.4446	13.2205		-5.75159	-5.49949	-5.63655	-4.96905	-5.50511	-5.86914		-5.62921	-0.122376	0.12972	-0.00734393		1.08853	0.914009	1.0051		0.660165	0.124106	-0.239927		0.632806	0.917573	1.18093		1.00255	0.910437	0.0503951	0.158271	1	0.908125	0.0502671	0.157869	0.304377	mmu-let-7c-5p
A3	mmu-let-7d-5p	15.3874	15.5094	15.6524	15.5184	14.8416	14.9701		-4.15942	-3.98196	-4.19212	-3.07242	-4.10803	-4.11948		-4.11117	-0.0482527	0.129209	-0.0809561		1.03401	0.914333	1.05772		1.03875	0.00314172	-0.00831572		0.486749	0.997825	1.00578		1.00202	0.830118	0.0443751	0.1717	1	0.828444	0.0442856	0.171354	0.193635	mmu-let-7d-5p
A4	mmu-let-7e-5p	16.2926	16.6393	16.9142	16.1401	16.1883	16.2158		-3.25422	-2.85208	-2.93039	-2.45072	-2.7614	-2.87379		-3.01223	-0.241994	0.160154	0.0818399		1.18263	0.89493	0.944852		0.561505	0.250831	0.138435		0.677595	0.840412	0.908504		1.00747	0.808837	0.0887561	0.0685018	1	0.802841	0.0880981	0.067994	0.0755739	mmu-let-7e-5p
A5	mmu-let-7i-5p	15.6612	15.8981	16.2277	15.3288	15.3572	15.4442		-3.88568	-3.59328	-3.61688	-3.26201	-3.59248	-3.64539		-3.69861	-0.187071	0.105336	0.081735		1.13845	0.929589	0.944921		0.436601	0.106129	0.0532182		0.738873	0.929078	0.963784		1.00432	0.877245	0.0672109	0.0699075	1	0.873472	0.0669218	0.0696068	0.130124	mmu-let-7i-5p
A6	mmu-miR-101a-3p	19.2791	19.3808	19.4246	17.767	18.8929	18.5112		-0.267698	-0.110586	-0.41995	-0.823874	-0.0567303	-0.578428		-0.266078	-0.00161997	0.155492	-0.153872		1.00112	0.897826	1.11255		-0.557796	0.209348	-0.31235		1.47202	0.864928	1.24173		1.00383	1.19289	0.0620007	0.176945	1	1.18834	0.0617639	0.176269	0.185166	mmu-miR-101a-3p
A7	mmu-miR-101b-3p	19.5621	19.547	19.8446	18.425	19.4298	18.9691		0.0152206	0.0556011	0	-0.165864	0.480158	-0.120544		0.0236073	-0.00838661	0.0319939	-0.0236073		1.00583	0.978068	1.0165		-0.189471	0.456551	-0.144152		1.14035	0.728727	1.10508		1.00013	0.991384	0.0114539	0.131723	1	0.991254	0.0114524	0.131705	0.475213	mmu-miR-101b-3p
A8	mmu-miR-105	30.8202	29.8627	29.9879	29.4719	29.8432	30.1691		11.2734	10.3713	10.1433	10.8811	10.8935	11.0795		10.596	0.677361	-0.224693	-0.452667		0.625308	1.16853	1.36857		0.285098	0.297487	0.483521		0.820686	0.813668	0.71523		1.05414	0.783195	0.222053	0.0340426	1	0.742974	0.21065	0.0322944	0.147124	mmu-miR-105
A9	mmu-miR-106b-5p	20.1164	20.296	20.4116	18.9172	19.4108	19.4433		0.569599	0.804565	0.56703	0.326364	0.4611	0.353634		0.647065	-0.0774657	0.157501	-0.0800349		1.05516	0.896577	1.05704		-0.320701	-0.185965	-0.293431		1.24894	1.13758	1.22555		1.00293	1.20402	0.0531782	0.0339012	1	1.20051	0.0530229	0.0338022	0.0166291	mmu-miR-106b-5p
A10	mmu-miR-107-3p	18.4616	18.2899	19.1491	17.5873	17.8934	18.2559		-1.08525	-1.20149	-0.695435	-1.00351	-1.05627	-0.833719		-0.99406	-0.0911948	-0.207431	0.298625		1.06525	1.15463	0.813027		-0.00945441	-0.0622126	0.160341		1.00657	1.04407	0.894814		1.01097	0.981818	0.102279	0.0448282	1	0.971165	0.101169	0.0443418	0.403473	mmu-miR-107-3p
A11	mmu-miR-124-3p	12.6425	12.9738	13.2417	11.8715	12.3571	12.4668		-6.90432	-6.5176	-6.60284	-6.71937	-6.5926	-6.6228		-6.67492	-0.229396	0.157319	0.0720774		1.17234	0.89669	0.951267		-0.0444482	0.0823256	0.0521237		1.03129	0.944534	0.964515		1.00677	0.980113	0.0842743	0.0262301	1	0.973525	0.0837079	0.0260538	0.388854	mmu-miR-124-3p
A12	mmu-miR-125b-5p	13.332	13.5179	14.2575	12.8955	13.1241	13.2532		-6.21485	-5.9735	-5.58704	-5.69532	-5.82559	-5.83642		-5.92513	-0.289719	-0.0483735	0.338092		1.2224	1.0341	0.791087		0.229811	0.0995385	0.0887143		0.852746	0.933332	0.94036		1.01586	0.908813	0.124843	0.0281065	1	0.894622	0.122894	0.0276677	0.22496	mmu-miR-125b-5p
B1	mmu-miR-126a-5p	18.3356	18.1718	18.4193	17.3282	17.5626	17.5843		-1.21124	-1.31957	-1.42528	-1.26261	-1.38704	-1.50533		-1.3187	0.107456	-0.000874201	-0.106581		0.928224	1.00061	1.07667		0.056084	-0.0683486	-0.186629		0.961871	1.04852	1.1381		1.00183	1.0495	0.0428583	0.0508755	1	1.04757	0.0427798	0.0507824	0.25665	mmu-miR-126a-5p
B2	mmu-miR-128-3p	13.7094	13.6237	14.2251	12.992	13.624	13.6351		-5.8374	-5.86772	-5.61947	-5.59881	-5.32564	-5.45449		-5.77486	-0.0625362	-0.0928535	0.15539		1.0443	1.06648	0.89789		0.176053	0.449223	0.320376		0.885121	0.732437	0.800861		1.00289	0.80614	0.0528886	0.044155	1	0.803818	0.0527362	0.0440278	0.0230651	mmu-miR-128-3p
B3	mmu-miR-130-3p	19.544	18.8469	19.3962	18.4088	18.3899	18.7866		-0.00279808	-0.64447	-0.448395	-0.182069	-0.559736	-0.302982		-0.365221	0.362423	-0.279249	-0.0831738		0.777857	1.21356	1.05935		0.183152	-0.194515	0.0622387		0.880776	1.14434	0.957777		1.01692	0.994298	0.127554	0.0782447	1	0.977752	0.125431	0.0769427	0.443571	mmu-miR-130-3p
B4	mmu-miR-132-3p	16.2669	16.3028	16.7652	15.6444	15.863	15.9862		-3.27995	-3.18861	-3.07934	-2.94644	-3.08668	-3.1034		-3.18263	-0.0973193	-0.00597254	0.103292		1.06978	1.00415	0.930906		0.236194	0.0959514	0.0792287		0.848982	0.935655	0.946564		1.00161	0.9104	0.0401105	0.0308701	1	0.908934	0.0400459	0.0308204	0.0729398	mmu-miR-132-3p
B5	mmu-miR-133b-3p	25.0259	24.8381	26.5778	24.4283	24.131	25.3296		5.47908	5.34672	6.73319	5.83745	5.18131	6.23997		5.853	-0.373915	-0.506277	0.880192		1.29586	1.42038	0.543295		-0.0155478	-0.671684	0.386974		1.01084	1.59293	0.764732		1.08651	1.12283	0.273977	0.245551	1	1.03343	0.252162	0.225999	0.463056	mmu-miR-133b-3p
B6	mmu-miR-134-5p	22.3535	21.8975	22.5894	21.5099	21.6346	21.8992		2.80666	2.40609	2.74479	2.91901	2.68493	2.80956		2.65251	0.154146	-0.246428	0.0922813		0.898664	1.18627	0.938038		0.266496	0.0324211	0.157051		0.831336	0.977778	0.896856		1.00766	0.90199	0.0900254	0.0423519	1	0.895137	0.0893414	0.0420301	0.174035	mmu-miR-134-5p
B7	mmu-miR-135b-5p	23.9017	23.6234	24.6598	22.6975	23.935	23.7625		4.35483	4.13196	4.81519	4.10663	4.98536	4.67286		4.43399	-0.0791594	-0.302033	0.381193		1.0564	1.23288	0.767803		-0.327362	0.55137	0.238862		1.25472	0.682372	0.847413		1.01903	0.928167	0.135551	0.170084	1	0.910835	0.13302	0.166908	0.348784	mmu-miR-135b-5p
B8	mmu-miR-138-5p	14.8976	15.2987	15.7572	14.7872	14.6444	14.9403		-4.64928	-4.19272	-4.08741	-3.80364	-4.30525	-4.14929		-4.3098	-0.339478	0.117082	0.222396		1.2653	0.922051	0.857141		0.506163	0.00455093	0.160512		0.704093	0.996851	0.894708		1.01483	0.865217	0.126628	0.0857886	1	0.852573	0.124778	0.0845349	0.191688	mmu-miR-138-5p
B9	mmu-miR-139-5p	16.6841	16.5227	17.176	16.1646	16.2697	16.3245		-2.86276	-2.96873	-2.66857	-2.42627	-2.67998	-2.76516		-2.83335	-0.0294056	-0.135376	0.164782		1.02059	1.09838	0.892064		0.407083	0.153376	0.0681896		0.754147	0.899144	0.953834		1.00368	0.869042	0.0601555	0.0595773	1	0.865857	0.0599351	0.059359	0.0934951	mmu-miR-139-5p
B10	mmu-miR-140-5p	21.5669	21.725	21.8899	20.6732	20.755	21.2357		2.02009	2.23359	2.04532	2.08239	1.80528	2.1461		2.09967	-0.0795759	0.133921	-0.0543454		1.05671	0.911351	1.03839		-0.0172771	-0.294389	0.0464293		1.01205	1.22637	0.96833		1.00215	1.06891	0.0457058	0.0797307	1	1.06662	0.0456078	0.0795598	0.253887	mmu-miR-140-5p
B11	mmu-miR-146a-5p	20.8488	20.8875	20.8177	19.68	19.6829	19.7773		1.30192	1.39605	0.973083	1.08914	0.733187	0.687698		1.22369	0.0782382	0.172364	-0.250602		0.947214	0.887387	1.1897		-0.134547	-0.490499	-0.535987		1.09775	1.40493	1.44993		1.0081	1.31754	0.0924288	0.11066	1	1.30695	0.091686	0.109771	0.0492039	mmu-miR-146a-5p
B12	mmu-miR-146b-5p	21.5829	21.5012	21.9281	20.6424	20.8407	21.1431		2.03607	2.00977	2.08354	2.05154	1.89106	2.0535		2.04313	-0.00705846	-0.033357	0.0404154		1.0049	1.02339	0.972375		0.0084149	-0.152067	0.0103747		0.994184	1.11116	0.992835		1.00022	1.03273	0.0149118	0.0392188	1	1.0325	0.0149085	0.03921	0.240894	mmu-miR-146b-5p
C1	mmu-miR-148b-3p	19.9936	20.5585	20.4992	19.3976	19.695	19.5295		0.446793	1.06708	0.654598	0.806788	0.745304	0.439844		0.722825	-0.276032	0.344259	-0.0682265		1.21086	0.787713	1.04843		0.0839637	0.0224794	-0.282981		0.943462	0.984539	1.21671		1.01567	1.04824	0.123246	0.0850657	1	1.03207	0.121344	0.0837535	0.419236	mmu-miR-148b-3p
C2	mmu-miR-151-3p	20.6686	20.8947	21.1847	20.3689	20.4044	20.2972		1.12181	1.40332	1.34017	1.778	1.45471	1.20754		1.28843	-0.166627	0.114887	0.05174		1.12243	0.923455	0.964772		0.489573	0.166278	-0.0808875		0.712236	0.891139	1.05767		1.00355	0.887014	0.060624	0.0997391	1	0.883874	0.0604094	0.099386	0.187282	mmu-miR-151-3p
C3	mmu-miR-152-3p	21.184	20.9848	21.2011	20.5953	20.2643	20.716		1.6372	1.49337	1.35652	2.00446	1.31463	1.62636		1.4957	0.141504	-0.00232887	-0.139175		0.906573	1.00162	1.10128		0.508765	-0.181063	0.130669		0.702824	1.13372	0.913408		1.00315	0.91665	0.0562109	0.124399	1	0.913767	0.0560341	0.124008	0.280354	mmu-miR-152-3p
C4	mmu-miR-15a-5p	20.1838	19.9494	20.5005	18.983	19.5697	19.4527		0.636946	0.457979	0.655891	0.392194	0.620024	0.363077		0.583605	0.0533403	-0.125626	0.072286		0.963702	1.09098	0.95113		-0.191412	0.0364183	-0.220528		1.14188	0.975073	1.16516		1.00194	1.09404	0.0446694	0.059861	1	1.09192	0.044583	0.0597452	0.142528	mmu-miR-15a-5p
C5	mmu-miR-15b-5p	20.8363	20.9882	21.4281	20.313	20.2708	20.2667		1.28951	1.49683	1.58357	1.72212	1.32117	1.17711		1.45664	-0.167126	0.0401897	0.126936		1.12282	0.972527	0.915774		0.265479	-0.135468	-0.279524		0.831922	1.09845	1.21379		1.00371	1.04806	0.0617685	0.11308	1	1.04418	0.0615404	0.112662	0.37402	mmu-miR-15b-5p
C6	mmu-miR-181a-5p	16.492	16.4786	16.897	15.7019	15.9383	15.5389		-3.05483	-3.01281	-2.94761	-2.88892	-3.01132	-3.55075		-3.00508	-0.0497475	-0.00772476	0.0574722		1.03508	1.00537	0.960946		0.116158	-0.00624084	-0.545667		0.922641	1.00434	1.45969		1.00047	1.12889	0.0215415	0.167075	1	1.12836	0.0215315	0.166997	0.244163	mmu-miR-181a-5p
C7	mmu-miR-181a-1-3p	22.8615	22.9796	23.7678	21.9411	22.6244	22.5926		3.31468	3.48818	3.92324	3.35026	3.67471	3.50293		3.57537	-0.260686	-0.0871843	0.347871		1.19805	1.06229	0.785743		-0.225109	0.0993449	-0.0724328		1.16887	0.933457	1.05149		1.01536	1.05127	0.121314	0.0679568	1	1.03536	0.119478	0.0669287	0.404483	mmu-miR-181a-1-3p
C8	mmu-miR-181c-5p	19.4962	19.3644	20.0268	18.4703	18.9497	19.1654		-0.0506306	-0.126972	0.18227	-0.12054	0	0.0757561		0.00155576	-0.0521863	-0.128528	0.180714		1.03684	1.09318	0.882266		-0.122095	-0.00155576	0.0742003		1.08831	1.00108	0.949868		1.00409	1.01309	0.0630475	0.0404144	1	1.00896	0.0627905	0.0402497	0.455096	mmu-miR-181c-5p
C9	mmu-miR-181d-5p	17.8919	17.8815	18.3757	17.2763	17.2694	17.4657		-1.65496	-1.60995	-1.46884	-1.31451	-1.68022	-1.62391		-1.57791	-0.0770454	-0.032032	0.109077		1.05486	1.02245	0.927181		0.2634	-0.102308	-0.0459938		0.833122	1.07349	1.03239		1.0015	0.979669	0.0383169	0.0742274	1	0.978205	0.0382597	0.0741165	0.403382	mmu-miR-181d-5p
C10	mmu-miR-191-5p	16.2773	16.1854	16.6573	15.7208	15.6717	15.7816		-3.26954	-3.30606	-3.18724	-2.87006	-3.27797	-3.308		-3.25428	-0.0152575	-0.0517775	0.067035		1.01063	1.03654	0.954598		0.384219	-0.023689	-0.0537202		0.766193	1.01656	1.03794		1.00059	0.940229	0.024182	0.0872364	1	0.939674	0.0241677	0.0871849	0.270701	mmu-miR-191-5p
C11	mmu-miR-193b-3p	22.5183	21.8329	22.915	21.5139	21.7927	21.578		2.97141	2.34146	3.07046	2.92309	2.84298	2.48842		2.79444	0.176969	-0.452983	0.276014		0.88456	1.36887	0.82587		0.128645	0.0485357	-0.306019		0.91469	0.966917	1.23629		1.02643	1.0393	0.172054	0.0996433	1	1.01254	0.167623	0.0970774	0.475752	mmu-miR-193b-3p
C12	mmu-miR-194-5p	21.5149	21.3313	21.6864	20.5562	20.7037	20.9122		1.96806	1.83991	1.84179	1.9654	1.75406	1.82256		1.88325	0.0848071	-0.043342	-0.0414651		0.942911	1.0305	1.02916		0.0821492	-0.129196	-0.060695		0.944649	1.09368	1.04297		1.00086	1.0271	0.0289751	0.0437479	1	1.02622	0.0289504	0.0437105	0.321616	mmu-miR-194-5p
D1	mmu-miR-195a-5p	18.4354	18.3621	18.7247	17.2276	17.7453	17.7947		-1.11148	-1.12933	-1.11986	-1.36329	-1.20432	-1.29494		-1.12023	0.00874074	-0.00910441	0.000363668		0.99396	1.00633	0.999748		-0.243061	-0.0840956	-0.174716		1.1835	1.06002	1.12874		1.00001	1.12409	0.00357364	0.0357208	1	1.12407	0.0035736	0.0357204	0.0129533	mmu-miR-195a-5p
D2	mmu-miR-19b-3p	21.1639	21.1417	20.8484	19.7379	20.5877	20.3084		1.61711	1.65026	1.00381	1.14706	1.63806	1.21874		1.42373	0.193386	0.226532	-0.419918		0.874551	0.854687	1.33785		-0.276666	0.214331	-0.204985		1.21139	0.861946	1.15267		1.02236	1.07534	0.157848	0.108034	1	1.05182	0.154396	0.105671	0.397771	mmu-miR-19b-3p
D3	mmu-miR-203-3p	24.7884	23.7207	24.8874	23.4762	23.3632	23.9667		5.24152	4.22929	5.04286	4.88532	4.41351	4.87712		4.83789	0.403631	-0.608603	0.204973		0.755954	1.52478	0.867555		0.0474323	-0.424382	0.0392278		0.967657	1.342	0.973176		1.04943	1.09428	0.239849	0.123871	1	1.04273	0.228552	0.118036	0.438057	mmu-miR-203-3p
D4	mmu-miR-20a-5p	20.2633	20.2352	20.4592	20.0489	19.5752	19.5801		0.716497	0.743782	0.614672	1.45809	0.625504	0.49048		0.69165	0.024847	0.0521317	-0.0769787		0.982925	0.96451	1.05481		0.766435	-0.0661469	-0.20117		0.587868	1.04692	1.14963		1.00075	0.928139	0.0275475	0.172699	1	0.927446	0.0275269	0.17257	0.349655	mmu-miR-20a-5p
D5	mmu-miR-20b-5p	21.9545	22.2154	22.6012	21.2176	21.3462	21.383		2.40768	2.724	2.75666	2.62678	2.39652	2.29335		2.62945	-0.221766	0.0945511	0.127214		1.16616	0.936564	0.915598		-0.00266743	-0.232925	-0.336103		1.00185	1.17522	1.26234		1.00611	1.14647	0.0802549	0.0765588	1	1.13951	0.0797678	0.0760941	0.137193	mmu-miR-20b-5p
D6	mmu-miR-22-3p	15.754	15.876	16.5103	14.9633	15.1689	15.2781		-3.79285	-3.61537	-3.33427	-3.62758	-3.78077	-3.81157		-3.58083	-0.212018	-0.0345402	0.246558		1.15831	1.02423	0.842905		-0.0467463	-0.199936	-0.230743		1.03293	1.14865	1.17344		1.00848	1.11834	0.0913887	0.0432991	1	1.10894	0.0906202	0.042935	0.169206	mmu-miR-22-3p
D7	mmu-miR-24-3p	15.4172	15.3326	15.9178	14.8777	14.6942	14.8731		-4.12959	-4.15882	-3.9268	-3.71315	-4.25546	-4.21648		-4.07173	-0.0578553	-0.0870845	0.14494		1.04092	1.06222	0.904417		0.358589	-0.183722	-0.144745		0.779927	1.13581	1.10553		1.00252	1.00709	0.0494347	0.113918	1	1.00456	0.0493106	0.113632	0.486197	mmu-miR-24-3p
D8	mmu-miR-26b-5p	18.9462	18.9456	19.6062	18.2699	18.3056	18.6434		-0.60063	-0.54579	-0.238342	-0.32096	-0.644091	-0.44622		-0.461587	-0.139043	-0.0842024	0.223245		1.10117	1.0601	0.856636		0.140627	-0.182503	0.0153669		0.907125	1.13485	0.989405		1.00597	1.01046	0.0756026	0.0665767	1	1.00446	0.0751539	0.0661815	0.483294	mmu-miR-26b-5p
D9	mmu-miR-27a-3p	18.1716	18.1291	18.4064	17.2613	17.4465	17.6208		-1.37519	-1.36229	-1.43815	-1.32958	-1.50319	-1.46881		-1.39187	0.0166861	0.0295874	-0.0462735		0.988501	0.9797	1.03259		0.0622918	-0.111316	-0.0769399		0.957741	1.08021	1.05478		1.00027	1.03091	0.016363	0.0373143	1	1.03064	0.0163587	0.0373044	0.2469	mmu-miR-27a-3p
D10	mmu-miR-28a-5p	22.593	22.5502	23.2838	21.8409	21.9002	22.1704		3.04619	3.05881	3.43927	3.25004	2.95057	3.08078		3.18142	-0.135232	-0.122613	0.257844		1.09827	1.0887	0.836337		0.0686134	-0.230857	-0.100642		0.953554	1.17353	1.07225		1.00777	1.06645	0.0857612	0.0635683	1	1.05822	0.0851	0.0630782	0.305905	mmu-miR-28a-5p
D11	mmu-miR-298-5p	24.7208	23.5793	24.6717	23.332	24.1682	24.3577		5.17392	4.08788	4.82715	4.74119	5.21856	5.26809		4.69632	0.477601	-0.608437	0.130836		0.718171	1.52461	0.913302		0.0448764	0.522239	0.571769		0.969373	0.69629	0.672791		1.05203	0.779485	0.242912	0.095186	1	0.740936	0.230899	0.0904787	0.177581	mmu-miR-298-5p
D12	mmu-miR-29a-3p	14.3718	14.4576	14.9221	13.704	13.9928	14.2324		-5.175	-5.03378	-4.9225	-4.88688	-4.95688	-4.85721		-5.04376	-0.131241	0.00997893	0.121262		1.09524	0.993107	0.919383		0.156876	0.0868823	0.186545		0.896965	0.941555	0.878708		1.00258	0.905743	0.0509845	0.0186659	1	0.903416	0.0508536	0.0186179	0.0745389	mmu-miR-29a-3p
E1	mmu-miR-29b-3p	15.6715	15.3736	15.5452	14.2966	15.1532	14.8109		-3.87531	-4.11776	-4.29939	-4.29423	-3.79645	-4.27874		-4.09749	0.222173	-0.0202719	-0.201901		0.857273	1.01415	1.15021		-0.196738	0.301038	-0.181256		1.1461	0.811668	1.13387		1.00721	1.03055	0.0846356	0.109497	1	1.02317	0.0840295	0.108713	0.437141	mmu-miR-29b-3p
E2	mmu-miR-29c-3p	13.8013	13.5421	14.3212	12.9447	13.6664	13.4558		-5.74554	-5.94935	-5.52333	-5.64617	-5.28329	-5.63384		-5.73941	-0.00613149	-0.209941	0.216073		1.00426	1.15664	0.860906		0.0932328	0.456118	0.105564		0.93742	0.728945	0.929442		1.00727	0.865269	0.0853847	0.0682008	1	0.859025	0.0847685	0.0677087	0.131815	mmu-miR-29c-3p
E3	mmu-miR-302a-5p	29.0144	28.4204	28.7978	28.6126	28.2396	29.1301		9.46757	8.92894	8.95319	10.0217	9.28997	10.0405		9.11657	0.351002	-0.187627	-0.163375		0.784039	1.13889	1.1199		0.90517	0.173398	0.923913		0.53397	0.886752	0.527078		1.01428	0.649266	0.11525	0.118759	1	0.640127	0.113627	0.117088	0.0460347	mmu-miR-302a-5p
E4	mmu-miR-302b-5p	Undetermined	34.5754	34.5231	35.4919	Undetermined	Undetermined		#VALUE!	15.084	14.6785	16.901	#VALUE!	#VALUE!		#VALUE!	#VALUE!	#VALUE!	#VALUE!		#VALUE!	#VALUE!	#VALUE!		#VALUE!	#VALUE!	#VALUE!		#VALUE!	#VALUE!	#VALUE!		#VALUE!	#VALUE!	#VALUE!	#VALUE!	#VALUE!	#VALUE!			#VALUE!	mmu-miR-302b-5p
E5	mmu-miR-30a-5p	15.7752	15.9025	16.2426	15.3373	15.5154	15.6289		-3.77161	-3.58892	-3.60198	-3.25356	-3.43424	-3.46071		-3.65417	-0.117439	0.0652472	0.0521914		1.08481	0.955782	0.96447		0.400614	0.219932	0.193462		0.757536	0.858606	0.874505		1.00169	0.830215	0.0416361	0.0366286	1	0.828818	0.041566	0.0365669	0.01825	mmu-miR-30a-5p
E6	mmu-miR-30d-5p	17.6754	17.7315	18.593	17.1384	17.4281	17.4099		-1.8714	-1.75996	-1.2516	-1.45244	-1.52153	-1.67974		-1.62765	-0.243748	-0.132306	0.376054		1.18407	1.09604	0.770542		0.175209	0.106124	-0.0520827		0.885639	0.929081	1.03676		1.01688	0.950493	0.125764	0.0449196	1	0.934712	0.123676	0.0441738	0.322589	mmu-miR-30d-5p
E7	mmu-miR-30e-5p	15.5659	15.7266	15.8947	14.9794	15.2986	15.2482		-3.98098	-3.76485	-3.94986	-3.61145	-3.65109	-3.84143		-3.89857	-0.0824194	0.133717	-0.0512972		1.05879	0.91148	1.0362		0.287118	0.247478	0.0571365		0.819538	0.842367	0.96117		1.00216	0.874358	0.0458048	0.0439033	1	0.872477	0.0457062	0.0438088	0.0571231	mmu-miR-30e-5p
E8	mmu-miR-320-3p	19.5468	19.7056	20.1919	19.2448	18.9682	19.0896		0	0.214211	0.347311	0.65397	0.0184841	0		0.187174	-0.187174	0.0270367	0.160137		1.13853	0.981434	0.89494		0.466796	-0.16869	-0.187174		0.72357	1.12404	1.13853		1.00497	0.995379	0.0712965	0.135969	1	0.990458	0.070944	0.135297	0.476597	mmu-miR-320-3p
E9	mmu-miR-328-3p	17.921	17.4074	17.9292	16.8985	17.3759	17.3578		-1.62583	-2.08403	-1.91538	-1.69235	-1.57381	-1.73179		-1.87508	0.249252	-0.208951	-0.040301		0.841333	1.15585	1.02833		0.182734	0.301267	0.143289		0.881032	0.811539	0.905453		1.0085	0.866008	0.0913321	0.0281319	1	0.858707	0.090562	0.0278947	0.105105	mmu-miR-328-3p
E10	mmu-miR-33-5p	21.5443	21.2639	22.1809	19.9409	21.2748	20.7793		1.99749	1.77251	2.3363	1.35008	2.32516	1.68968		2.03543	-0.0379461	-0.262924	0.30087		1.02665	1.19991	0.811763		-0.685349	0.289733	-0.345748		1.60809	0.818054	1.27081		1.01277	1.23232	0.112262	0.228875	1	1.21678	0.110846	0.225988	0.218843	mmu-miR-33-5p
E11	mmu-miR-337-3p	21.6993	19.9399	20.7374	19.3971	19.6906	19.7437		2.15246	0.448458	0.892784	0.806214	0.740946	0.654032		1.16457	0.987893	-0.71611	-0.271783		0.504214	1.64275	1.2073		-0.358353	-0.423621	-0.510536		1.28196	1.34129	1.42458		1.11809	1.34928	0.331679	0.0413633	1	1.20677	0.296649	0.0369947	0.263597	mmu-miR-337-3p
E12	mmu-miR-338-3p	17.3834	17.4916	17.8296	16.4019	17.2706	16.5412		-2.16344	-1.99982	-2.01498	-2.18893	-1.67909	-2.54843		-2.05941	-0.104027	0.0595951	0.0444317		1.07477	0.959533	0.969672		-0.129512	0.380327	-0.489012		1.09392	0.768263	1.40348		1.00132	1.08856	0.0368386	0.183392	1	1.08712	0.0367899	0.183149	0.332617	mmu-miR-338-3p
F1	mmu-miR-339-5p	21.5351	20.6663	21.9071	20.7242	20.757	21.141		1.98828	1.17488	2.06254	2.13337	1.80729	2.0514		1.7419	0.246378	-0.567017	0.320639		0.84301	1.48146	0.800715		0.391467	0.0653839	0.309494		0.762354	0.955691	0.806925		1.04173	0.841657	0.220203	0.0584509	1	0.807943	0.211383	0.0561096	0.21472	mmu-miR-339-5p
F2	mmu-miR-342-3p	17.5095	17.3842	17.6696	17.178	17.2995	17.8318		-2.03733	-2.10716	-2.17494	-1.4128	-1.65021	-1.2578		-2.10648	0.0691465	-0.000685374	-0.0684611		0.953202	1.00048	1.0486		0.693674	0.456271	0.848676		0.618277	0.728868	0.555294		1.00076	0.634146	0.0275388	0.0507307	1	0.633666	0.0275179	0.0506922	0.00157445	mmu-miR-342-3p
F3	mmu-miR-346-5p	19.905	19.6692	20.4517	19.3745	19.5387	19.659		0.358158	0.177765	0.607117	0.783633	0.58898	0.569407		0.381013	-0.0228551	-0.203248	0.226103		1.01597	1.15129	0.854941		0.40262	0.207966	0.188393		0.756483	0.865757	0.877583		1.0074	0.833274	0.0856552	0.0385469	1	0.827154	0.0850261	0.0382638	0.0686925	mmu-miR-346-5p
F4	mmu-miR-34a-5p	18.921	18.8586	19.2488	17.9735	18.7003	18.2779		-0.625868	-0.632851	-0.59576	-0.617307	-0.249386	-0.811697		-0.61816	-0.00770823	-0.014691	0.0223993		1.00536	1.01024	0.984594		0.000852903	0.368774	-0.193537		0.999409	0.77444	1.14356		1.00006	0.972471	0.00786122	0.107405	1	0.972411	0.00786073	0.107398	0.405216	mmu-miR-34a-5p
F5	mmu-miR-376b-3p	21.495	21.4443	21.6824	20.3773	20.8994	20.5677		1.9482	1.9529	1.83786	1.78642	1.94971	1.47803		1.91299	0.0352109	0.0399144	-0.0751254		0.975889	0.972713	1.05345		-0.126569	0.0367235	-0.434958		1.09169	0.974866	1.35187		1.00068	1.13948	0.0263998	0.111424	1	1.1387	0.0263818	0.111347	0.14609	mmu-miR-376b-3p
F6	mmu-miR-381-3p	21.2955	20.8909	21.6201	19.6418	20.38	20.7199		1.74862	1.39953	1.77551	1.05098	1.43032	1.6303		1.64122	0.107402	-0.241688	0.134286		0.928258	1.18238	0.91112		-0.590234	-0.210894	-0.0109183		1.50549	1.15741	1.0076		1.00725	1.2235	0.0877018	0.14748	1	1.21469	0.0870704	0.146418	0.13804	mmu-miR-381-3p
F7	mmu-miR-409-3p	20.4301	19.959	20.9108	19.7591	19.4927	19.8774		0.883219	0.467556	1.06628	1.16825	0.543072	0.787729		0.805684	0.0775344	-0.338128	0.260594		0.947676	1.26412	0.834744		0.362569	-0.262613	-0.0179551		0.777778	1.19965	1.01252		1.01551	0.99665	0.128506	0.122042	1	0.981426	0.126543	0.120178	0.460183	mmu-miR-409-3p
F8	mmu-miR-431-5p	22.9589	22.3291	23.5372	21.6725	21.9606	22.6074		3.41206	2.83772	3.69258	3.08167	3.01089	3.51778		3.31412	0.0979373	-0.476404	0.378466		0.934368	1.39127	0.769255		-0.232449	-0.303233	0.203658		1.17483	1.23391	0.868346		1.03163	1.09236	0.18603	0.113298	1	1.05887	0.180326	0.109824	0.397106	mmu-miR-431-5p
F9	mmu-miR-433-3p	18.8294	18.1984	18.9248	17.9376	18.2633	18.4141		-0.717394	-1.29297	-0.919739	-0.653283	-0.686348	-0.675493		-0.976702	0.259308	-0.316271	0.056963		0.835489	1.24511	0.961286		0.323419	0.290354	0.301208		0.799174	0.817702	0.811572		1.01396	0.809483	0.121145	0.00544957	1	0.798337	0.119477	0.00537453	0.0835197	mmu-miR-433-3p
F10	mmu-miR-455-5p	25.4807	25.787	25.7474	24.7275	24.7487	24.6495		5.93382	6.29556	5.90287	6.13669	5.799	5.55983		6.04408	-0.110266	0.251479	-0.141213		1.07943	0.840035	1.10283		0.0926116	-0.245085	-0.48425		0.937824	1.18516	1.39886		1.00743	1.17395	0.0839707	0.133207	1	1.16529	0.0833513	0.132225	0.174963	mmu-miR-455-5p
F11	mmu-miR-484	18.8778	18.8772	19.4209	18.3746	18.4343	18.4981		-0.668991	-0.614204	-0.423662	-0.216271	-0.515417	-0.59157		-0.568953	-0.100039	-0.0452518	0.14529		1.0718	1.03186	0.904197		0.352681	0.0535355	-0.0226173		0.783127	0.963572	1.0158		1.00262	0.920833	0.0505443	0.0704844	1	0.918426	0.0504122	0.0703002	0.199544	mmu-miR-484
F12	mmu-miR-485-5p	21.2631	20.9316	21.6136	20.7193	20.6242	20.8666		1.71626	1.44021	1.769	2.12845	1.67451	1.77697		1.64182	0.0744349	-0.201612	0.127177		0.949714	1.14998	0.915621		0.486631	0.0326888	0.135152		0.71369	0.977597	0.910574		1.00511	0.867287	0.0731037	0.0791982	1	0.862881	0.0727324	0.0787959	0.135075	mmu-miR-485-5p
G1	mmu-miR-485-3p	20.9856	20.5814	21.2398	20.1651	20.3303	20.5585		1.43871	1.09	1.39525	1.57423	1.38061	1.46884		1.30799	0.130726	-0.217987	0.0872612		0.913372	1.16311	0.941308		0.26624	0.0726223	0.160854		0.831484	0.950908	0.894495		1.00593	0.892296	0.0790026	0.0344924	1	0.887036	0.0785369	0.034289	0.128927	mmu-miR-485-3p
G2	mmu-miR-488-3p	22.3847	22.5012	22.8481	21.4214	21.4026	21.774		2.83791	3.00979	3.00352	2.83052	2.45296	2.68442		2.95041	-0.1125	0.0593847	0.0531152		1.0811	0.959673	0.963853		-0.119886	-0.497447	-0.265994		1.08665	1.41171	1.20246		1.00154	1.23361	0.0397972	0.0951212	v	1.23171	0.039736	0.0949747	0.043791	mmu-miR-488-3p
G3	mmu-miR-489-3p	28.8207	28.6311	29.4554	28.6484	29.9308	28.617		9.27386	9.13966	9.61078	10.0575	10.9812	9.5274		9.34144	-0.067578	-0.201771	0.269349		1.04796	1.15011	0.829694		0.716072	1.63974	0.18596		0.608752	0.320915	0.879064		1.00925	0.602911	0.0944988	0.16115	1	0.597383	0.0936324	0.159673	0.0476314	mmu-miR-489-3p
G4	mmu-miR-509-3p	34.5973	Undetermined	Undetermined	33.9154	33.6998	33.7968		15.0505	#VALUE!	#VALUE!	15.3245	14.7501	14.7071		#VALUE!	#VALUE!	#VALUE!	#VALUE!		#VALUE!	#VALUE!	#VALUE!		#VALUE!	#VALUE!	#VALUE!		#VALUE!	#VALUE!	#VALUE!		#VALUE!	#VALUE!	#VALUE!	#VALUE!	#VALUE!	#VALUE!			#VALUE!	mmu-miR-509-3p
G5	mmu-miR-598-3p	19.9424	20.2325	20.4206	18.8152	19.7807	19.7151		0.395552	0.741137	0.575996	0.224364	0.831057	0.625517		0.570895	-0.175343	0.170242	0.00510152		1.12923	0.888694	0.99647		-0.346531	0.260162	0.054622		1.2715	0.834994	0.962847		1.0048	1.02311	0.0695625	0.129561	1	1.01823	0.0692302	0.128942	0.453447	mmu-miR-598-3p
G6	mmu-miR-652-3p	19.4869	18.6414	19.5761	18.3056	18.4121	19.1658		-0.0599155	-0.850058	-0.268436	-0.285262	-0.53759	0.0761681		-0.392803	0.332888	-0.457254	0.124367		0.793946	1.37293	0.917407		0.107541	-0.144787	0.468971		0.928169	1.10557	0.72248		1.02809	0.918739	0.176062	0.110688	1	0.893634	0.171251	0.107664	0.313405	mmu-miR-652-3p
G7	mmu-miR-7a-5p	17.3967	17.5535	17.5129	17.1448	16.7284	16.8117		-2.15017	-1.93793	-2.33165	-1.44602	-2.22125	-2.27796		-2.13992	-0.0102507	0.201988	-0.191737		1.00713	0.869352	1.14214		0.693892	-0.08133	-0.138047		0.618184	1.05799	1.10041		1.00621	0.92553	0.0787479	0.15416	1	0.919821	0.0782621	0.153209	0.332715	mmu-miR-7a-5p
G8	mmu-miR-9-5p	14.9261	15.1282	15.4686	14.2987	14.3307	14.8128		-4.62073	-4.3632	-4.37594	-4.29217	-4.61899	-4.27679		-4.45329	-0.167438	0.0900863	0.0773519		1.12306	0.939467	0.947796		0.161116	-0.165705	0.176496		0.894333	1.12171	0.88485		1.00344	0.966966	0.0598588	0.0774228	1	0.963649	0.0596534	0.0771572	0.364133	mmu-miR-9-5p
G9	mmu-miR-9-3p	18.5773	18.6469	18.8544	17.8899	17.9858	17.929		-0.969582	-0.844496	-0.990154	-0.700913	-0.963888	-1.16064		-0.934744	-0.0348377	0.0902481	-0.0554104		1.02444	0.939361	1.03915		0.23383	-0.0291443	-0.225895		0.850374	1.02041	1.1695		1.00099	1.01343	0.0311037	0.0921905	1	1.01243	0.031073	0.0920997	0.452209	mmu-miR-9-3p
G10	mmu-miR-92a-3p	17.9625	17.8454	18.3558	17.3064	17.2647	17.4858		-1.58429	-1.64603	-1.48873	-1.2844	-1.68498	-1.60384		-1.57302	-0.0112737	-0.0730165	0.0842902		1.00784	1.05191	0.943249		0.288614	-0.111966	-0.030824		0.818688	1.0807	1.0216		1.001	0.973661	0.031555	0.0793428	1	0.972686	0.0315234	0.0792633	0.382422	mmu-miR-92a-3p
G11	mmu-miR-93-5p	19.5991	19.4914	19.657	18.7114	18.8725	18.7576		0.0522213	0	-0.187529	0.12054	-0.0771503	-0.332035		-0.0451024	0.0973237	0.0451024	-0.142426		0.934765	0.969221	1.10376		0.165642	-0.0320479	-0.286933		0.891532	1.02246	1.22004		1.00258	1.04468	0.0515574	0.0954816	1	1.04199	0.0514246	0.0952357	0.358908	mmu-miR-93-5p
G12	mmu-miR-98-5p	21.9399	22.1188	22.3823	21.3523	21.3051	21.2647		2.39309	2.62738	2.53774	2.76141	2.35544	2.1751		2.5194	-0.126314	0.107979	0.0183341		1.0915	0.927887	0.987372		0.24201	-0.163966	-0.344306		0.845567	1.12036	1.26954		1.00225	1.07849	0.0478139	0.124169	1	1.07607	0.0477064	0.123889	0.298669	mmu-miR-98-5p
	Median	19.5468	19.4914	19.8446	18.5908	18.9497	19.0896																															Median	0.0718382	0.0794116
Olfactory bulb
		Sample 1	Sample 2	Sample 3	Sample 4	Sample 5	Sample 6																														Normalised	Normalised	Normalised	Normalised
Well	Sample Name	WT	WT	WT	Mutated	Mutated	Mutated		Δ1 WT	Δ2 WT	Δ 3 WT	Δ 4 Mutated	Δ 5 Mutated	Δ6 Mutated		mean WT	ΔΔ1 WT	ΔΔ2 WT	ΔΔ3 WT		n-fold of ΔΔ1	n-fold of ΔΔ2	n-fold of ΔΔ3		ΔΔ4 Mutated	ΔΔ5 Mutated	ΔΔ6 Mutated		n-fold ΔΔ4	n-fold ΔΔ5	n-fold ΔΔ6		n-fold mean WT	n-fold mean Mutated	SEM of WT	SEM of Mutated	n-fold mean WT	n-fold mean Mutated	SEM of WT	SEM of Mutated	p-value	Name
A1	mmu-let-7b-5p	15.6391	15.1722	14.5179	15.6939	15.4989	15.5414		-2.71759	-2.39907	-3.04094	-2.73482	-3.20019	-2.76015		-2.7192	0.00161076	0.320127	-0.321738		0.998884	0.800999	1.24984		-0.0156183	-0.480988	-0.0409431		1.01088	1.3957	1.02879		1.01657	1.14512	0.129869	0.125394	1	1.12645	0.127752	0.12335	0.257871	mmu-let-7b-5p
A2	mmu-let-7c-5p	12.8596	11.9322	12.204	12.7729	12.5885	12.5823		-5.49711	-5.63908	-5.35484	-5.65589	-6.11061	-5.71927		-5.49701	-0.000101407	-0.142069	0.142171		1.00007	1.10349	0.906155		-0.158881	-0.613604	-0.222261		1.11642	1.53008	1.16656		1.00324	1.27102	0.0569868	0.130335	1	1.26692	0.0568029	0.129914	0.0664491	mmu-let-7c-5p
A3	mmu-let-7d-5p	14.2896	13.7917	13.7472	14.4996	14.3108	14.1859		-4.06708	-3.77965	-3.81161	-3.92915	-4.38831	-4.11565		-3.88611	-0.180965	0.106461	0.0745049		1.13364	0.928864	0.949668		-0.0430355	-0.502196	-0.22954		1.03028	1.41637	1.17246		1.00406	1.20637	0.0650698	0.112736	1	1.20149	0.0648068	0.112281	0.0975481	mmu-let-7d-5p
A4	mmu-let-7e-5p	15.5706	15.2	15.0505	15.5579	15.3996	15.387		-2.78604	-2.37135	-2.50829	-2.87087	-3.29945	-2.91453		-2.55523	-0.230816	0.183878	0.0469379		1.1735	0.880333	0.967989		-0.315639	-0.744217	-0.359297		1.24456	1.67506	1.2828		1.00727	1.40081	0.086879	0.137571	1	1.39069	0.0862517	0.136578	0.036434	mmu-let-7e-5p
A5	mmu-let-7i-5p	14.8923	14.2972	14.3169	14.6416	14.811	14.8582		-3.46439	-3.27407	-3.24192	-3.78715	-3.88807	-3.44333		-3.32679	-0.137599	0.0527255	0.0848738		1.10007	0.964113	0.942867		-0.460359	-0.56128	-0.116538		1.37588	1.47558	1.08413		1.00235	1.31186	0.0492444	0.117447	1	1.30879	0.0491289	0.117172	0.035977	mmu-let-7i-5p
A6	mmu-miR-101a-3p	17.1123	17.0524	16.8808	17.4363	18.1863	18.1277		-1.24434	-0.51894	-0.678031	-0.99246	-0.512766	-0.173798		-0.813771	-0.430572	0.294831	0.13574		1.34777	0.815168	0.910203		-0.178689	0.301005	0.639974		1.13185	0.811687	0.641725		1.02438	0.861755	0.164005	0.143686	1	0.841246	0.160102	0.140266	0.248607	mmu-miR-101a-3p
A7	mmu-miR-101b-3p	17.7163	17.5489	17.3216	18.3538	18.5193	18.1631		-0.640335	-0.0223904	-0.237224	-0.0750103	-0.179758	-0.138424		-0.299983	-0.340352	0.277593	0.0627594		1.26607	0.824966	0.957431		0.224973	0.120225	0.161559		0.855611	0.920044	0.894058		1.01615	0.889905	0.130676	0.0187158	1	0.875757	0.128598	0.0184183	0.196521	mmu-miR-101b-3p
A8	mmu-miR-105	29.5858	30.6527	28.3679	28.8061	30.6905	28.9346		11.2291	13.0814	10.8091	10.3774	11.9914	10.6331		11.7065	-0.477429	1.3749	-0.897467		1.39226	0.38558	1.86279		-1.32916	0.284837	-1.07349		2.51257	0.820834	2.10451		1.21354	1.81264	0.435696	0.509701	1	1.49367	0.359028	0.42001	0.211057	mmu-miR-105
A9	mmu-miR-106b-5p	18.7958	17.8632	17.956	18.8415	19.1491	18.575		0.439121	0.291872	0.397233	0.412722	0.450005	0.273479		0.376075	0.0630458	-0.0842034	0.0211576		0.957241	1.0601	0.985442		0.0366462	0.0739292	-0.102596		0.974919	0.950047	1.0737		1.00093	0.999556	0.0306865	0.0377625	1	0.998629	0.030658	0.0377274	0.489429	mmu-miR-106b-5p
A10	mmu-miR-107-3p	17.5419	16.6539	16.6858	17.3752	17.6386	17.6417		-0.814791	-0.917429	-0.873006	-1.05356	-1.06054	-0.659849		-0.868409	0.0536178	-0.0490204	-0.00459735		0.963517	1.03456	1.00319		-0.185154	-0.192133	0.208559		1.13694	1.14245	0.865401		1.00042	1.04826	0.0205556	0.0914451	1	1.04782	0.0205469	0.0914064	0.318319	mmu-miR-107-3p
A11	mmu-miR-124-3p	11.6016	10.6955	9.90882	11.3187	11.612	10.677		-6.75508	-6.87576	-7.64998	-7.11007	-7.08714	-7.62452		-7.09361	0.338531	0.217846	-0.556377		0.790846	0.859849	1.47057		-0.0164588	0.00647036	-0.530917		1.01147	0.995525	1.44485		1.04042	1.15062	0.215995	0.147188	1	1.10591	0.207603	0.141469	0.347498	mmu-miR-124-3p
A12	mmu-miR-125b-5p	13.6829	13.2976	12.7912	13.8081	14.0339	13.4453		-4.67376	-4.27372	-4.76761	-4.62064	-4.66523	-4.85619		-4.5717	-0.10206	0.297974	-0.195913		1.07331	0.813394	1.14545		-0.0489407	-0.0935278	-0.284497		1.03451	1.06698	1.21799		1.01072	1.10649	0.100835	0.056531	1	1.09476	0.099766	0.0559316	0.226984	mmu-miR-125b-5p
B1	mmu-miR-126a-5p	17.6986	17.006	16.7907	17.5725	18.0037	17.5108		-0.658077	-0.565281	-0.768125	-0.85631	-0.695427	-0.790741		-0.663828	0.00575034	0.0985467	-0.104297		0.996022	0.933973	1.07497		-0.192482	-0.0315994	-0.126913		1.14273	1.02214	1.09195		1.00166	1.08561	0.0407997	0.0349538	1	1.08382	0.0407323	0.034896	0.0965838	mmu-miR-126a-5p
B2	mmu-miR-128-3p	11.7254	11.201	10.9222	12.2634	12.5294	12.3741		-6.63124	-6.37027	-6.63661	-6.16539	-6.16974	-5.9274		-6.54604	-0.0851987	0.175768	-0.0905689		1.06083	0.885296	1.06479		0.380644	0.376293	0.618637		0.768094	0.770415	0.651286		1.00364	0.729932	0.0591829	0.0393285	1	0.727284	0.0589682	0.0391859	0.00913679	mmu-miR-128-3p
B3	mmu-miR-130-3p	17.8515	16.8761	16.9462	17.8593	18.3773	17.5847		-0.505157	-0.695208	-0.612645	-0.569492	-0.321827	-0.716805		-0.604337	0.0991793	-0.0908709	-0.00830841		0.933564	1.06501	1.00578		0.0348444	0.28251	-0.112468		0.976137	0.822159	1.08108		1.00145	0.959791	0.0380076	0.0751883	1	0.9584	0.0379525	0.0750793	0.323444	mmu-miR-130-3p
B4	mmu-miR-132-3p	14.596	13.6637	13.3788	14.2466	14.8301	14.4213		-3.76069	-3.90758	-4.18005	-4.18213	-3.86897	-3.8802		-3.94944	0.188753	0.0418574	-0.23061		0.877364	0.971404	1.17333		-0.232688	0.0804669	0.0692374		1.17502	0.945752	0.953142		1.00737	1.02464	0.0873101	0.0752222	1	1.01715	0.0866716	0.0746721	0.444058	mmu-miR-132-3p
B5	mmu-miR-133b-3p	24.5975	23.8728	23.7828	24.5184	25.3137	24.2594		6.24086	6.30153	6.22394	6.08961	6.61463	5.95785		6.25545	-0.0145833	0.0460838	-0.0315005		1.01016	0.968562	1.02207		-0.16583	0.359186	-0.297596		1.12181	0.779604	1.22909		1.00027	1.0435	0.0162206	0.135535	1	1.04323	0.0162163	0.135499	0.383636	mmu-miR-133b-3p
B6	mmu-miR-134-5p	21.2874	20.5702	20.4533	21.2752	21.5572	20.9729		2.93078	2.99885	2.89445	2.84642	2.85808	2.67135		2.94136	-0.0105785	0.0574891	-0.0469106		1.00736	0.960935	1.03305		-0.0949405	-0.0832809	-0.270012		1.06802	1.05942	1.20582		1.00045	1.11109	0.0211027	0.04743	1	1.11059	0.0210933	0.0474087	0.0500328	mmu-miR-134-5p
B7	mmu-miR-135b-5p	19.586	19.4223	18.7822	20.0003	20.3158	19.8446		1.22937	1.85097	1.2234	1.57154	1.61675	1.5431		1.43458	-0.205211	0.416388	-0.211177		1.15286	0.749298	1.15763		0.136957	0.182171	0.108521		0.909435	0.881376	0.927539		1.01993	0.906116	0.135322	0.013429	1	0.888412	0.132678	0.0131666	0.224859	mmu-miR-135b-5p
B8	mmu-miR-138-5p	14.4614	14.2607	13.7728	13.9226	14.6902	14.612		-3.89525	-3.3106	-3.78598	-4.50616	-4.0089	-3.68954		-3.66394	-0.231308	0.353343	-0.122034		1.1739	0.782768	1.08827		-0.842219	-0.344956	-0.0255988		1.79281	1.27011	1.0179		1.01498	1.36027	0.118707	0.228192	1	1.3402	0.116956	0.224825	0.125296	mmu-miR-138-5p
B9	mmu-miR-139-5p	16.8383	16.5706	15.8716	16.8239	17.3999	16.843		-1.51833	-1.00069	-1.68719	-1.60487	-1.29919	-1.45855		-1.40207	-0.116258	0.401383	-0.285125		1.08392	0.757132	1.21852		-0.202802	0.102877	-0.0564798		1.15093	0.931174	1.03993		1.01986	1.04068	0.136988	0.0634396	1	1.02042	0.134321	0.0622045	0.448484	mmu-miR-139-5p
B10	mmu-miR-140-5p	20.5369	19.8497	19.6393	20.5805	21.1985	20.5629		2.18025	2.27841	2.0805	2.15178	2.49936	2.26138		2.17972	0.000529925	0.0986878	-0.0992177		0.999633	0.933882	1.07119		-0.027943	0.319645	0.0816628		1.01956	0.801267	0.944968		1.00157	0.921931	0.0396499	0.064059	1	0.920487	0.0395878	0.0639587	0.175042	mmu-miR-140-5p
B11	mmu-miR-146a-5p	19.7739	19.1849	18.6098	19.6899	19.825	19.7396		1.41722	1.61359	1.05101	1.26114	1.12587	1.43805		1.36061	0.0566149	0.252982	-0.309597		0.961518	0.83916	1.23936		-0.0994616	-0.234736	0.0774469		1.07137	1.17669	0.947733		1.01335	1.06527	0.118399	0.0661651	1	1.05124	0.11684	0.0652937	0.360671	mmu-miR-146a-5p
B12	mmu-miR-146b-5p	20.7788	20.2508	20.0659	20.6777	21.0402	20.9393		2.42212	2.67952	2.50712	2.24893	2.34114	2.63776		2.53625	-0.11413	0.143261	-0.0291316		1.08232	0.90547	1.0204		-0.287321	-0.195116	0.101506		1.22037	1.14482	0.93206		1.00273	1.09908	0.0518114	0.0863126	1	1.09609	0.0516704	0.0860777	0.196353	mmu-miR-146b-5p
C1	mmu-miR-148b-3p	18.7297	18.4974	18.5704	19.4231	19.4131	19.3369		0.373047	0.926086	1.01156	0.994387	0.713989	1.03537		0.77023	-0.397183	0.155856	0.241327		1.31693	0.8976	0.845967		0.224156	-0.056241	0.265136		0.856095	1.03975	0.83212		1.02017	0.909323	0.14913	0.0655813	1	0.891347	0.146182	0.0642849	0.266802	mmu-miR-148b-3p
C2	mmu-miR-151-3p	19.9069	19.3853	19.0697	20.0082	20.1594	19.7772		1.55026	1.814	1.51093	1.57944	1.46027	1.4757		1.62507	-0.0748072	0.188939	-0.114132		1.05322	0.877251	1.08232		-0.0456305	-0.164792	-0.149364		1.03213	1.121	1.10908		1.00426	1.08741	0.0640604	0.0278496	1	1.08279	0.0637884	0.0277313	0.149881	mmu-miR-151-3p
C3	mmu-miR-152-3p	20.9388	20.2681	19.7699	20.9574	21.3285	20.6305		2.58213	2.69682	2.21113	2.52866	2.62941	2.32898		2.49669	0.0854362	0.200125	-0.285561		0.9425	0.870475	1.21888		0.0319675	0.132719	-0.167717		0.978086	0.912111	1.12328		1.01062	1.00449	0.106188	0.0623726	1	0.993937	0.105072	0.0617172	0.48135	mmu-miR-152-3p
C4	mmu-miR-15a-5p	18.3347	17.5937	17.6775	18.7296	18.9168	19.3134		-0.0219784	0.0223904	0.118737	0.300873	0.217751	1.01187		0.0397164	-0.0616948	-0.017326	0.0790208		1.04369	1.01208	0.9467		0.261156	0.178034	0.972153		0.834419	0.883907	0.509745		1.00082	0.74269	0.0285591	0.117345	1	0.742078	0.0285356	0.117249	0.0496894	mmu-miR-15a-5p
C5	mmu-miR-15b-5p	20.3945	19.4802	19.2712	20.2576	20.5866	19.9895		2.03788	1.90889	1.7124	1.82881	1.88746	1.68802		1.88639	0.15149	0.0224975	-0.173987		0.90032	0.984527	1.12817		-0.0575768	0.00107606	-0.198366		1.04072	0.999254	1.1474		1.00434	1.06246	0.0665169	0.0441252	1	1.05787	0.0662295	0.0439345	0.25345	mmu-miR-15b-5p
C6	mmu-miR-181a-5p	15.2111	14.2695	14.386	14.9267	15.288	14.8265		-3.14561	-3.30177	-3.17282	-3.50208	-3.41108	-3.47498		-3.20673	0.0611261	-0.095039	0.033913		0.958516	1.06809	0.976767		-0.295341	-0.204346	-0.268246		1.22718	1.15216	1.20434		1.00113	1.19456	0.0338963	0.0221993	1	1.19322	0.0338581	0.0221744	0.0044072	mmu-miR-181a-5p
C7	mmu-miR-181a-1-3p	21.8344	21.0465	21.024	21.7377	22.3873	21.8482		3.4777	3.47521	3.46524	3.30891	3.68823	3.54668		3.47272	0.00498422	0.00249322	-0.00747744		0.996551	0.998273	1.0052		-0.163809	0.215514	0.0739673		1.12024	0.86124	0.950022		1.00001	0.977167	0.00264192	0.0759891	1	0.977161	0.00264191	0.0759886	0.389425	mmu-miR-181a-1-3p
C8	mmu-miR-181c-5p	18.0155	17.473	17.5902	18.031	18.6991	18.3441		-0.341173	-0.098341	0.0313597	-0.397791	0	0.0425568		-0.136051	-0.205122	0.0377105	0.167411		1.15278	0.9742	0.890439		-0.261739	0.136051	0.178608		1.19892	0.910006	0.883555		1.00581	0.997495	0.0773637	0.101003	1	0.991735	0.076917	0.10042	0.475521	mmu-miR-181c-5p
C9	mmu-miR-181d-5p	16.6173	15.6134	15.6416	16.4178	16.6919	16.0283		-1.73934	-1.95787	-1.91724	-2.01092	-2.00723	-2.27322		-1.87148	0.132146	-0.0863845	-0.0457617		0.912473	1.06171	1.03223		-0.139437	-0.135745	-0.401736		1.10148	1.09866	1.3211		1.00214	1.17374	0.0456318	0.0736808	1	1.17124	0.0455346	0.0735238	0.0593945	mmu-miR-181d-5p
C10	mmu-miR-191-5p	15.5458	14.8607	14.9527	15.6537	15.7286	15.3971		-2.81087	-2.71057	-2.60608	-2.77504	-2.97051	-2.9044		-2.70917	-0.101697	-0.00139205	0.103089		1.07303	1.00097	0.931038		-0.0658671	-0.261333	-0.195227		1.04671	1.19859	1.1449		1.00168	1.13007	0.0409926	0.0444648	1	1.12817	0.0409239	0.0443903	0.0505045	mmu-miR-191-5p
C11	mmu-miR-193b-3p	21.5397	20.8278	20.8641	21.5953	21.9437	21.2938		3.18299	3.25651	3.30525	3.16653	3.24458	2.99232		3.24825	-0.0652558	0.00825914	0.0569967		1.04627	0.994292	0.961263		-0.08172	-0.00366751	-0.255932		1.05828	1.00255	1.19411		1.00061	1.08498	0.0247419	0.0568873	1	1.08432	0.0247269	0.0568527	0.122714	mmu-miR-193b-3p
C12	mmu-miR-194-5p	19.896	19.5105	19.3991	20.0073	20.29	19.8664		1.53936	1.93925	1.8403	1.57855	1.59093	1.56491		1.77297	-0.23361	0.166279	0.0673319		1.17577	0.891138	0.954401		-0.19442	-0.182041	-0.208052		1.14426	1.13449	1.15513		1.0071	1.14463	0.0862893	0.00596081	1	1.13655	0.0856806	0.00591876	0.0935262	mmu-miR-194-5p
D1	mmu-miR-195a-5p	15.8507	15.5519	16.1375	16.8342	16.812	16.6598		-2.50601	-2.01936	-1.42131	-1.59457	-1.88714	-1.64176		-1.98222	-0.523782	-0.037137	0.560919		1.43772	1.02608	0.67787		0.387654	0.0950804	0.340461		0.764371	0.93622	0.789789		1.04722	0.830127	0.219604	0.0535517	1	0.792694	0.209702	0.0511369	0.195614	mmu-miR-195a-5p
D2	mmu-miR-19b-3p	19.4879	19.1386	18.8462	19.7767	20.0046	19.6054		1.13121	1.56733	1.28743	1.34791	1.30551	1.30387		1.32865	-0.197448	0.238677	-0.0412292		1.14667	0.847522	1.02899		0.0192575	-0.0231447	-0.024785		0.98674	1.01617	1.01733		1.00773	1.00675	0.087008	0.0100088	1	0.999028	0.0863408	0.00993206	0.495804	mmu-miR-19b-3p
D3	mmu-miR-203-3p	22.4559	21.7397	21.5906	22.6626	22.5467	22.0636		4.09928	4.16844	4.03177	4.23382	3.84763	3.7621		4.09983	-0.000553449	0.0686127	-0.0680593		1.00038	0.953554	1.04831		0.133987	-0.252199	-0.337733		0.911309	1.19102	1.26377		1.00075	1.12203	0.0273529	0.107434	1	1.12119	0.0273324	0.107354	0.167703	mmu-miR-203-3p
D4	mmu-miR-20a-5p	19.3696	18.3752	18.1132	19.249	19.5536	18.742		1.01289	0.803858	0.554421	0.820236	0.854542	0.440445		0.79039	0.2225	0.0134681	-0.235968		0.857079	0.990708	1.1777		0.0298465	0.0641521	-0.349945		0.979525	0.956507	1.27451		1.00849	1.07018	0.0929807	0.102381	1	1.06117	0.0921976	0.101519	0.339327	mmu-miR-20a-5p
D5	mmu-miR-20b-5p	21.3081	20.4297	20.3717	21.2222	21.3598	20.7966		2.95139	2.85839	2.81288	2.7934	2.66067	2.49505		2.87422	0.0771691	-0.0158313	-0.0613378		0.947916	1.01103	1.04343		-0.0808223	-0.213551	-0.379168		1.05762	1.15954	1.30059		1.00079	1.17258	0.0280447	0.0704422	1	1.17165	0.0280224	0.0703863	0.0430649	mmu-miR-20b-5p
D6	mmu-miR-22-3p	15.6973	15.4776	14.9598	15.5561	16.4642	15.5502		-2.65935	-2.09371	-2.59905	-2.87265	-2.23485	-2.75136		-2.4507	-0.20865	0.356998	-0.148349		1.15561	0.780787	1.1083		-0.421948	0.215858	-0.300657		1.33974	0.861034	1.23171		1.0149	1.14416	0.117849	0.144957	1	1.12736	0.116119	0.142829	0.263531	mmu-miR-22-3p
D7	mmu-miR-24-3p	14.8724	14.2262	13.7903	15.1017	15.22	14.3717		-3.48425	-3.34507	-3.76849	-3.32708	-3.47914	-3.92984		-3.5326	0.0483551	0.18753	-0.235885		0.967038	0.878108	1.17763		0.20552	0.053462	-0.397238		0.867226	0.963621	1.31698		1.00759	1.04928	0.0888099	0.136715	1	1.04137	0.0881407	0.135685	0.405399	mmu-miR-24-3p
D8	mmu-miR-26b-5p	17.2615	17.3692	16.5799	17.3422	17.4925	17.399		-1.09518	-0.202078	-0.978885	-1.08661	-1.20656	-0.902525		-0.758713	-0.336464	0.556635	-0.220172		1.26266	0.679886	1.16487		-0.327894	-0.447851	-0.143812		1.25518	1.36401	1.10482		1.03581	1.24134	0.180185	0.0751402	1	1.19843	0.173956	0.0725428	0.175915	mmu-miR-26b-5p
D9	mmu-miR-27a-3p	17.2853	15.9473	15.8637	17.5191	17.8666	17.3344		-1.07134	-1.62399	-1.69515	-0.909634	-0.832493	-0.967161		-1.46349	0.392155	-0.160497	-0.231658		0.76199	1.11767	1.17418		0.553858	0.630999	0.496331		0.681196	0.645729	0.708907		1.01795	0.678611	0.129015	0.0182838	1	0.666645	0.12674	0.0179614	0.0298915	mmu-miR-27a-3p
D10	mmu-miR-28a-5p	22.6109	21.6715	21.5788	22.5463	22.8195	22.2177		4.25419	4.10016	4.02002	4.11756	4.12042	3.91619		4.12479	0.129397	-0.0246267	-0.104771		0.914213	1.01722	1.07532		-0.00723362	-0.00436878	-0.2086		1.00503	1.00303	1.15557		1.00225	1.05454	0.0471066	0.0505155	1	1.05217	0.0470008	0.050402	0.245581	mmu-miR-28a-5p
D11	mmu-miR-298-5p	23.8791	22.9352	22.495	23.4897	23.6999	23.1921		5.52245	5.36391	4.93618	5.0609	5.00076	4.89059		5.27418	0.24827	0.0897296	-0.338		0.841905	0.939699	1.264		-0.213285	-0.273422	-0.38359		1.15933	1.20867	1.30458		1.0152	1.22419	0.127563	0.042645	1	1.20586	0.125653	0.0420064	0.097598	mmu-miR-298-5p
D12	mmu-miR-29a-3p	13.6826	13.6019	11.8693	13.8088	14.2518	13.9897		-4.67402	-3.96941	-5.68952	-4.61994	-4.44729	-4.3118		-4.77765	0.103634	0.808241	-0.911874		0.930686	0.571078	1.88149		0.157706	0.330363	0.465852		0.896449	0.795336	0.724043		1.12775	0.805276	0.390905	0.0500169	1	0.714055	0.346623	0.0443511	0.229573	mmu-miR-29a-3p
E1	mmu-miR-29b-3p	14.0175	14.4862	14.4229	14.7286	15.4229	14.9585		-4.3392	-3.08509	-3.13589	-3.7002	-3.27624	-3.34302		-3.52006	-0.819141	0.434971	0.38417		1.76436	0.739709	0.76622		-0.180136	0.243827	0.177041		1.13299	0.844502	0.884515		1.09009	0.954003	0.337217	0.0902365	1	0.875156	0.309347	0.0827786	0.358256	mmu-miR-29b-3p
E2	mmu-miR-29c-3p	12.9335	13.0659	11.7666	13.1439	13.5257	13.0073		-5.42314	-4.50545	-5.79225	-5.2849	-5.17335	-5.2942		-5.24028	-0.182862	0.734834	-0.551972		1.13513	0.600887	1.46609		-0.0446173	0.0669349	-0.0539157		1.03141	0.954664	1.03808		1.06737	1.00805	0.25205	0.0267627	1	0.944425	0.236141	0.0250735	0.413226	mmu-miR-29c-3p
E3	mmu-miR-302a-5p	28.2222	28.4629	27.8747	27.6259	28.6934	27.9358		9.86552	10.8916	10.3159	9.19715	9.99433	9.63428		10.3577	-0.49215	0.533897	-0.0417474		1.40654	0.690686	1.02936		-1.16052	-0.363343	-0.723399		2.23539	1.2864	1.65107		1.0422	1.72429	0.206748	0.276383	1	1.65447	0.198378	0.265194	0.0596611	mmu-miR-302a-5p
E4	mmu-miR-302b-5p	32.9248	Undetermined	32.2977	32.509	Undetermined	33.3824		14.5681	#VALUE!	14.7389	14.0802	#VALUE!	15.0809		#VALUE!	#VALUE!	#VALUE!	#VALUE!		#VALUE!	#VALUE!	#VALUE!		#VALUE!	#VALUE!	#VALUE!		#VALUE!	#VALUE!	#VALUE!		#VALUE!	#VALUE!	#VALUE!	#VALUE!	#VALUE!	#VALUE!			#VALUE!	mmu-miR-302b-5p
E5	mmu-miR-30a-5p	14.7149	14.2725	13.936	14.7962	15.162	14.7888		-3.64178	-3.29882	-3.62282	-3.63254	-3.53706	-3.51274		-3.52114	-0.120638	0.222319	-0.101681		1.08722	0.857186	1.07302		-0.111397	-0.0159175	0.00840505		1.08027	1.01109	0.994191		1.00581	1.02852	0.0744238	0.0263332	1	1.02258	0.073994	0.0261811	0.393938	mmu-miR-30a-5p
E6	mmu-miR-30d-5p	16.8174	16.4193	16.33	16.8439	17.0169	16.8404		-1.53931	-1.15199	-1.22883	-1.5849	-1.6822	-1.4611		-1.30671	-0.232598	0.154717	0.0778809		1.17495	0.898308	0.947448		-0.278193	-0.375485	-0.154387		1.21268	1.29728	1.11295		1.0069	1.20763	0.0852127	0.0532703	1	1.19936	0.0846286	0.0529052	0.0582269	mmu-miR-30d-5p
E7	mmu-miR-30e-5p	14.4723	13.8493	13.8253	14.7652	14.7581	14.2287		-3.8844	-3.72196	-3.73351	-3.66352	-3.94098	-4.07287		-3.77996	-0.104442	0.0579952	0.0464471		1.07508	0.960598	0.968318		0.116438	-0.161023	-0.292911		0.922462	1.11808	1.22511		1.00133	1.08855	0.0369408	0.0886056	1	1.0871	0.0368917	0.0884878	0.207489	mmu-miR-30e-5p
E8	mmu-miR-320-3p	18.3116	17.541	17.0025	18.0826	18.2406	18.011		-0.0450268	-0.0303345	-0.556279	-0.346149	-0.458469	-0.290518		-0.210547	0.16552	0.180212	-0.345732		0.891607	0.882573	1.2708		-0.135603	-0.247923	-0.079971		1.09855	1.1875	1.057		1.01499	1.11435	0.127929	0.0384909	1	1.09789	0.126039	0.0379224	0.249179	mmu-miR-320-3p
E9	mmu-miR-328-3p	17.4314	16.4851	16.5344	17.3915	17.4971	17.2096		-0.925241	-1.08615	-1.02442	-1.03727	-1.20201	-1.09197		-1.01194	0.0866988	-0.0742146	-0.0124842		0.941675	1.05279	1.00869		-0.0253312	-0.190067	-0.0800282		1.01771	1.14082	1.05704		1.00105	1.07186	0.0323021	0.036301	1	1.07073	0.0322682	0.0362628	0.109405	mmu-miR-328-3p
E10	mmu-miR-33-5p	19.863	19.8433	19.8465	20.2692	20.9489	20.2538		1.50632	2.27203	2.28766	1.84047	2.24983	1.95232		2.022	-0.515685	0.250026	0.265659		1.42967	0.840881	0.831818		-0.181533	0.227824	-0.0696859		1.13409	0.853922	1.04949		1.03412	1.0125	0.197792	0.0829647	1	0.979089	0.191265	0.080227	0.462272	mmu-miR-33-5p
E11	mmu-miR-337-3p	19.4216	19.4368	18.8287	19.947	20.6852	20.2435		1.06498	1.86554	1.26994	1.51823	1.98609	1.94202		1.40016	-0.335172	0.465386	-0.130215		1.26153	0.724277	1.09446		0.118073	0.585931	0.541862		0.921417	0.666219	0.686884		1.02675	0.758174	0.158742	0.0818396	1	0.738418	0.154606	0.0797071	0.10353	mmu-miR-337-3p
E12	mmu-miR-338-3p	16.6083	16.3361	16.4121	17.1684	17.3683	17.2482		-1.74836	-1.23516	-1.14673	-1.26041	-1.3308	-1.0533		-1.37675	-0.371608	0.141587	0.230021		1.29379	0.906521	0.852623		0.11634	0.0459528	0.323453		0.922525	0.96865	0.799155		1.01765	0.896777	0.138948	0.0505944	1	0.881227	0.136538	0.0497171	0.229798	mmu-miR-338-3p
F1	mmu-miR-339-5p	21.1345	20.0229	20.3219	20.8221	21.2059	20.9838		2.77788	2.45155	2.76308	2.39333	2.50685	2.68227		2.66417	0.11371	-0.21262	0.09891		0.924208	1.15879	0.933738		-0.27084	-0.15732	0.0181023		1.20651	1.11521	0.987531		1.00558	1.10308	0.0766552	0.0635041	1	1.09696	0.0762299	0.0631518	0.191389	mmu-miR-339-5p
F2	mmu-miR-342-3p	16.2072	15.6274	15.67	16.3071	16.4272	16.2774		-2.14943	-1.94394	-1.88883	-2.1217	-2.27188	-2.02408		-1.99406	-0.155361	0.0501261	0.105235		1.1137	0.965852	0.929653		-0.12764	-0.277819	-0.030014		1.0925	1.21236	1.02102		1.00307	1.10863	0.0562943	0.0558199	1	1.10524	0.056122	0.0556491	0.126913	mmu-miR-342-3p
F3	mmu-miR-346-5p	20.1135	19.6247	19.4712	20.1793	20.4253	19.9839		1.75682	2.05337	1.91239	1.75054	1.72618	1.68241		1.90753	-0.150706	0.145843	0.00486247		1.11011	0.903851	0.996635		-0.156988	-0.181349	-0.225121		1.11496	1.13394	1.16888		1.00353	1.13926	0.0596423	0.01579	1	1.13525	0.0594324	0.0157344	0.0463328	mmu-miR-346-5p
F4	mmu-miR-34a-5p	18.3786	17.6982	17.4393	18.3608	18.904	18.259		0.0219784	0.126934	-0.119552	-0.0680046	0.204863	-0.0425568		0.00978692	0.0121915	0.117147	-0.129339		0.991585	0.922009	1.09379		-0.0777915	0.195076	-0.0523437		1.0554	0.873527	1.03695		1.00246	0.988625	0.0498868	0.0577952	1	0.986197	0.0497643	0.0576533	0.432499	mmu-miR-34a-5p
F5	mmu-miR-376b-3p	20.3146	20.5805	19.3409	20.0363	20.8397	20.295		1.95792	3.00917	1.78205	1.60755	2.14059	1.99345		2.24972	-0.291794	0.759457	-0.467663		1.22416	0.590719	1.38287		-0.642166	-0.109127	-0.256263		1.56067	1.07858	1.19438		1.06592	1.27788	0.241975	0.145296	1	1.19885	0.227012	0.136311	0.247217	mmu-miR-376b-3p
F6	mmu-miR-381-3p	20.4124	19.905	19.5724	20.37	21.2132	20.5273		2.05575	2.33368	2.01363	1.94123	2.51407	2.22576		2.13436	-0.0786034	0.199326	-0.120722		1.056	0.870957	1.08728		-0.193126	0.379713	0.0914062		1.14324	0.76859	0.938607		1.00474	0.950145	0.0675001	0.108305	1	0.945659	0.0671814	0.107794	0.345402	mmu-miR-381-3p
F7	mmu-miR-409-3p	20.5289	20.1895	19.4248	20.2525	20.8129	20.3338		2.17218	2.6182	1.86595	1.82373	2.11385	2.0323		2.21878	-0.0465962	0.399422	-0.352826		1.03283	0.758162	1.27706		-0.39505	-0.104932	-0.186475		1.31499	1.07544	1.13798		1.02268	1.17614	0.149879	0.071734	1	1.15005	0.146554	0.070143	0.203998	mmu-miR-409-3p
F8	mmu-miR-431-5p	23.0825	22.3361	22.2202	22.7348	23.7937	22.8406		4.72587	4.76479	4.66138	4.30602	5.09464	4.53904		4.71735	0.00852744	0.0474412	-0.0559686		0.994107	0.967651	1.03956		-0.411328	0.377298	-0.178309		1.32991	0.769878	1.13156		1.00044	1.07711	0.0209974	0.163943	1	1.07664	0.0209882	0.163871	0.333416	mmu-miR-431-5p
F9	mmu-miR-433-3p	18.444	18.5347	17.8622	19.1635	19.2767	18.6176		0.0872993	0.963373	0.303395	0.734789	0.577629	0.316051		0.451356	-0.364057	0.512017	-0.147961		1.28704	0.701241	1.108		0.283433	0.126273	-0.135304		0.821634	0.916195	1.09832		1.03209	0.945384	0.173312	0.0811962	1	0.915986	0.167923	0.0786713	0.336999	mmu-miR-433-3p
F10	mmu-miR-455-5p	23.5866	22.3971	22.9172	23.4859	22.9943	23.1435		5.22992	4.82575	5.35844	5.0571	4.29523	4.84199		5.13804	0.0918856	-0.312287	0.220402		0.938296	1.24167	0.858326		-0.0809336	-0.842805	-0.296048		1.0577	1.79353	1.22778		1.01277	1.35967	0.116759	0.222418	1	1.34253	0.115288	0.219614	0.119712	mmu-miR-455-5p
F11	mmu-miR-484	17.3292	16.8864	16.926	17.5019	17.6807	17.5044		-1.02747	-0.68491	-0.632789	-0.926886	-1.01842	-0.797113		-0.781724	-0.245749	0.0968142	0.148935		1.18571	0.935096	0.901916		-0.145162	-0.236701	-0.0153894		1.10585	1.1783	1.01072		1.00757	1.09829	0.0895811	0.0485212	1	1.09004	0.0889078	0.0481564	0.211769	mmu-miR-484
F12	mmu-miR-485-5p	21.5863	20.8107	20.7338	21.0382	21.5423	21.4151		3.22966	3.23936	3.17504	2.60948	2.84318	3.11353		3.21469	0.0149755	0.0246706	-0.0396461		0.989673	0.983045	1.02786		-0.605203	-0.371503	-0.101155		1.52119	1.2937	1.07263		1.00019	1.29584	0.0139659	0.129493	1	1.29559	0.0139632	0.129468	0.0428656	mmu-miR-485-5p
G1	mmu-miR-485-3p	20.0908	19.4711	19.5325	19.9965	20.1288	20.2711		1.73409	1.89976	1.9737	1.56772	1.4297	1.96958		1.86918	-0.135095	0.0305789	0.104516		1.09817	0.979027	0.930117		-0.301462	-0.439481	0.100394		1.23239	1.35612	0.932778		1.00244	1.17376	0.0499035	0.125674	1	1.17091	0.0497822	0.125369	0.136947	mmu-miR-485-3p
G2	mmu-miR-488-3p	21.0568	20.7313	20.1437	21.2804	21.4377	21.4546		2.70009	3.16003	2.5849	2.85164	2.73857	3.15312		2.81501	-0.114917	0.345023	-0.230106		1.08291	0.787295	1.17292		0.0366373	-0.0764341	0.338111		0.974925	1.05441	0.791076		1.01438	0.940137	0.116476	0.0779821	1	0.926812	0.114825	0.0768769	0.312198	mmu-miR-488-3p
G3	mmu-miR-489-3p	28.3956	30.4608	26.427	26.805	29.022	28.4744		10.039	12.8895	8.86816	8.37623	10.3229	10.1729		10.5989	-0.559913	2.29062	-1.73071		1.47418	0.204388	3.3189		-2.22264	-0.275974	-0.425991		4.66746	1.21081	1.34349		1.66582	2.40725	0.904174	1.13075	1	1.44508	0.542779	0.678794	0.317777	mmu-miR-489-3p
G4	mmu-miR-509-3p	30.8273	Undetermined	31.3438	33.2188	34.4002	31.2771		12.4707	#VALUE!	13.785	14.7901	15.7011	12.9756		#VALUE!	#VALUE!	#VALUE!	#VALUE!		#VALUE!	#VALUE!	#VALUE!		#VALUE!	#VALUE!	#VALUE!		#VALUE!	#VALUE!	#VALUE!		#VALUE!	#VALUE!	#VALUE!	#VALUE!	#VALUE!	#VALUE!			#VALUE!	mmu-miR-509-3p
G5	mmu-miR-598-3p	20.9782	20.7287	19.9207	20.8141	21.3878	21.1269		2.62157	3.15741	2.36191	2.38536	2.68875	2.82537		2.71363	-0.0920566	0.443779	-0.351722		1.06589	0.735206	1.27608		-0.328266	-0.0248836	0.111742		1.2555	1.0174	0.92547		1.02573	1.06612	0.157424	0.0983383	1	1.03938	0.153475	0.0958719	0.419179	mmu-miR-598-3p
G6	mmu-miR-652-3p	18.333	17.5346	17.3989	18.176	18.4752	18.1597		-0.0236244	-0.0366611	-0.159904	-0.252785	-0.223877	-0.141777		-0.0733964	0.0497719	0.0367352	-0.0865072		0.966089	0.974859	1.0618		-0.179388	-0.150481	-0.0683807		1.1324	1.10994	1.04854		1.00091	1.09696	0.030546	0.0250642	1	1.09596	0.030518	0.0250413	0.0359614	mmu-miR-652-3p
G7	mmu-miR-7a-5p	16.5423	17.4197	16.2938	17.0556	17.1632	16.8613		-1.81438	-0.151577	-1.26504	-1.37318	-1.53584	-1.44022		-1.077	-0.737383	0.925421	-0.188039		1.66715	0.526527	1.13921		-0.296186	-0.458847	-0.363218		1.22789	1.37444	1.28629		1.11096	1.29621	0.329572	0.0425946	1	1.16674	0.296654	0.0383402	0.303472	mmu-miR-7a-5p
G8	mmu-miR-9-5p	12.8422	12.9718	12.4032	13.1541	13.0324	13.327		-5.51446	-4.59951	-5.15564	-5.27469	-5.66665	-4.97451		-5.08987	-0.42459	0.490358	-0.0657679		1.34219	0.711849	1.04664		-0.184818	-0.576781	0.115362		1.13667	1.49152	0.923151		1.03356	1.18378	0.182082	0.165755	1	1.14534	0.176169	0.160373	0.287382	mmu-miR-9-5p
G9	mmu-miR-9-3p	16.6996	16.7973	16.2859	17.2057	17.5302	16.8182		-1.65705	-0.77404	-1.27287	-1.22311	-1.16889	-1.48333		-1.23465	-0.4224	0.460614	-0.0382137		1.34016	0.726677	1.02684		0.0115442	0.0657625	-0.248673		0.99203	0.95544	1.18811		1.03122	1.04519	0.17711	0.0722361	1	1.01355	0.171747	0.0700488	0.472641	mmu-miR-9-3p
G10	mmu-miR-92a-3p	17.1922	16.9067	16.5068	17.4104	17.6407	16.9894		-1.16443	-0.66461	-1.05196	-1.01837	-1.05837	-1.31214		-0.960336	-0.204099	0.295726	-0.0916271		1.15197	0.814662	1.06557		-0.058032	-0.0980387	-0.351804		1.04104	1.07032	1.27616		1.01073	1.12917	0.101158	0.0739756	1	1.11718	0.100084	0.07319	0.199065	mmu-miR-92a-3p
G11	mmu-miR-93-5p	18.6744	17.6372	17.5274	18.4968	18.6412	18.1357		0.317707	0.0658703	-0.0313597	0.0680046	-0.0578861	-0.165812		0.117406	0.200301	-0.0515356	-0.148766		0.870369	1.03637	1.10862		-0.0494013	-0.175292	-0.283217		1.03484	1.12919	1.21691		1.00512	1.12698	0.0705297	0.0525709	1	1.12124	0.0701705	0.0523031	0.119104	mmu-miR-93-5p
G12	mmu-miR-98-5p	21.8103	21.588	20.949	21.4661	21.8321	21.5768		3.4536	4.01674	3.39016	3.03738	3.13301	3.27527		3.62017	-0.166569	0.396576	-0.230007		1.12239	0.759659	1.17284		-0.582791	-0.487164	-0.3449		1.49774	1.40169	1.27006		1.0183	1.38983	0.130136	0.0659924	1	1.36486	0.127798	0.0648067	0.0317771	mmu-miR-98-5p
	Median	18.3567	17.5713	17.5588	18.4288	18.6991	18.3015																															Median	0.0865062	0.0702647
Brainstem
		Sample 1	Sample 2	Sample 3	Sample 4	Sample 5	Sample 6																														Normalised	Normalised	Normalised	Normalised
Well	Sample Name	WT	WT	WT	Mutated	Mutated	Mutated		Δ1 WT	Δ2 WT	Δ 3 WT	Δ 4 Mutated	Δ 5 Mutated	Δ6 Mutated		mean WT	ΔΔ1 WT	ΔΔ2 WT	ΔΔ3 WT		n-fold of ΔΔ1	n-fold of ΔΔ2	n-fold of ΔΔ3		ΔΔ4 Mutated	ΔΔ5 Mutated	ΔΔ6 Mutated		n-fold ΔΔ4	n-fold ΔΔ5	n-fold ΔΔ6		n-fold mean WT	n-fold mean Mutated	SEM of WT	SEM of Mutated	n-fold mean WT	n-fold mean Mutated	SEM of WT	SEM of Mutated	p-value	Name
A1	mmu-let-7b-5p	17.6942	18.1861	17.3844	16.8884	17.89	18.6388		-1.01688	-1.73401	-1.41822	-1.76707	-0.965332	-1.73578		-1.3897	0.372819	-0.344304	-0.0285155		0.772272	1.26954	1.01996		-0.377368	0.424371	-0.346076		1.29897	0.745164	1.2711		1.02059	1.10508	0.143549	0.180137	1	1.08278	0.140653	0.176502	0.366176	mmu-let-7b-5p
A2	mmu-let-7c-5p	14.4741	14.4535	13.61	13.8601	14.6431	14.8495		-4.23703	-5.46661	-5.19262	-4.79528	-4.21219	-5.52511		-4.96542	0.728393	-0.501195	-0.227198		0.603576	1.41539	1.17056		0.170144	0.75323	-0.559692		0.888754	0.593274	1.47395		1.06317	0.985327	0.240421	0.258776	1	0.926779	0.226136	0.243399	0.41818	mmu-let-7c-5p
A3	mmu-let-7d-5p	16.1498	16.2867	15.4247	15.4914	15.8346	16.8976		-2.56131	-3.63342	-3.37788	-3.16403	-3.02076	-3.47696		-3.19087	0.629565	-0.442552	-0.187012		0.646371	1.35901	1.1384		0.0268396	0.170117	-0.286087		0.981568	0.888771	1.21933		1.04793	1.02989	0.210635	0.0984349	1	0.982787	0.201002	0.0939329	0.470943	mmu-let-7d-5p
A4	mmu-let-7e-5p	17.3838	17.3853	16.4005	16.5677	17.3249	17.9758		-1.32733	-2.5348	-2.4021	-2.08777	-1.53046	-2.39881		-2.08808	0.760743	-0.446721	-0.314023		0.590192	1.36294	1.24317		0.000302633	0.557611	-0.310731		0.99979	0.679426	1.24034		1.06543	0.973184	0.240123	0.162466	1	0.913416	0.225376	0.152488	0.383131	mmu-let-7e-5p
A5	mmu-let-7i-5p	16.3074	16.9246	16.0904	15.9168	16.5747	17.5967		-2.40371	-2.99554	-2.7122	-2.73865	-2.28062	-2.77789		-2.70382	0.300107	-0.291723	-0.00838407		0.812192	1.2241	1.00583		-0.0348304	0.423194	-0.0740732		1.02444	0.745772	1.05268		1.01404	0.940964	0.118979	0.0979363	1	0.927936	0.117331	0.0965802	0.330039	mmu-let-7i-5p
A6	mmu-miR-101a-3p	18.0281	18.891	18.65	17.5352	17.8375	19.4583		-0.683054	-1.02909	-0.152599	-1.12021	-1.0178	-0.916222		-0.621581	-0.0614732	-0.407508	0.468981		1.04353	1.32639	0.722475		-0.498628	-0.396217	-0.294641		1.41287	1.31605	1.22658		1.0308	1.3185	0.174452	0.0537911	1	1.2791	0.16924	0.0521839	0.0950818	mmu-miR-101a-3p
A7	mmu-miR-101b-3p	18.6374	19.8177	18.7794	18.2494	18.6487	19.8981		-0.0736885	-0.102425	-0.0231438	-0.405987	-0.206654	-0.476471		-0.066419	-0.00726954	-0.0360057	0.0432752		1.00505	1.02527	0.970449		-0.339568	-0.140235	-0.410052		1.26538	1.10208	1.32873		1.00026	1.23207	0.0160062	0.0675148	1	1.23175	0.0160021	0.0674975	0.0144067	mmu-miR-101b-3p
A8	mmu-miR-105	32.6601	29.6823	30.0592	30.5485	30.4309	30.4295		13.949	9.76219	11.2566	11.893	11.5755	10.055		11.6559	2.29303	-1.89374	-0.399295		0.204046	3.71597	1.31886		0.237097	-0.0803884	-1.60098		0.848451	1.0573	3.03349		1.74629	1.64641	1.03608	0.696152	1	0.942805	0.593306	0.398646	0.470034	mmu-miR-105
A9	mmu-miR-106b-5p	18.8838	20.4182	19.0022	19.1222	19.1797	20.5394		0.172659	0.498119	0.199593	0.466818	0.324383	0.164873		0.290124	-0.117465	0.207996	-0.090531		1.08483	0.865739	1.06476		0.176694	0.0342592	-0.12525		0.884728	0.976533	1.0907		1.00511	0.983986	0.0699254	0.0595748	1	0.978984	0.0695699	0.059272	0.414708	mmu-miR-106b-5p
A10	mmu-miR-107-3p	19.2396	20.2435	18.6999	18.7358	19.3769	20.5816		0.528452	0.323444	-0.102709	0.0803547	0.521566	0.207052		0.249729	0.278723	0.0737152	-0.352438		0.82432	0.950188	1.27672		-0.169374	0.271837	-0.0426769		1.12457	0.828264	1.03002		1.01707	0.994286	0.13481	0.0873828	1	0.977594	0.132546	0.0859158	0.447028	mmu-miR-107-3p
A11	mmu-miR-124-3p	12.8923	13.4317	12.797	12.5604	11.4653	13.9962		-5.81878	-6.48842	-6.00558	-6.09506	-7.39	-6.37842		-6.10426	0.285478	-0.384164	0.0986856		0.82047	1.3051	0.933883		0.00920232	-1.28574	-0.274157		0.993642	2.43808	1.20929		1.01982	1.547	0.146351	0.449865	1	1.51694	0.143507	0.441123	0.163777	mmu-miR-124-3p
A12	mmu-miR-125b-5p	13.1493	14.0198	13.3334	13.1106	13.447	14.6267		-5.56176	-5.9003	-5.46917	-5.54482	-5.40835	-5.74788		-5.64374	0.0819801	-0.256553	0.174573		0.94476	1.19462	0.88603		0.0989278	0.235396	-0.104138		0.933727	0.849452	1.07485		1.00847	0.952677	0.094607	0.0657537	1	0.944675	0.0938124	0.0652014	0.32676	mmu-miR-125b-5p
B1	mmu-miR-126a-5p	16.3802	17.5602	16.7838	16.308	16.3469	17.7719		-2.3309	-2.35988	-2.01876	-2.34746	-2.50843	-2.6027		-2.23652	-0.0943858	-0.123368	0.217754		1.06761	1.08927	0.859903		-0.110942	-0.271914	-0.366187		1.07993	1.20741	1.28894		1.0056	1.19209	0.0731145	0.0608196	1	1.18546	0.0727076	0.0604811	0.0607081	mmu-miR-126a-5p
B2	mmu-miR-128-3p	15.2077	15.3308	14.6578	14.7211	14.9634	16.573		-3.50344	-4.58925	-4.14478	-3.93431	-3.89192	-3.8016		-4.07916	0.575718	-0.510093	-0.0656246		0.670952	1.42414	1.04654		0.144843	0.187238	0.277555		0.904478	0.878285	0.824988		1.04721	0.86925	0.217427	0.0233872	1	0.830062	0.207625	0.0223329	0.230717	mmu-miR-128-3p
B3	mmu-miR-130-3p	19.2965	19.835	19.2154	18.6772	19.2139	20.74		0.585339	-0.0850964	0.412806	0.0217266	0.358541	0.365467		0.304349	0.280989	-0.389446	0.108456		0.823026	1.30989	0.92758		-0.282623	0.0541922	0.0611178		1.2164	0.963134	0.958521		1.02017	1.04602	0.147973	0.0852027	1	1.02534	0.145048	0.0835185	0.443489	mmu-miR-130-3p
B4	mmu-miR-132-3p	16.8651	17.8838	16.7156	16.5225	16.6638	18.2856		-1.84601	-2.03625	-2.08696	-2.13294	-2.19152	-2.08894		-1.98974	0.143725	-0.0465062	-0.0972188		0.905179	1.03276	1.06971		-0.143197	-0.201785	-0.0992025		1.10435	1.15012	1.07118		1.00255	1.10855	0.0498401	0.0228845	1	1.10573	0.0497133	0.0228263	0.0627045	mmu-miR-132-3p
B5	mmu-miR-133b-3p	21.1814	22.8804	21.5181	21.4475	21.5311	23.179		2.47027	2.9603	2.71554	2.79211	2.67577	2.80447		2.71537	-0.245098	0.244926	0.000171661		1.18517	0.843859	0.999881		0.0767365	-0.0395985	0.089098		0.9482	1.02783	0.94011		1.00964	0.972046	0.0986497	0.0279884	1	0.962767	0.097708	0.0277212	0.366245	mmu-miR-133b-3p
B6	mmu-miR-134-5p	20.4581	21.7192	20.6615	20.4097	20.6824	22.0058		1.74701	1.79909	1.85895	1.75428	1.82712	1.63125		1.80169	-0.0546761	-0.00259209	0.0572681		1.03863	1.0018	0.961082		-0.0474014	0.0254345	-0.170433		1.0334	0.982525	1.1254		1.0005	1.04711	0.0223943	0.0418089	1	1.04658	0.022383	0.0417879	0.190709	mmu-miR-134-5p
B7	mmu-miR-135b-5p	20.7944	22.3306	20.8889	20.5218	20.7744	22.4667		2.08328	2.41054	2.08628	1.86639	1.91909	2.09208		2.19337	-0.110089	0.217174	-0.107085		1.07929	0.860249	1.07705		-0.326981	-0.274277	-0.101283		1.25439	1.20939	1.07273		1.00553	1.17883	0.072644	0.0546205	1	1.17235	0.0722444	0.05432	0.0646124	mmu-miR-135b-5p
B8	mmu-miR-138-5p	15.896	17.3605	15.8943	16.1616	16.6934	17.4187		-2.81508	-2.55962	-2.90826	-2.49383	-2.16192	-2.95592		-2.76098	-0.0540921	0.201367	-0.147275		1.03821	0.869726	1.10748		0.267155	0.59906	-0.194931		0.830957	0.660184	1.14467		1.00514	0.878603	0.070596	0.141873	1	0.874114	0.0702353	0.141148	0.234658	mmu-miR-138-5p
B9	mmu-miR-139-5p	18.5141	19.66	17.9359	17.8169	18.8203	19.7201		-0.197046	-0.26012	-0.866634	-0.838533	-0.0349865	-0.654512		-0.441267	0.244221	0.181147	-0.425367		0.844272	0.882002	1.34291		-0.397266	0.406281	-0.213245		1.31701	0.754566	1.15929		1.02306	1.07696	0.160296	0.167501	1	1.05268	0.156683	0.163726	0.413796	mmu-miR-139-5p
B10	mmu-miR-140-5p	19.7308	21.3295	20.3982	19.9158	20.6591	21.6418		1.01965	1.40939	1.59564	1.26035	1.80376	1.26724		1.34156	-0.321911	0.0678291	0.254082		1.24999	0.954073	0.838521		-0.0812111	0.462202	-0.0743198		1.05791	0.725877	1.05286		1.01419	0.945549	0.122524	0.109846	1	0.932317	0.12081	0.108308	0.348993	mmu-miR-140-5p
B11	mmu-miR-146a-5p	19.9681	21.1233	19.8427	19.9172	20.412	21.3959		1.25697	1.20323	1.04014	1.26178	1.55671	1.02129		1.16678	0.0901877	0.0364501	-0.126638		0.939401	0.975051	1.09175		0.0949961	0.389933	-0.145494		0.936275	0.763165	1.10611		1.00207	0.935183	0.046006	0.099001	1	0.933255	0.0459112	0.0987969	0.28661	mmu-miR-146a-5p
B12	mmu-miR-146b-5p	21.4121	22.0568	20.8167	20.7685	21.2103	22.595		2.70097	2.13668	2.01409	2.11303	2.35494	2.22041		2.28391	0.417053	-0.147233	-0.26982		0.748953	1.10744	1.20566		-0.170884	0.0710233	-0.0635058		1.12575	0.951963	1.045		1.02068	1.0409	0.138792	0.0502093	1	1.01981	0.13598	0.0491918	0.448827	mmu-miR-146b-5p
C1	mmu-miR-148b-3p	19.8431	20.9051	19.9009	19.5768	19.8312	21.1354		1.13199	0.985027	1.09832	0.921358	0.975924	0.760826		1.07178	0.0602112	-0.0867519	0.0265408		0.959124	1.06198	0.981772		-0.150421	-0.0958557	-0.310953		1.10989	1.0687	1.24053		1.00096	1.13971	0.0312023	0.0517939	1	1.13862	0.0311724	0.0517444	0.0417144	mmu-miR-148b-3p
C2	mmu-miR-151-3p	19.9749	21.1842	19.9067	19.7119	20.477	21.6464		1.26382	1.26414	1.10417	1.05648	1.62163	1.27186		1.21071	0.0531095	0.0534299	-0.106539		0.963857	0.963643	1.07664		-0.154225	0.410917	0.0611471		1.11282	0.752145	0.958502		1.00138	0.941157	0.037631	0.104479	1	0.939859	0.0375792	0.104335	0.308202	mmu-miR-151-3p
C3	mmu-miR-152-3p	20.8155	21.7048	20.7924	20.587	21.0146	22.2362		2.10434	1.78472	1.9898	1.93158	2.15931	1.86166		1.95962	0.144723	-0.174899	0.0301768		0.904553	1.12889	0.9793		-0.0280355	0.199687	-0.0979608		1.01962	0.87074	1.07026		1.00425	0.986874	0.0659495	0.0598788	1	0.982701	0.0656706	0.0596256	0.427439	mmu-miR-152-3p
C4	mmu-miR-15a-5p	19.0722	20.4812	19.6067	19.203	19.4936	20.9047		0.361094	0.561077	0.804079	0.547562	0.638256	0.530138		0.575417	-0.214323	-0.0143394	0.228662		1.16016	1.00999	0.853426		-0.0278549	0.0628395	-0.0452785		1.0195	0.957378	1.03188		1.00786	1.00292	0.0885528	0.0230493	1	0.995099	0.0878624	0.0228696	0.479769	mmu-miR-15a-5p
C5	mmu-miR-15b-5p	19.8366	21.4028	20.4059	19.9005	20.3902	21.5944		1.12547	1.4827	1.60328	1.2451	1.53487	1.21987		1.40382	-0.278351	0.0788841	0.199467		1.21281	0.94679	0.870872		-0.15872	0.131054	-0.183949		1.1163	0.913164	1.13599		1.01016	1.05515	0.103668	0.07122	1	1.04454	0.102626	0.070504	0.369313	mmu-miR-15b-5p
C6	mmu-miR-181a-5p	16.2974	17.5247	16.8536	16.0661	16.8841	17.9404		-2.41367	-2.39543	-1.94897	-2.5893	-1.97127	-2.43421		-2.25269	-0.16098	-0.142736	0.303717		1.11805	1.104	0.810163		-0.336611	0.28142	-0.181517		1.26279	0.822781	1.13408		1.01074	1.07321	0.100368	0.130613	1	1.06182	0.0993023	0.129226	0.361872	mmu-miR-181a-5p
C7	mmu-miR-181a-1-3p	22.02	23.5338	22.3673	22.0451	22.5896	23.8117		3.30888	3.61368	3.56469	3.3897	3.73432	3.43708		3.49575	-0.186869	0.117929	0.0689392		1.13829	0.921509	0.953339		-0.106052	0.238567	-0.05867		1.07628	0.847587	1.04151		1.00438	0.988457	0.067583	0.0711469	1	0.984147	0.0672883	0.0708367	0.439484	mmu-miR-181a-1-3p
C8	mmu-miR-181c-5p	18.5267	20.3962	18.9967	18.6705	19.2106	20.3746		-0.184401	0.476116	0.19417	0.0150852	0.355261	0		0.161962	-0.346362	0.314154	0.0322081		1.27135	0.804322	0.977922		-0.146877	0.193299	-0.161962		1.10717	0.874603	1.11881		1.01787	1.03353	0.136291	0.0795327	1	1.01539	0.133899	0.0781368	0.462857	mmu-miR-181c-5p
C9	mmu-miR-181d-5p	16.9525	17.7417	17.2439	16.8286	17.3642	18.586		-1.75863	-2.1784	-1.55869	-1.82687	-1.49108	-1.7886		-1.83191	0.0732721	-0.34649	0.273218		0.95048	1.27146	0.827472		0.00503667	0.340825	0.0433019		0.996515	0.789589	0.970431		1.01647	0.918845	0.132348	0.0650651	1	0.903956	0.130204	0.0640107	0.272089	mmu-miR-181d-5p
C10	mmu-miR-191-5p	16.7048	17.3195	16.1824	16.2391	16.7774	17.688		-2.00628	-2.6006	-2.62021	-2.41633	-2.07796	-2.68652		-2.40903	0.402747	-0.191568	-0.211179		0.756417	1.142	1.15763		-0.00730069	0.331071	-0.277494		1.00507	0.794946	1.21209		1.01868	1.00404	0.131212	0.120419	1	0.98562	0.128805	0.118211	0.469198	mmu-miR-191-5p
C11	mmu-miR-193b-3p	21.845	23.5446	22.0079	21.8829	22.5872	23.6826		3.13392	3.6245	3.20537	3.22752	3.73186	3.30804		3.32127	-0.187342	0.303236	-0.115894		1.13866	0.810433	1.08365		-0.09375	0.410597	-0.0132294		1.06714	0.752312	1.00921		1.01091	0.942888	0.101491	0.0967443	1	0.932708	0.100395	0.0956998	0.326468	mmu-miR-193b-3p
C12	mmu-miR-194-5p	20.6359	20.8311	20.6867	20.3328	20.6323	21.7935		1.92481	0.911051	1.88409	1.67742	1.77693	1.41889		1.57332	0.351491	-0.662266	0.310775		0.783774	1.58257	0.806208		0.104101	0.203615	-0.154431		0.930385	0.868372	1.11298		1.05752	0.97058	0.262605	0.0734173	1	0.917792	0.248323	0.0694243	0.382906	mmu-miR-194-5p
D1	mmu-miR-195a-5p	18.7111	18.3414	17.5104	17.5252	18.0615	19.5016		0	-1.57871	-1.29218	-1.13026	-0.793861	-0.872976		-0.956966	0.956966	-0.621749	-0.335217		0.515139	1.53874	1.26157		-0.173295	0.163104	0.0839895		1.12763	0.893101	0.943445		1.10515	0.988059	0.305663	0.0712831	1	0.894051	0.276581	0.0645009	0.364017	mmu-miR-195a-5p
D2	mmu-miR-19b-3p	18.9557	20.6974	19.4107	18.9859	19.0179	20.4787		0.244587	0.777306	0.608116	0.330471	0.162617	0.104134		0.543336	-0.298749	0.233969	0.0647799		1.23008	0.850292	0.956091		-0.212865	-0.38072	-0.439203		1.15899	1.30199	1.35585		1.01215	1.27228	0.113161	0.0587404	1	1.257	0.111803	0.0580351	0.0554586	mmu-miR-19b-3p
D3	mmu-miR-203-3p	23.7081	24.6344	23.6267	23.4194	23.8079	25.3677		4.99695	4.71426	4.82417	4.76398	4.95257	4.99318		4.84513	0.151826	-0.130866	-0.0209605		0.90011	1.09495	1.01463		-0.0811469	0.107448	0.148053		1.05786	0.928229	0.902467		1.00323	0.962852	0.0565338	0.0480822	1	0.95975	0.0563516	0.0479273	0.307642	mmu-miR-203-3p
D4	mmu-miR-20a-5p	18.5575	19.9464	18.8026	18.3537	18.6979	20.3003		-0.153646	0.0263386	0	-0.301683	-0.15745	-0.0743027		-0.042436	-0.111211	0.0687745	0.042436		1.08013	0.953448	0.971014		-0.259247	-0.115014	-0.0318667		1.19685	1.08299	1.02233		1.00153	1.10072	0.0396269	0.0511544	1	1.09904	0.0395663	0.0510762	0.100032	mmu-miR-20a-5p
D5	mmu-miR-20b-5p	20.2092	22.0713	20.4693	20.1949	20.8068	22.1555		1.49808	2.15123	1.66669	1.53952	1.95151	1.78092		1.772	-0.273917	0.37923	-0.105313		1.20909	0.768848	1.07573		-0.232482	0.179509	0.00891813		1.17485	0.883003	0.993837		1.01789	1.01723	0.130335	0.0850582	1	0.999356	0.128045	0.0835635	0.49842	mmu-miR-20b-5p
D6	mmu-miR-22-3p	15.3838	17.1047	15.7282	15.6478	15.8117	16.6009		-3.32732	-2.81543	-3.07434	-3.00766	-3.04362	-3.77363		-3.07237	-0.254957	0.256934	-0.00197665		1.1933	0.836865	1.00137		0.0647024	0.028745	-0.701265		0.956143	0.980273	1.62593		1.01051	1.18745	0.102995	0.219351	1	1.1751	0.101924	0.21707	0.25288	mmu-miR-22-3p
D7	mmu-miR-24-3p	15.5525	16.6569	15.4536	15.5093	15.8384	16.8994		-3.15859	-3.26317	-3.349	-3.14615	-3.01694	-3.4752		-3.25692	0.0983283	-0.00625261	-0.0920757		0.934115	1.00434	1.0659		0.110765	0.239976	-0.218279		0.926097	0.84676	1.16335		1.00145	0.978734	0.0380713	0.0951045	1	0.977313	0.038016	0.0949665	0.417673	mmu-miR-24-3p
D8	mmu-miR-26b-5p	18.3721	19.2571	17.8847	18.0153	18.6131	19.7328		-0.33901	-0.662952	-0.917866	-0.640158	-0.242186	-0.641806		-0.639943	0.300933	-0.0230096	-0.277923		0.811728	1.01608	1.21245		-0.000214895	0.397757	-0.00186284		1.00015	0.759037	1.00129		1.01342	0.920159	0.115686	0.0805617	1	0.907977	0.114154	0.0794951	0.272217	mmu-miR-26b-5p
D9	mmu-miR-27a-3p	16.9114	18.7892	17.497	16.6489	17.8023	18.6418		-1.79972	-1.13087	-1.3056	-2.00656	-1.053	-1.7328		-1.41206	-0.387653	0.281197	0.106457		1.30826	0.822908	0.928867		-0.594496	0.359064	-0.320734		1.50994	0.77967	1.24897		1.02001	1.17953	0.147335	0.213652	1	1.15638	0.144445	0.20946	0.28602	mmu-miR-27a-3p
D10	mmu-miR-28a-5p	22.4446	22.9719	22.4495	22.1198	22.4735	23.7553		3.73345	3.05184	3.64689	3.46436	3.61817	3.3807		3.47739	0.256056	-0.425554	0.169498		0.837374	1.34309	0.889152		-0.0130348	0.140781	-0.0966911		1.00908	0.907028	1.06932		1.0232	0.995141	0.160639	0.0473645	1	0.972572	0.156996	0.0462903	0.437526	mmu-miR-28a-5p
D11	mmu-miR-298-5p	21.764	23.0097	21.8039	21.6586	21.8929	23.1821		3.05289	3.0896	3.00134	3.00316	3.03761	2.80749		3.04794	0.00494385	0.0416603	-0.0466042		0.996579	0.971536	1.03283		-0.0447788	-0.0103264	-0.240452		1.03153	1.00718	1.18136		1.00032	1.07336	0.0177926	0.054458	1	1.07302	0.017787	0.0544409	0.135678	mmu-miR-298-5p
D12	mmu-miR-29a-3p	14.5838	15.9468	14.6664	14.2926	14.6927	15.889		-4.12728	-3.97333	-4.13619	-4.36283	-4.16267	-4.48561		-4.07893	-0.0483456	0.105604	-0.0572586		1.03408	0.929416	1.04049		-0.283902	-0.0837345	-0.406675		1.21748	1.05976	1.32563		1.00133	1.20096	0.0360032	0.0771935	1	1.19936	0.0359555	0.0770913	0.0395286	mmu-miR-29a-3p
E1	mmu-miR-29b-3p	14.7082	16.7121	15.0948	14.5061	15.5314	15.8756		-4.00286	-3.20801	-3.70776	-4.14936	-3.32393	-4.49899		-3.63954	-0.363322	0.431535	-0.0682131		1.28638	0.741472	1.04842		-0.509814	0.315613	-0.859445		1.42387	0.803509	1.81434		1.02542	1.34724	0.157722	0.294306	1	1.31383	0.153811	0.287009	0.194865	mmu-miR-29b-3p
E2	mmu-miR-29c-3p	13.3601	14.8387	14.002	13.3644	13.6213	14.873		-5.35101	-5.08139	-4.80057	-5.29098	-5.23407	-5.50158		-5.07765	-0.273356	-0.00373205	0.277088		1.20862	1.00259	0.825255		-0.21333	-0.15642	-0.423924		1.15936	1.11452	1.34157		1.01215	1.20515	0.11077	0.0694281	1	1.19068	0.10944	0.0685944	0.106954	mmu-miR-29c-3p
E3	mmu-miR-302a-5p	Undetermined	33.1297	32.629	33.6449	Undetermined	32.9732		#VALUE!	13.2096	13.8264	14.9895	#VALUE!	12.5986		#VALUE!	#VALUE!	#VALUE!	#VALUE!		#VALUE!	#VALUE!	#VALUE!		#VALUE!	#VALUE!	#VALUE!		#VALUE!	#VALUE!	#VALUE!		#VALUE!	#VALUE!	#VALUE!	#VALUE!	#VALUE!	#VALUE!			#VALUE!	mmu-miR-302a-5p
E4	mmu-miR-302b-5p	Undetermined	Undetermined	31.8446	Undetermined	Undetermined	Undetermined		#VALUE!	#VALUE!	13.042	#VALUE!	#VALUE!	#VALUE!		#VALUE!	#VALUE!	#VALUE!	#VALUE!		#VALUE!	#VALUE!	#VALUE!		#VALUE!	#VALUE!	#VALUE!		#VALUE!	#VALUE!	#VALUE!		#VALUE!	#VALUE!	#VALUE!	#VALUE!	#VALUE!	#VALUE!			#VALUE!	mmu-miR-302b-5p
E5	mmu-miR-30a-5p	15.1652	16.0004	15.2323	14.9355	15.3497	16.4066		-3.54587	-3.91969	-3.57025	-3.71992	-3.50567	-3.96799		-3.6786	0.132733	-0.24109	0.108357		0.912102	1.18189	0.927644		-0.0413154	0.172934	-0.289382		1.02905	0.887037	1.22212		1.00721	1.04607	0.0874527	0.0971028	1	1.03858	0.0868266	0.0964077	0.390499	mmu-miR-30a-5p
E6	mmu-miR-30d-5p	17.5552	18.3628	16.9965	17.2428	17.6961	18.0153		-1.15595	-1.55732	-1.80609	-1.41265	-1.15922	-2.3593		-1.50646	0.350505	-0.0508677	-0.299637		0.784309	1.03589	1.23084		0.0938047	0.347236	-0.852847		0.937048	0.786089	1.80606		1.01701	1.1764	0.129246	0.317833	1	1.15672	0.127084	0.312516	0.333208	mmu-miR-30d-5p
E7	mmu-miR-30e-5p	14.6653	15.6623	14.7765	14.6445	14.9374	15.9564		-4.04586	-4.25779	-4.02612	-4.01095	-3.91797	-4.41819		-4.10992	0.0640608	-0.147866	0.0838048		0.956568	1.10793	0.943566		0.0989758	0.191951	-0.308271		0.933696	0.875421	1.23822		1.00269	1.01578	0.0527544	0.112487	1	1.01306	0.052613	0.112185	0.460576	mmu-miR-30e-5p
E8	mmu-miR-320-3p	19.1702	19.9201	19.0155	19.067	19.4659	20.451		0.459093	0	0.212948	0.411592	0.610569	0.0763969		0.224014	0.235079	-0.224014	-0.0110658		0.849638	1.16798	1.0077		0.187579	0.386555	-0.147617		0.878078	0.764954	1.10774		1.00844	0.916923	0.0918977	0.100841	1	0.90925	0.0911286	0.0999975	0.269555	mmu-miR-320-3p
E9	mmu-miR-328-3p	18.3025	18.9458	17.771	17.791	18.2728	19.8185		-0.408649	-0.974253	-1.03157	-0.864433	-0.582558	-0.556047		-0.804824	0.396174	-0.169429	-0.226745		0.759871	1.12461	1.17019		-0.0596097	0.222266	0.248776		1.04218	0.857218	0.84161		1.01823	0.913671	0.129846	0.0644144	1	0.897317	0.127522	0.0632614	0.255306	mmu-miR-328-3p
E10	mmu-miR-33-5p	20.3055	22.3362	21.1912	20.2812	20.5344	22.0523		1.59438	2.41609	2.38859	1.62573	1.67907	1.67772		2.13302	-0.538637	0.283068	0.255569		1.4526	0.821842	0.837656		-0.50729	-0.453945	-0.455297		1.42138	1.36978	1.37107		1.03737	1.38741	0.207667	0.0169889	1	1.33743	0.200187	0.0163769	0.0841294	mmu-miR-33-5p
E11	mmu-miR-337-3p	20.7487	22.4969	21.4331	20.5342	21.4518	22.4812		2.03757	2.57676	2.63053	1.87877	2.59647	2.10663		2.41495	-0.377384	0.161808	0.215576		1.29898	0.893904	0.861202		-0.536186	0.181522	-0.308321		1.45013	0.881772	1.23827		1.01803	1.19006	0.140794	0.165833	1	1.16898	0.1383	0.162896	0.236658	mmu-miR-337-3p
E12	mmu-miR-338-3p	14.9552	16.8344	15.4314	14.8079	15.9117	16.9837		-3.75591	-3.08572	-3.37115	-3.84753	-2.94361	-3.39082		-3.40426	-0.351648	0.318536	0.0331113		1.27602	0.801883	0.97731		-0.443271	0.460646	0.0134408		1.35968	0.726661	0.990727		1.0184	1.02569	0.138404	0.183572	1	1.00716	0.135903	0.180255	0.488117	mmu-miR-338-3p
F1	mmu-miR-339-5p	20.9636	22.707	21.1948	21.047	21.683	22.8434		2.25248	2.78693	2.39226	2.39162	2.82767	2.46881		2.47722	-0.224744	0.309708	-0.0849641		1.16857	0.806805	1.06066		-0.085605	0.350442	-0.00841649		1.06113	0.784344	1.00585		1.01201	0.950443	0.107228	0.0845686	1	0.939161	0.105955	0.0835648	0.337729	mmu-miR-339-5p
F2	mmu-miR-342-3p	17.621	18.5632	16.731	16.9911	17.7671	18.7603		-1.09011	-1.35689	-2.07162	-1.66429	-1.08821	-1.61423		-1.50621	0.4161	0.149314	-0.565414		0.749448	0.901679	1.47981		-0.158086	0.418	-0.108018		1.11581	0.748462	1.07775		1.04365	0.980671	0.222466	0.116624	1	0.939659	0.213163	0.111746	0.407193	mmu-miR-342-3p
F3	mmu-miR-346-5p	20.3677	21.3485	19.8415	20.171	20.3481	21.5419		1.65655	1.42842	1.03896	1.51555	1.49279	1.16738		1.37464	0.281909	0.0537783	-0.335687		0.822502	0.96341	1.26198		0.140908	0.118149	-0.207263		0.906948	0.921369	1.1545		1.01596	0.994271	0.129558	0.0802206	1	0.978648	0.127523	0.0789602	0.446841	mmu-miR-346-5p
F4	mmu-miR-34a-5p	14.3393	15.5196	14.5253	14.5833	15.0896	16.0322		-4.37178	-4.40048	-4.27732	-4.07216	-3.76573	-4.34236		-4.34986	-0.0219193	-0.050622	0.0725412		1.01531	1.03571	0.950961		0.277698	0.584126	0.00749588		0.824906	0.667054	0.994818		1.00066	0.828926	0.025538	0.0946387	1	0.828379	0.0255212	0.0945762	0.07733	mmu-miR-34a-5p
F5	mmu-miR-376b-3p	21.2952	22.5919	21.2916	21.0657	21.359	22.7917		2.58407	2.67181	2.48906	2.41026	2.50364	2.41709		2.58165	0.00242106	0.0901629	-0.092584		0.998323	0.939417	1.06628		-0.171388	-0.0780118	-0.164562		1.12614	1.05556	1.12083		1.00134	1.10084	0.0366528	0.0226923	1	1.09937	0.0366038	0.0226619	0.0410974	mmu-miR-376b-3p
F6	mmu-miR-381-3p	20.6014	22.4497	20.8594	20.2888	21.0225	22.5251		1.89025	2.52957	2.0568	1.6334	2.1672	2.15048		2.15887	-0.268625	0.370695	-0.10207		1.20466	0.77341	1.07331		-0.525475	0.00832748	-0.00838852		1.43941	0.994244	1.00583		1.01713	1.14649	0.127621	0.146495	1	1.12719	0.125472	0.144028	0.27097	mmu-miR-381-3p
F7	mmu-miR-409-3p	21.1945	22.2322	20.9384	21.0205	21.2008	22.5058		2.48337	2.31213	2.13587	2.36504	2.34552	2.13128		2.31046	0.172913	0.00167147	-0.174585		0.88705	0.998842	1.12864		0.054587	0.0350634	-0.179176		0.96287	0.975989	1.13224		1.00484	1.0237	0.0698055	0.0544011	1	1.01876	0.069469	0.0541389	0.420854	mmu-miR-409-3p
F8	mmu-miR-431-5p	24.6889	25.6706	24.5536	24.4577	24.9878	26.449		5.97783	5.75054	5.751	5.80226	6.1325	6.07444		5.82645	0.151373	-0.0759144	-0.0754585		0.900393	1.05403	1.0537		-0.0241909	0.306047	0.247984		1.01691	0.808855	0.842072		1.00271	0.889279	0.0511565	0.0645317	1	0.886879	0.0510184	0.0643575	0.120219	mmu-miR-431-5p
F9	mmu-miR-433-3p	18.0011	19.2171	17.7434	17.5108	18.01	19.0885		-0.709995	-0.70303	-1.05917	-1.14463	-0.845287	-1.28607		-0.824066	0.114071	0.121037	-0.235107		0.923977	0.919527	1.17699		-0.320566	-0.0212212	-0.462008		1.24882	1.01482	1.37746		1.00683	1.2137	0.0850905	0.106148	1	1.20546	0.084513	0.105427	0.101501	mmu-miR-433-3p
F10	mmu-miR-455-5p	23.6142	24.951	23.7855	23.332	23.7948	25.2708		4.90313	5.03089	4.98291	4.67658	4.93952	4.89627		4.97231	-0.0691814	0.0585823	0.0105991		1.04912	0.960207	0.99268		-0.295731	-0.0327892	-0.0760365		1.22751	1.02299	1.05412		1.00067	1.10154	0.0259763	0.0636223	1	1.1008	0.0259589	0.0635798	0.108035	mmu-miR-455-5p
F11	mmu-miR-484	18.7528	19.3553	18.4512	18.0939	18.8553	19.7565		0.0416584	-0.564842	-0.351406	-0.561541	0	-0.618027		-0.29153	0.333188	-0.273312	-0.0598761		0.79378	1.20858	1.04238		-0.270011	0.29153	-0.326497		1.20582	0.817035	1.25396		1.01491	1.09227	0.120527	0.138319	1	1.07622	0.118756	0.136286	0.347472	mmu-miR-484
F12	mmu-miR-485-5p	21.3628	22.344	20.849	20.633	21.2492	22.4689		2.65169	2.42394	2.04645	1.97759	2.39385	2.09434		2.37402	0.277665	0.0499121	-0.327577		0.824925	0.965995	1.2549		-0.396434	0.0198218	-0.279683		1.31625	0.986355	1.21393		1.01527	1.17218	0.126546	0.0974939	1	1.15454	0.124642	0.0960271	0.190806	mmu-miR-485-5p
G1	mmu-miR-485-3p	21.1906	21.8673	20.6362	20.4018	20.9746	22.217		2.47945	1.94724	1.83358	1.74633	2.11926	1.84247		2.08676	0.392693	-0.139514	-0.253179		0.761706	1.10153	1.19183		-0.340429	0.0325038	-0.244291		1.26613	0.977722	1.18451		1.01836	1.14279	0.130946	0.0858307	1	1.12219	0.128585	0.0842835	0.235628	mmu-miR-485-3p
G2	mmu-miR-488-3p	21.7562	23.5033	22.5658	22.1501	21.9999	23.4957		3.04513	3.58323	3.76319	3.49471	3.14453	3.12114		3.46385	-0.41872	0.119379	0.299341		1.33674	0.920584	0.812623		0.0308571	-0.319324	-0.342707		0.978839	1.24775	1.26813		1.02332	1.16491	0.159781	0.0932197	1	1.13836	0.156141	0.0910957	0.243348	mmu-miR-488-3p
G3	mmu-miR-489-3p	25.8768	27.4378	25.4172	26.0276	26.4272	27.1847		7.16571	7.51766	6.61458	7.37218	7.57183	6.81016		7.09932	0.0663935	0.418343	-0.484737		0.955022	0.748283	1.39933		0.272862	0.472512	-0.289159		0.827676	0.720709	1.22193		1.03421	0.923437	0.192067	0.152406	1	0.89289	0.185713	0.147364	0.337416	mmu-miR-489-3p
G4	mmu-miR-509-3p	Undetermined	32.4838	Undetermined	33.6012	Undetermined	33.9667		#VALUE!	12.5637	#VALUE!	14.9458	#VALUE!	13.5921		#VALUE!	#VALUE!	#VALUE!	#VALUE!		#VALUE!	#VALUE!	#VALUE!		#VALUE!	#VALUE!	#VALUE!		#VALUE!	#VALUE!	#VALUE!		#VALUE!	#VALUE!	#VALUE!	#VALUE!	#VALUE!	#VALUE!			#VALUE!	mmu-miR-509-3p
G5	mmu-miR-598-3p	18.99	20.5049	19.1853	18.6554	19.3578	20.5255		0.278896	0.584797	0.38275	0	0.502453	0.150908		0.415481	-0.136585	0.169316	-0.0327314		1.0993	0.889264	1.02295		-0.415481	0.0869719	-0.264573		1.33374	0.941497	1.20128		1.00384	1.15884	0.0613803	0.115203	1	1.15441	0.0611457	0.114763	0.150373	mmu-miR-598-3p
G6	mmu-miR-652-3p	18.4961	18.8722	18.2737	18.0137	18.3605	19.7792		-0.215036	-1.04786	-0.52886	-0.641754	-0.49478	-0.595394		-0.597251	0.382215	-0.450606	0.0683912		0.767259	1.36661	0.953701		-0.0445029	0.102472	0.00185712		1.03133	0.931436	0.998714		1.02919	0.987159	0.177088	0.0294093	1	0.95916	0.172066	0.0285752	0.413184	mmu-miR-652-3p
G7	mmu-miR-7a-5p	17.6296	18.6789	17.2447	17.4403	17.9298	18.8757		-1.08156	-1.24124	-1.55785	-1.21509	-0.92551	-1.49891		-1.29355	0.211988	0.0523141	-0.264302		0.863347	0.964388	1.20105		0.0784601	0.368039	-0.205359		0.947068	0.774835	1.15297		1.0096	0.958292	0.100074	0.109303	1	0.949183	0.0991229	0.108264	0.37332	mmu-miR-7a-5p
G8	mmu-miR-9-5p	14.6399	15.4968	14.9773	14.778	15.2788	16.2714		-4.07119	-4.42331	-3.82525	-3.87738	-3.57652	-4.1032		-4.10659	0.0353921	-0.316726	0.281334		0.975767	1.2455	0.82283		0.229203	0.530067	0.003383		0.853106	0.692523	0.997658		1.0147	0.847762	0.123558	0.0881255	1	0.835481	0.121768	0.0868489	0.166548	mmu-miR-9-5p
G9	mmu-miR-9-3p	17.6919	18.6842	17.8159	17.2733	17.8261	19.1597		-1.01923	-1.23593	-0.986662	-1.38214	-1.02927	-1.2149		-1.08061	0.0613753	-0.15532	0.0939452		0.95835	1.11367	0.936957		-0.301534	0.0513407	-0.134294		1.23245	0.965039	1.09756		1.00299	1.09835	0.055682	0.0771971	1	1.09507	0.0555159	0.0769668	0.186558	mmu-miR-9-3p
G10	mmu-miR-92a-3p	17.7536	18.4645	17.8226	17.7051	17.9196	19.1533		-0.957495	-1.45555	-0.97999	-0.950365	-0.935736	-1.2213		-1.13101	0.173518	-0.32454	0.151023		0.886678	1.25227	0.900612		0.180648	0.195277	-0.0902894		0.882307	0.873405	1.06458		1.01319	0.940099	0.119608	0.0622956	1	0.927865	0.118051	0.0614849	0.308316	mmu-miR-92a-3p
G11	mmu-miR-93-5p	18.2873	19.1947	18.4479	18.338	18.7198	19.84		-0.423832	-0.725365	-0.354696	-0.317461	-0.135511	-0.534548		-0.501298	0.0774657	-0.224067	0.146601		0.947721	1.16802	0.903376		0.183837	0.365786	-0.0332502		0.880359	0.776046	1.02331		1.00637	0.89324	0.0818319	0.0716704	1	0.887583	0.0813137	0.0712165	0.178531	mmu-miR-93-5p
G12	mmu-miR-98-5p	21.1682	22.3407	21.2274	21.0832	21.763	22.7181		2.45707	2.42061	2.42483	2.42776	2.90772	2.34356		2.43417	0.0229015	-0.0135574	-0.0093441		0.984251	1.00944	1.0065		-0.00640678	0.473549	-0.0906048		1.00445	0.720191	1.06482		1.00006	0.929819	0.00795171	0.106253	1	0.92976	0.00795121	0.106246	0.272875	mmu-miR-98-5p
	Median	18.7111	19.9201	18.8026	18.6554	18.8553	20.3746																															Median	0.111803	0.0835635
